# Supplementary material for: Evaporative flux method of leaf hydraulic conductance estimation: sources of uncertainty and reporting format recommendation
Source: Plant Methods. 2022 May 12;18:63. doi: 10.1186/s13007-022-00888-w (PMC9097237; doi:10.1186/s13007-022-00888-w)
Supplement: Supplementary file 2 — Additional file 2: Table S1. The meta-data sheet of reported Kleaf. [file 13007_2022_888_MOESM2_ESM.xlsx]

## Sheet: General Information
ARTICLE TITLE:
Evaporative flux method of leaf hydraulic conductance estimation: sources of uncertainty and reporting format recommendation
AUTHORS NAMES AND AFFILIATIONS:
Xiaoxiao Wang, Jinfang Zhao, Jianliang Huang, Shaobing Peng, Dongliang Xiong*
National Key Laboratory of Crop Genetic Improvement,
MOA Key Laboratory of Crop Ecophysiology and Farming System in the Middle Reaches of the Yangtze River,
College of Plant Science and Technology, Huazhong Agricultural University, Wuhan, Hubei 430070, China
AUTHOR FOR CORRESPONDENCE
*Dr. Dongliang Xiong, Tel: +86 (0)27 87288961, Email: dlxiong@mail.hzau.edu.cn

## Sheet: Data collection
Research papers were searched from Web of Science using search term: ‘leaf hydraulic conductance’ in January 2021. An initial search resulted in 3223 articles, which were reduced to 604 by limiting their title or abstract including ‘leaf hydraulic’, ‘hydraulic conductance of leaves/leaf’ or ‘Kleaf’. Finally, 265 articles were considered relevant, in which 96, 80, 68, 22 and 11 articles using EFM,…

## Sheet: Unit Information
parameters	Description	Unit
PARa	the photosynthethic active light intensity on leaf surface	µmol m-2 s-1
Tair	the air temperature around leaf	oC
Time	measurement time	s/min
E	transpiration rate which was calculated as water flow rate divided by leaf area	mmol m-2 s-1
Kleaf	the leaf hydraulic conductance which was calculated as E divided by negative phi_final	mmol m-2 s-1 MPa-1
Tleaf	the temperature of the leaf blade surface measured using a thermocouple	oC

## Sheet: Kleaf references
Number	Refs	DOI	Author	Title	Journal	Year	paper type	Method	Organ	Species	Measuring time	Flow data	PARa	MaxPPFD	Height_difference	Tair	Tleaf	RH	Fan	system evaperation	Recording time	Steady_standard	Measuring water	Degassed or un treated	Sampling time	Water potential instrument	ψ equilibration time in bag
1	Aasamaa K, Niinemets U, SÃµber A. 2005. Leaf hydraulic conductance in relation to anatomical and functional traits during Populus tremula leaf ontogeny. Tree physiology 25	10.1093/treephys/25.11.1409	Aasamaa, K; Niinemets, U; Sober, A	Leaf hydraulic conductance in relation to anatomical and functional traits during Populus tremula leaf ontogeny	TREE PHYSIOLOGY	2005	Research	pressure chamber	leaf	Populus tremula			1000	1000		25									predawn	pressure chamber
2	Aasamaa K, SÃµber A. 2006. Seasonal courses of maximum hydraulic conductance in shoots of six temperate deciduous tree species. FUNCTIONAL PLANT BIOLOGY 32	10.1071/FP05088	Aasamaa, K; Sober, A	Seasonal courses of maximum hydraulic conductance in shoots of six temperate deciduous tree species	FUNCTIONAL PLANT BIOLOGY	2005	Research	pressure chamber	shoot leaf	Populus tremula L.; Salix caprea L.; Padus avium Mill.; Quercus robur L.; Tilia cordata Mill. Acer platanoides L.	10:00~13:00		150	150			22									pressure chamber
3	Albuquerque C, Scoffoni C, Brodersen CR, Buckley TN, Sack L, McElrone AJ. 2020. Coordinated decline of leaf hydraulic and stomatal conductances under drought is not linked to leaf xylem embolism for different grapevine cultivars. Journal of experimental botany 71	10.1093/jxb/eraa392	Albuquerque, Caetano; Scoffoni, Christine; Brodersen, Craig R; Buckley, Thomas N; Sack, Lawren; McElrone, Andrew J	Coordinated decline of leaf hydraulic and stomatal conductances under drought is not linked to leaf xylem embolism for different grapevine cultivars.	Journal of experimental botany	2020	Research	sapflow	leaf	V. vinifera L.	9:00-12:00					normalized to 25										pressure chamber	1-2min
4	Almeida WL, Ãvila RT, PÃ©rez-Molina JP, Barbosa ML, MarÃ§al DMS, Souza RPB de, Martino PB, Cardoso AA, Martins SCV, DaMatta FM. 2021. The interplay between irrigation and fruiting on branch growth and mortality, gas exchange and water relations of coffee trees. Tree physiology 41	10.1093/treephys/tpaa116	Almeida, Wellington L; Avila, Rodrigo T; Perez-Molina, Junior P; Barbosa, Marcela L; Marcal, Dinorah M S; de Souza, Raylla P B; Martino, Pedro B; Cardoso, Amanda A; Martins, Samuel C V; DaMatta, Fabio M	The interplay between irrigation and fruiting on branch growth and mortality, gas exchange and water relations of coffee trees.	Tree physiology	2021	Research	EFM_Gas	leaf	Coffea arabica	9:00~13:00		1000	1000			normalized		boxfan		30–60 min	<5% 300s	20mM KCl and 1mM CaCl2 solution		night	pressure chamber
5	Arndt SK, Sanders GJ, Bristow M, Hutley LB, Beringer J, Livesley SJ. 2015. Vulnerability of native savanna trees and exotic Khaya senegalensis to seasonal drought. Tree physiology 35	10.1093/treephys/tpv037	Arndt, Stefan K.; Sanders, Gregor J.; Bristow, Mila; Hutley, Lindsay B.; Beringer, Jason; Livesley, Stephen J.	Vulnerability of native savanna trees and exotic Khaya senegalensis to seasonal drought	TREE PHYSIOLOGY	2015	Research	RKM_C	leaf	K. senegalensis and native eucalypts	9:00~12:00		1500	1500			20-24 normalized to 20					<10% 180 s			9 AM to 10 AM	pressure chamber
6	Attia Z, Dalal A, Moshelion M. 2020. Vascular bundle sheath and mesophyll cells modulate leaf water balance in response to chitin. PLANT JOURNAL 101	10.1111/tpj.14598	Attia, Ziv; Dalal, Ahan; Moshelion, Menachem	Vascular bundle sheath and mesophyll cells modulate leaf water balance in response to chitin	PLANT JOURNAL	2020	Research	EFM_Gas	leaf	Arabidopsis thaliana			500-600	600		25		35~45			>30min					pressure chamber
7	Attia Z, Domec J-C, Oren R, Way DA, Moshelion M. 2015. Growth and physiological responses of isohydric and anisohydric poplars to drought. Journal of experimental botany 66	10.1093/jxb/erv195	Attia, Ziv; Domec, Jean-Christophe; Oren, Ram; Way, Danielle A.; Moshelion, Menachem	Growth and physiological responses of isohydric and anisohydric poplars to drought	JOURNAL OF EXPERIMENTAL BOTANY	2015	Research	EFM_Gas	leaf	Populus balsamifera Populus simonii Populus balsamifera×simonii	10:30~11:30		unknow	1200											early in the morning	pressure chamber
8	AugÃ© RM, Toler HD, Sams CE, Nasim G. 2008. Hydraulic conductance and water potential gradients in squash leaves showing mycorrhiza-induced increases in stomatal conductance. MYCORRHIZA 18	10.1007/s00572-008-0162-9	Auge, Robert M.; Toler, Heather D.; Sams, Carl E.; Nasim, Ghazala	Hydraulic conductance and water potential gradients in squash leaves showing mycorrhiza-induced increases in stomatal conductance	MYCORRHIZA	2008	Research	pressure chamber	leaf	C. pepo L.			1800	1800		38						3 min maximum transpiration			8:00~10:00	pressure chamber	60-90min
9	Baaziz K, Lopez D, Bouzid S, Cochard H, Venisse J-S, Sakr S. 2012. Early gene expression in the walnut tree occurring during stimulation of leaf hydraulic conductance by irradiance. BIOLOGIA PLANTARUM 56	10.1007/s10535-012-0120-4	Ben Baaziz, K.; Lopez, D.; Bouzid, S.; Cochard, H.; Venisse, J-S; Sakr, S.	Early gene expression in the walnut tree occurring during stimulation of leaf hydraulic conductance by irradiance	BIOLOGIA PLANTARUM	2012	Research	HPFM	leaf	Juglans regia L.	9:00~12:00		500~1800	1800		24~31	normalized to 20					<10% 180s			9:00~12:00	pressure chamber
10	Baaziz KB, Lopez D, Rabot A, Combes D, Gousset A, Bouzid S, Cochard H, Sakr S, Venisse J-S. 2012. Light-mediated K(leaf) induction and contribution of both the PIP1s and PIP2s aquaporins in five tree species	10.1093/treephys/tps022	Ben Baaziz, Khaoula; Lopez, David; Rabot, Amelie; Combes, Didier; Gousset, Aurelie; Bouzid, Sadok; Cochard, Herve; Sakr, Soulaiman; Venisse, Jean-Stephane	Light-mediated K-leaf induction and contribution of both the PIP1s and PIP2s aquaporins in five tree species: walnut (Juglans regia) case study	TREE PHYSIOLOGY	2012	Research	HPFM	leaf	Juglans regia (L.) cv. Franquette (walnut), Salix alba (L.) (white willow), Populus tremula (L.) (aspen), Fagus sylvatica (L.) (beech) Quercus robur (L.) (oak)							normalized to 20									dew point
11	Becker Peter, Tyree M.T.,Tsuda M.,1999, Hydraulic conductances of angiosperms versus conifers: similar transport sufficiency at the whole-plant level, Tree Physiology	10.1093/treephys/19.7.445	Becker, P; Tyree, MT; Tsuda, M	Hydraulic conductances of angiosperms versus conifers: similar transport sufficiency at the whole-plant level	TREE PHYSIOLOGY	1999	Research	HPFM	leaf	angiosperms conifers			>200	200		<30	normalized to 20					<10% 180s				pressure chamber
12	Bi Z, Merl-Pham J, Uehlein N, Zimmer I, MÃ¼hlhans S, Aichler M, Walch AK, Kaldenhoff R, Palme K, Schnitzler J-P et al. 2015. RNAi-mediated downregulation of poplar plasma membrane intrinsic proteins (PIPs) changes plasma membrane proteome composition and affects leaf physiology. JOURNAL OF PROTEOMICS 128	10.1016/j.jprot.2015.07.029	Bi, Zhen; Merl-Pham, Juliane; Uehlein, Norbert; Zimmer, Ina; Muehlhans, Stefanie; Aichler, Michaela; Walch, Axel Karl; Kaldenhoff, Ralf; Palme, Klaus; Schnitzler, Jorg-Peter; Block, Katja	RNAi-mediated downregulation of poplar plasma membrane intrinsic proteins (PIPs) changes plasma membrane proteome composition and affects leaf physiology	JOURNAL OF PROTEOMICS	2015	Research	HPFM	leaf	poplar× canescens						normalized to 20										pressure chamber
13	Blackman CJ, Aspinwall MJ, Tissue DT, Rymer PD. 2017. Genetic adaptation and phenotypic plasticity contribute to greater leaf hydraulic tolerance in response to drought in warmer climates. Tree physiology 37	10.1093/treephys/tpx005	Blackman, Chris J.; Aspinwall, Michael J.; Tissue, David T.; Rymer, Paul D.	Genetic adaptation and phenotypic plasticity contribute to greater leaf hydraulic tolerance in response to drought in warmer climates	TREE PHYSIOLOGY	2017	Research	RKM_Dynamic	leaf	Corymbia calophylla			400	400							90 min					pressure chamber
14	Blackman CJ, Brodribb TJ, Jordan GJ. 2009. Leaf hydraulics and drought stress	10.1111/j.1365-3040.2009.02023.x	Blackman, Christopher J.; Brodribb, Timothy J.; Jordan, Gregory J.	Leaf hydraulics and drought stress: response, recovery and survivorship in four woody temperate plant species	PLANT CELL AND ENVIRONMENT	2009	Research	RKM_C	leaf	woody angiosperm species from montane rainforest (15 species)	10:30~11:30		1500	1500												pressure chamber
15	Blackman CJ, Brodribb TJ, Jordan GJ. 2012. Leaf hydraulic vulnerability influences species' bioclimatic limits in a diverse group of woody angiosperms. OECOLOGIA 168	10.1007/s00442-011-2064-3	Blackman, Chris J.; Brodribb, Tim J.; Jordan, Gregory J.	Leaf hydraulic vulnerability influences species' bioclimatic limits in a diverse group of woody angiosperms	OECOLOGIA	2012	Research	RKM_C	leaf	Fifteen woody angiosperm species			1000	1000		33	32.2									pressure chamber
16	Blackman CJ, Brodribb TJ. 2011. Two measures of leaf capacitance	10.1071/FP10183	Blackman, Chris J.; Brodribb, Tim J.	Two measures of leaf capacitance: insights into the water transport pathway and hydraulic conductance in leaves	FUNCTIONAL PLANT BIOLOGY	2011	Research	RKM_C; RKM_Dynamic	leaf	20 phylogenetically disparate cool temperate woody angiosperm species			1500	1500		28										dew point
17	Blackman CJ, Gleason SM, Chang Y, Cook AM, Laws C, Westoby M. 2014. Leaf hydraulic vulnerability to drought is linked to site water availability across a broad range of species and climates. ANNALS OF BOTANY 114	10.1093/aob/mcu131	Blackman, Chris J.; Gleason, Sean M.; Chang, Yvonne; Cook, Alicia M.; Laws, Claire; Westoby, Mark	Leaf hydraulic vulnerability to drought is linked to site water availability across a broad range of species and climates	ANNALS OF BOTANY	2014	Research	RKM_Dynamic	leaf	92 woody angiosperm species																pressure chamber
18	Blackman CJ, Gleason SM, Cook AM, Chang Y, Laws CA, Westoby M. 2018. The links between leaf hydraulic vulnerability to drought and key aspects of leaf venation and xylem anatomy among 26 Australian woody angiosperms from contrasting climates. ANNALS OF BOTANY 122	10.1111/j.1469-8137.2010.03439.x	Blackman, Christopher J.; Brodribb, Tim J.; Jordan, Gregory J.	Leaf hydraulic vulnerability is related to conduit dimensions and drought resistance across a diverse range of woody angiosperms	NEW PHYTOLOGIST	2010	Research	RKM_Dynamic	leaf	26 Australian woody angiosperms																dew point
19	Blackman, Gleason et al. 2018 - The links between leaf hydraulic	10.1093/aob/mcy051	Blackman, Chris J.; Gleason, Sean M.; Cook, Alicia M.; Chang, Yvonne; Laws, Claire A.; Westoby, Mark	The links between leaf hydraulic vulnerability to drought and key aspects of leaf venation and xylem anatomy among 26 Australian woody angiosperms from contrasting climates	ANNALS OF BOTANY	2018	Research	RKM_Dynamic	leaf	seven dominant shrub			1500	1500												pressure chamber
20	Boer HJ de, Drake PL, Wendt E, Price CA, Schulze E-D, Turner NC, Nicolle D, Veneklaas EJ. 2016. Apparent Overinvestment in Leaf Venation Relaxes Leaf Morphological Constraints on Photosynthesis in Arid Habitats. PLANT PHYSIOLOGY 172	10.1104/pp.16.01313	Boer Polanco, Monica Calvo; Zwiazek, Janusz J.; Voicu, Mihaela C., Hugo J.; Drake, Paul L.; Wendt, Erin; Price, Charles A.; Schulze, Ernst-Detlef; Turner, Neil C.; Nicolle, Dean; Veneklaas, Erik J.	Apparent Overinvestment in Leaf Venation Relaxes Leaf Morphological Constraints on Photosynthesis in Arid Habitats	PLANT PHYSIOLOGY	2016	Research	anatomy	leaf	Eucalyptus spp.			1200	1200												dew point
21	Brocious CA, Hacke UG. 2016. Stomatal conductance scales with petiole xylem traits in Populus genotypes. FUNCTIONAL PLANT BIOLOGY 43	10.1071/FP15336	Brocious, Caroline A.; Hacke, Uwe G.	Stomatal conductance scales with petiole xylem traits in Populus genotypes	FUNCTIONAL PLANT BIOLOGY	2016	Research	EFM_Balance	leaf	5 hydrid poplar clones			500	500							30min	<5%		degassed	morning	pressure chamber	30min
22	Brodribb TJ, Cochard H. 2009. Hydraulic failure defines the recovery and point of death in water-stressed conifers. PLANT PHYSIOLOGY 149	10.1104/pp.108.129783	Brodribb, Tim J.; Cochard, Herve	Hydraulic Failure Defines the Recovery and Point of Death in Water-Stressed Conifers	PLANT PHYSIOLOGY	2009	Research	RKM_Dynamic	leaf	Actinostrobus arenarius (Cupressaceae); Callitris rhomboidea (Cupressaceae); Dacrycarpus dacrydioides (Podocarpaceae); Lagarostrobos franklinii (Podocarpaceae)			>1000	1000							>30min	<5% 5min		degassed		pressure chamber	30min
23	Brodribb TJ, Feild TS, Jordan GJ. 2007. Leaf maximum photosynthetic rate and venation are linked by hydraulics. PLANT PHYSIOLOGY 144	10.1104/pp.107.101352	Brodribb, Tim J.; Feild, Taylor S.; Jordan, Gregory J.	Leaf maximum photosynthetic rate and venation are linked by hydraulics(1[W][OA])	PLANT PHYSIOLOGY	2007	Research	EFM_Flowmeter	leaf	43 C3 species	12:00~14:30					26										pressure chamber
24	Brodribb TJ, Feild TS. 2008. Evolutionary significance of a flat-leaved Pinus in Vietnamese rainforest. NEW PHYTOLOGIST 178	10.1111/j.1469-8137.2007.02338.x	Brodribb, Tim J.; Feild, Taylor S.	Evolutionary significance of a flat-leaved Pinus in Vietnamese rainforest	NEW PHYTOLOGIST	2008	Research	RKM_C	leaf	P. krempfii	9:00~11:00		500	500		28; 40	28.89; 40.70				30min					dew point
25	Brodribb TJ, Hill RS. 2000. Increases in water potential gradient reduce xylem conductivity in whole plants. Evidence from a low-pressure conductivity method. PLANT PHYSIOLOGY 123	10.1104/pp.123.3.1021	Brodribb, TJ; Hill, RS	Increases in water potential gradient reduce xylem conductivity in whole plants. Evidence from a low-pressure conductivity method	PLANT PHYSIOLOGY	2000	Research	EFM_Balance	plant; leaf; root	Eucalyptus; Toona;Nageia fleurii and Dacrycarpus dacrydioides			1200	1200			22~28				900~1500s	<5% 180s	0.1mol/L KCL			pressure chamber	10min
26	Brodribb TJ, Holbrook NM, Zwieniecki MA, Palma B. 2005. Leaf hydraulic capacity in ferns, conifers and angiosperms	10.1111/j.1469-8137.2004.01259.x	Brodribb, TJ; Holbrook, NM; Zwieniecki, MA; Palma, B	Leaf hydraulic capacity in ferns, conifers and angiosperms: impacts on photosynthetic maxima	NEW PHYTOLOGIST	2005	Research	RKM_C	leaf	deciduous; fern; evergreen; conifer																pressure chamber
27	Brodribb TJ, Holbrook NM. 2003. Changes in leaf hydraulic conductance during leaf shedding in seasonally dry tropical forest. NEW PHYTOLOGIST 158	10.1046/j.1469-8137.2003.00736.x	Brodribb, TJ; Holbrook, NM	Changes in leaf hydraulic conductance during leaf shedding in seasonally dry tropical forest	NEW PHYTOLOGIST	2003	Research	EFM_Gas; VPM	leaf； stem	Rhedera trinervis			1200	1200			25								predawn AXS	pressure chamber
28	Brodribb TJ, Holbrook NM. 2003. Stomatal closure during leaf dehydration, correlation with other leaf physiological traits. PLANT PHYSIOLOGY 132	10.1104/pp.103.023879	Brodribb, TJ; Holbrook, NM	Stomatal closure during leaf dehydration, correlation with other leaf physiological traits	PLANT PHYSIOLOGY	2003	Research	RKM_C	leaf	two deciduous, Gliricidia sepium			1000	1000							20min		20mM KCL 1mM CaCL2			pressure chamber
29	Brodribb TJ, Holbrook NM. 2004. Diurnal depression of leaf hydraulic conductance in a tropical tree species. PLANT CELL AND ENVIRONMENT 27	10.1111/j.1365-3040.2004.01188.x	Brodribb, TJ; Holbrook, NM	Diurnal depression of leaf hydraulic conductance in a tropical tree species	PLANT CELL AND ENVIRONMENT	2004	Research	RKM_C	leaf	Simarouba glauca		Yes	1200	1200		25					>20min	>5min	purewater	degassed		pressure chamber	20min
30	Brodribb TJ, Holbrook NM. 2005. Leaf physiology does not predict leaf habit; examples from tropical dry forest. TREES-STRUCTURE AND FUNCTION 19	10.1007/s00468-004-0390-3	Brodribb, TJ; Holbrook, NM	Leaf physiology does not predict leaf habit; examples from tropical dry forest	TREES-STRUCTURE AND FUNCTION	2005	Research	VPM	leaf	Fagaceae; Simaroubiaceae; Verbenaceae			1200	1200	same	28	normalizaed				30~60min		ultrapure	degassed	overnight	pressure chamber	20min
31	Brodribb TJ, Holbrook NM. 2005. Water stress deforms tracheids peripheral to the leaf vein of a tropical conifer. PLANT PHYSIOLOGY 137	10.1104/pp.104.058156	Brodribb, TJ; Holbrook, NM	Water stress deforms tracheids peripheral to the leaf vein of a tropical conifer	PLANT PHYSIOLOGY	2005	Research	RKM_C	leaf	Podocarpus grayi			700	700			1~4 lower than Tair				30~60				predawn	dew point
32	Brodribb TJ, Holbrook NM. 2007. Forced depression of leaf hydraulic conductance in situ	10.1111/j.1365-2435.2007.01271.x	Brodribb, T. J.; Holbrook, N. M.	Forced depression of leaf hydraulic conductance in situ: effects on the leaf gas exchange of forest trees	FUNCTIONAL ECOLOGY	2007	Research	EFM_Gas; EFM_Flowmeter	leaf	Byrsonima crassifolia (Malpighiaceae), Curatella americana (Dilleniaceae), Genipa americana (Rubiaeae) and Rehdera trinervis (Verbenaceae)			700	700			normalizaed				>30min		pure	degassed		dew point
33	Brodribb TJ, Jordan GJ. 2008. Internal coordination between hydraulics and stomatal control in leaves. PLANT CELL AND ENVIRONMENT 31	10.1111/j.1365-3040.2008.01865.x	Brodribb, Tim J.; Jordan, Gregory J.	Internal coordination between hydraulics and stomatal control in leaves	PLANT CELL AND ENVIRONMENT	2008	Research	EFM_Flowmeter	leaf	ferns Adiantum lunulatum (Adiantaceae; shade) and Lygodium venustum (Lygodiaceae; sun); tree dicots Byrsonima crassifolia (Malpighiaceae; sun), Hirtella racemosa (Chrysobalanaceae; shade), Picramnia hirsuta (Picramniaceae; shade) and Rehdera trinervis (Verbenaceae; sun); and grassy monocots Pharus latifolius (Poaceae; shade) and Hyparrhenia rufa (Poaceae; sun).			700	700		25	normalizaed				>30min		ultrapure	degassed	predawn	dew point
34	Brunetti C, Gori A, Marino G, Latini P, Sobolev AP, Nardini A, Haworth M, Giovannelli A, Capitani D, Loreto F et al. 2019. Dynamic changes in ABA content in water-stressed Populus nigra	10.1093/aob/mcz005	Brunetti, Cecilia; Gori, Antonella; Marino, Giovanni; Latini, Paolo; Sobolev, Anatoly P.; Nardini, Andrea; Haworth, Matthew; Giovannelli, Alessio; Capitani, Donatella; Loreto, Francesco; Taylor, Gail; Mugnozza, Giuseppe Scarascia; Harfouche, Antoine; Centritto, Mauro	Dynamic changes in ABA content in water-stressed Populus nigra: effects on carbon fixation and soluble carbohydrates	ANNALS OF BOTANY	2019	Research	RKM_C	leaf	Populus nigra L.			800	800												pressure chamber
35	Bucci Sandra J.,Scholz Fabian G.,2008, Water relations and hydraulic architecture in Cerrado trees: adjustments to seasonal changes in water availability and evaporative demand		Bucci, Sandra J.; Scholz, Fabian G.; Goldstein, Guillermo; Meinzer, Frederick C.; Franco, Augusto C.; Zhang, Yongjiang; Hao, Guang-You	Water relations and hydraulic architecture in Cerrado trees: adjustments to seasonal changes in water availability and evaporative demand	Brazilian Journal of Plant Physiology	2008	Research	RKM_C	leaf	Cerrado																pressure chamber
36	Bucci SJ, Carbonell Silletta LM, GarrÃ© A, Cavallaro A, Efron ST, Arias NS, Goldstein G, Scholz FG. 2019. Functional relationships between hydraulic traits and the timing of diurnal depression of photosynthesis. PLANT CELL AND ENVIRONMENT 42	10.1111/pce.13512	Bucci, Sandra J.; Carbonell Silletta, Luisina M.; Garre, Analia; Cavallaro, Agustin; Efron, Samanta Thais; Arias, Nadia S.; Goldstein, Guillermo; Scholz, Fabian G.	Functional relationships between hydraulic traits and the timing of diurnal depression of photosynthesis	PLANT CELL AND ENVIRONMENT	2019	Research	RKM_C	leaf	6 evergreen angiosperm tree species, Gevuina avellana Molina (Proteaceae), Lomatia hirsuta Dielsex (Proteaceae), Luma apiculata (DC.) Burret (Myrtaceae), Maytenus boaria Molina (Celastraceae), Myrceugenia exsucca O. Berg 1861 (Myrtaceae), and N. dombeyi (Nothofagaceae), and one gymnosperm species, A. chilensis (Cupressaceae)			1000	1000											overnight	pressure chamber	10~20min
37	Bucci SJ, Scholz FG, Campanello PI, Montti L, Jimenez-Castillo M, Rockwell FA, La Manna L, Guerra P, Bernal PL, Troncoso O et al. 2012. Hydraulic differences along the water transport system of South American Nothofagus species	10.1093/treephys/tps054	Bucci, Sandra J.; Scholz, Fabian G.; Campanello, Paula I.; Montti, Lia; Jimenez-Castillo, Mylthon; Rockwell, Fulton A.; La Manna, Ludmila; Guerra, Pedro; Lopez Bernal, Pablo; Troncoso, Oscar; Enricci, Juan; Holbrook, Michele N.; Goldstein, Guillermo	Hydraulic differences along the water transport system of South American Nothofagus species: do leaves protect the stem functionality?	TREE PHYSIOLOGY	2012	Research	RKM_C	leaf	6 species of Nothofagus			300	300			25	85			>30 min		15 mM KCL	degassed		pressure chamber
38	Bucci SJ, Scholz FG, Peschiutta ML, Arias NS, Meinzer FC, Goldstein G. 2013. The stem xylem of Patagonian shrubs operates far from the point of catastrophic dysfunction and is additionally protected from drought-induced embolism by leaves and roots. PLANT CELL AND ENVIRONMENT 36	10.1111/pce.12126	Bucci, Sandra J.; Scholz, Fabian G.; Peschiutta, Maria Laura; Arias, Nadia S.; Meinzer, Frederick C.; Goldstein, Guillermo	The stem xylem of Patagonian shrubs operates far from the point of catastrophic dysfunction and is additionally protected from drought-induced embolism by leaves and roots	PLANT CELL AND ENVIRONMENT	2013	Research	RKM_C	leaf	A. boronioides, Berberis microphylla Jussieu Lam; C. integerrima, Schinus johnstonii Barkley, Lycium chilense Miers ex Bertero, M. spinosum and S. filaginoides.	8:00~16:00		1000	1000								<10% 180s				pressure chamber	15min
39	Bunce JA. 2006. How do leaf hydraulics limit stomatal conductance at high water vapour pressure deficits? PLANT CELL AND ENVIRONMENT 29	10.1111/j.1365-3040.2006.01541.x	Bunce, James A.	How do leaf hydraulics limit stomatal conductance at high water vapour pressure deficits?	PLANT CELL AND ENVIRONMENT	2006	Research	EFM_Gas	leaf	Abutilon theophrasti, Glycine max, Gossypium hirsutum， Xanthium strumarium																pressure chamber
40	Cardoso AA, Randall JM, McAdam SAM. 2019. Hydraulics Regulate Stomatal Responses to Changes in Leaf Water Status in the Fern Athyrium filix-femina. PLANT PHYSIOLOGY 179	10.1104/pp.18.01412	Cardoso, Amanda A.; Randall, Joshua M.; McAdam, Scott A. M.	Hydraulics Regulate Stomatal Responses to Changes in Leaf Water Status in the Fern Athyrium filix-femina	PLANT PHYSIOLOGY	2019	Research	RKM_C	leaf	Athyrium filix-femina			1000	1000		25					30~60min				early in th morning	pressure chamber	5min
41	Carins Murphy MR, Jordan GJ, Brodribb TJ. 2012. Differential leaf expansion can enable hydraulic acclimation to sun and shade. PLANT CELL AND ENVIRONMENT 35	10.1111/j.1365-3040.2012.02498.x	Carins Murphy, Madeline R.; Jordan, Gregory J.; Brodribb, Timothy J.	Differential leaf expansion can enable hydraulic acclimation to sun and shade	PLANT CELL AND ENVIRONMENT	2012	Research	EFM_Flowmeter	leaf	T. ciliata (Meliaceae)	11:30~13:00		1000	1000		22										pressure chamber
42	Casolo V, Tomasella M, Col V de, Braidot E, Savi T, Nardini A. 2015. Water relations of an invasive halophyte (Spartina patens)	10.1071/FP14172	Casolo, Valentino; Tomasella, Martina; De Col, Valentina; Braidot, Enrico; Savi, Tadeja; Nardini, Andrea	Water relations of an invasive halophyte (Spartina patens): osmoregulation and ionic effects on xylem hydraulics	FUNCTIONAL PLANT BIOLOGY	2015	Research	RKM_C	leaf	Spartina patens (Ait.)																pressure chamber
43	Cavender-Bares J, Sack L, Savage J. 2007. Atmospheric and soil drought reduce nocturnal conductance in live oaks. Tree physiology 27	10.1093/treephys/27.4.611	Cavender-Bares, Jeannine; Sack, Lawren; Savage, Jessica	Atmospheric and soil drought reduce nocturnal conductance in live oaks	TREE PHYSIOLOGY	2007	Research	EFM_Gas	leaf	Q. virginiana Q.oleoides			800	800			18~22 normalized				20~30min	<3% 3min	pure			pressure chamber
44	Chen J-W, Zhang Q, Li X-S, Cao K-F. 2010. Gas exchange and hydraulics in seedlings of Hevea brasiliensis during water stress and recovery. Tree physiology 30	10.1093/treephys/tpq043	Chen, Jun-Wen; Zhang, Qiang; Li, Xiao-Shuang; Cao, Kun-Fang	Gas exchange and hydraulics in seedlings of Hevea brasiliensis during water stress and recovery	TREE PHYSIOLOGY	2010	Research	pressure chamber	leaf	Hevea brasiliensis			500	500		20~22	23 normalized to 20				30min		pure	degassed	morning	pressure chamber	5min
45	Choat B, Gambetta GA, Wada H, Shackel KA, Matthews MA. 2009. The effects of Pierce's disease on leaf and petiole hydraulic conductance in Vitis vinifera cv. Chardonnay. PHYSIOLOGIA PLANTARUM 136	10.1111/j.1399-3054.2009.01231.x	Choat, Brendan; Gambetta, Greg A.; Wada, Hiroshi; Shackel, Kenneth A.; Matthews, Mark A.	The effects of Pierce's disease on leaf and petiole hydraulic conductance in Vitis vinifera cv. Chardonnay	PHYSIOLOGIA PLANTARUM	2009	Research	HPFM	leaf	Zea mays L.			500	500		20~22	23				30min		pure	degassed		pressure chamber	5min
46	Cochard H, Venisse J-S, Barigah TS, Brunel N, Herbette S, Guilliot A, Tyree MT, Sakr S. 2007. Putative role of aquaporins in variable hydraulic conductance of leaves in response to light. PLANT PHYSIOLOGY 143	10.1104/pp.106.090092	Cochard, Herve; Venisse, Jean-Stephane; Barigah, Tete Severien; Brunel, Nicole; Herbette, Stephane; Guilliot, Agnes; Tyree, Melvin T.; Sakr, Soulaiman	Putative role of aquaporins in variable hydraulic conductance of leaves in response to light	PLANT PHYSIOLOGY	2007	Research	HPFM	leaf	Juglans regia			800~1000	1000		20~22	23				10min		pure	degassed		pressure chamber
47	Cochard H. 2002. Xylem embolism and drought-induced stomatal closure in maize. PLANTA 215	10.1007/s00425-002-0766-9	Cochard, H	Xylem embolism and drought-induced stomatal closure in maize	PLANTA	2002	Research	HPFM	leaf_middrib	Zea mays L.			1000	1000											overnight
48	Corso D, Delzon S, Lamarque LJ, Cochard H, Torres-Ruiz JM, King A, Brodribb T. 2020. Neither xylem collapse, cavitation, or changing leaf conductance drive stomatal closure in wheat. PLANT CELL AND ENVIRONMENT 43	10.1111/pce.13722	Corso, Deborah; Delzon, Sylvain; Lamarque, Laurent J.; Cochard, Herve; Torres-Ruiz, Jose M.; King, Andrew; Brodribb, Timothy	Neither xylem collapse, cavitation, or changing leaf conductance drive stomatal closure in wheat	PLANT CELL AND ENVIRONMENT	2020	Research	RKM_C	leaf	Triticum aestivum						20.7								degassed		dew point	300min
49	Coupel-Ledru A, Tyerman SD, Masclef D, Lebon E, Christophe A, Edwards EJ, Simonneau T. 2017. Abscisic Acid Down-Regulates Hydraulic Conductance of Grapevine Leaves in Isohydric Genotypes Only. PLANT PHYSIOLOGY 175	10.1104/pp.17.00698	Coupel-Ledru, Aude; Tyerman, Stephen D.; Masclef, Diane; Lebon, Eric; Christophe, Angelique; Edwards, Everard J.; Simonneau, Thierry	Abscisic Acid Down-Regulates Hydraulic Conductance of Grapevine Leaves in Isohydric Genotypes Only	PLANT PHYSIOLOGY	2017	Research	EFM_Balance HPFM	leaf	Vitis vinifera			>1200	1200					fan		30min	<5% 10min		degassed		pressure chamber
50	Dayer S, Scharwies JD, Ramesh SA, Sullivan W, Doerflinger FC, Pagay V, Tyerman SD. 2020. Comparing Hydraulics Between Two Grapevine Cultivars Reveals Differences in Stomatal Regulation Under Water Stress and Exogenous ABA Applications. FRONTIERS IN PLANT SCIENCE 11	10.3389/fpls.2020.00705	Dayer, Silvina; Scharwies, Johannes D.; Ramesh, Sunita A.; Sullivan, Wendy; Doerflinger, Franziska C.; Pagay, Vinay; Tyerman, Stephen D.	Comparing Hydraulics Between Two Grapevine Cultivars Reveals Differences in Stomatal Regulation Under Water Stress and Exogenous ABA Applications	FRONTIERS IN PLANT SCIENCE	2020	Research	EFM_Gas	leaf	Vitis vinifera	7:00~16:00		750	750		30										pressure chamber
51	DeLucia EH, Schlesinger WH. 1995. Photosynthetic Rates and Nutrient-Use Efficiency Among Evergreen and Deciduous Shrubs in Okefenokee Swamp. INTERNATIONAL JOURNAL OF PLANT SCIENCES 156	10.1086/297224	DELUCIA, EH; SCHLESINGER, WH	PHOTOSYNTHETIC RATES AND NUTRIENT-USE EFFICIENCY AMONG EVERGREEN AND DECIDUOUS SHRUBS IN OKEFENOKEE SWAMP	INTERNATIONAL JOURNAL OF PLANT SCIENCES	1995	Research	EFM_Gas	leaf	Cyrilla racemiflora; Lyonia lucida;Clethra alnifolia, Itea virginica, and Leucothoei racemosa	10:00~13:00		600	600		24~30						<10% 180s				pressure chamber	90min
52	Ding L, Li Y, Gao L, Lu Z, Wang M, Ling N, Shen Q, Guo S. 2018. Aquaporin Expression and Water Transport Pathways inside Leaves Are Affected by Nitrogen Supply through Transpiration in Rice Plants. INTERNATIONAL JOURNAL OF MOLECULAR SCIENCES 19.	10.3390/ijms19010256	Ding, Lei; Li, Yingrui; Gao, Limin; Lu, Zhifeng; Wang, Min; Ling, Ning; Shen, Qirong; Guo, Shiwei	Aquaporin Expression and Water Transport Pathways inside Leaves Are Affected by Nitrogen Supply through Transpiration in Rice Plants	INTERNATIONAL JOURNAL OF MOLECULAR SCIENCES	2018	Research	EFM_Gas	leaf	Oryza sativa	12:00~17:00															pressure chamber
53	Ding L, Milhiet T, Couvreur V, Nelissen H, Meziane A, Parent B, Aesaert S, van Lijsebettens M, InzÃ© D, Tardieu F et al. 2020. Modification of the Expression of the Aquaporin ZmPIP2;5 Affects Water Relations and Plant Growth. PLANT PHYSIOLOGY 182	10.1104/pp.19.01183	Ding, Lei; Milhiet, Thomas; Couvreur, Valentin; Nelissen, Hilde; Meziane, Adel; Parent, Boris; Aesaert, Stijn; Van Lijsebettens, Mieke; Inze, Dirk; Tardieu, Francois; Draye, Xavier; Chaumont, Francois	Modification of the Expression of the Aquaporin ZmPIP2;5 Affects Water Relations and Plant Growth(1)([OPEN])	PLANT PHYSIOLOGY	2020	Research	HPFM	leaf	Zea mays		Yes	>1200	1200		normalized to 25			boxfan		10~30min	<5% 10min	10mmol/L KCL		overnight	pressure chamber
54	Djebbar R, Rzigui T, PÃ©triacq P, Mauve C, Priault P, Fresneau C, Paepe M de, Florez-Sarasa I, Benhassaine-Kesri G, Streb P et al. 2012. Respiratory complex I deficiency induces drought tolerance by impacting leaf stomatal and hydraulic conductances. PLANTA 235	10.1007/s00425-011-1524-7	Djebbar, Reda; Rzigui, Touhami; Petriacq, Pierre; Mauve, Caroline; Priault, Pierrick; Fresneau, Chantal; De Paepe, Marianne; Florez-Sarasa, Igor; Benhassaine-Kesri, Ghouziel; Streb, Peter; Gakiere, Bertrand; Cornic, Gabriel; De Paepe, Rosine	Respiratory complex I deficiency induces drought tolerance by impacting leaf stomatal and hydraulic conductances	PLANTA	2012	Research	RKM_C	leaf	Nicotiana sylvestris L.		Yes	>1200	1200		23	within 2				10~30min	<5% 10min	10 mM KCL	degassed	night	pressure chamber
55	Domec J-C, Palmroth S, Ward E, Maier CA, ThÃ©rÃ©zien M, Oren R. 2009. Acclimation of leaf hydraulic conductance and stomatal conductance of Pinus taeda (loblolly pine) to long-term growth in elevated CO(2) (free-air CO(2) enrichment) and N-fertilization. PLANT CELL AND ENVIRONMENT 32	10.1111/j.1365-3040.2009.02014.x	Domec, Jean-Christophe; Palmroth, Sari; Ward, Eric; Maier, Chris A.; Therezien, M.; Oren, Ram	Acclimation of leaf hydraulic conductance and stomatal conductance of Pinus taeda (loblolly pine) to long-term growth in elevated CO2 (free-air CO2 enrichment) and N-fertilization	PLANT CELL AND ENVIRONMENT	2009	Research	RKM_C; EFM_Gas	leaf	loblolly pine Liquidambar styraciflua;Acer rubrum; Ulmus alata;Cornus florida			>1000	1000	leaf above source		23~28 normalized to 25		boxfan	wet paper towel	30min	<5% 5-10min	ultrapure	degassed	evening or night	pressure chamber	>20min
56	Domec J-C, Rivera LN, King JS, Peszlen I, Hain F, Smith B, Frampton J. 2013. Hemlock woolly adelgid (Adelges tsugae) infestation affects water and carbon relations of eastern hemlock (Tsuga canadensis) and Carolina hemlock (Tsuga caroliniana). NEW PHYTOLOGIST 199	10.1111/nph.12263	Domec, Jean-Christophe; Rivera, Laura N.; King, John S.; Peszlen, Ilona; Hain, Fred; Smith, Benjamin; Frampton, John	Hemlock woolly adelgid (Adelges tsugae) infestation affects water and carbon relations of eastern hemlock (Tsuga canadensis) and Carolina hemlock (Tsuga caroliniana)	NEW PHYTOLOGIST	2013	Research	HPFM	stem; leaf	Tsuga canadensis; Tsuga caroliniana			150				24									pressure chamber
57	Drake PL, Price CA, Poot P, Veneklaas EJ. 2015. Isometric partitioning of hydraulic conductance between leaves and stems	10.1111/pce.12511	Drake, Paul L.; Price, Charles A.; Poot, Pieter; Veneklaas, Erik J.	Isometric partitioning of hydraulic conductance between leaves and stems: balancing safety and efficiency in different growth forms and habitats	PLANT CELL AND ENVIRONMENT	2015	Research	HPFM	leaf=shoot-leafless shoot	eucalypt			1200	1200												pressure chamber
58	Du Q, Jiao X, Song X, Zhang J, Bai P, Ding J, Li J. 2020. The Response of Water Dynamics to Long-Term High Vapor Pressure Deficit Is Mediated by Anatomical Adaptations in Plants. FRONTIERS IN PLANT SCIENCE 11	10.3389/fpls.2020.00758	Du, Qingjie; Jiao, Xiaocong; Song, Xiaoming; Zhang, Jiayu; Bai, Ping; Ding, Juping; Li, Jianming	The Response of Water Dynamics to Long-Term High Vapor Pressure Deficit Is Mediated by Anatomical Adaptations in Plants	FRONTIERS IN PLANT SCIENCE	2020	Research	EFM_Gas	leaf	Lycopersicon esculentum			>1000	1000							>30min	<5%	ultrapure	degassed	overnight	pressure chamber	>20min
59	Egea G, GonzÃ¡lez-Real MM, Baille A, Nortes PA, Conesa MR, Ruiz-Salleres I. 2012. Effects of water stress on irradiance acclimation of leaf traits in almond trees. Tree physiology 32	10.1093/treephys/tps016	Egea, Gregorio; Gonzalez-Real, Maria M.; Baille, Alain; Nortes, Pedro A.; Conesa, Maria R.; Ruiz-Salleres, Isabel	Effects of water stress on irradiance acclimation of leaf traits in almond trees	TREE PHYSIOLOGY	2012	Research	EFM_Gas	leaf	Prunus dulcis (Mill.)			>1000	1000			23~28 normalized to 25				30min		ultrapure	degassed	overnight	pressure chamber	>30min
60	Eichi VR, Tyerman SD, Wirthensohn MG. 2014. Water Relations and Mesophyll Anatomy in Almond Leaves. JOURNAL OF THE AMERICAN SOCIETY FOR HORTICULTURAL SCIENCE 139	10.21273/JASHS.139.6.627	Eichi, Vahid Rahimi; Tyerman, Stephen D.; Wirthensohn, Michelle G.	Water Relations and Mesophyll Anatomy in Almond Leaves	JOURNAL OF THE AMERICAN SOCIETY FOR HORTICULTURAL SCIENCE	2014	Research	HPFM	leaf	Prunus dulcis			>1000	1000			23~28 normalized to 25		boxfan		>30min	<5%	ultrapure	degassed		pressure chamber	30min
61	El Aou-ouad H, Pou A, TomÃ¡s M, Montero R, Ribas-Carbo M, Medrano H, Bota J. 2017. Combined effect of virus infection and water stress on water flow and water economy in grapevines. PHYSIOLOGIA PLANTARUM 160	10.1111/ppl.12541	El Aou-ouad, Hanan; Pou, Alicia; Tomas, Magdalena; Montero, Rafael; Ribas-Carbo, Miquel; Medrano, Hipolito; Bota, Josefina	Combined effect of virus infection and water stress on water flow and water economy in grapevines	PHYSIOLOGIA PLANTARUM	2017	Research	HPFM	LEAF=shoot-leafless shoot	Vitis vinifera			>1000	1000					boxfan		>30min	<5%	ultrapure	degassed	night	pressure chamber	30min
62	Fang L, Abdelhakim LOA, Hegelund JN, Li S, Liu J, Peng X, Li X, Wei Z, Liu F. 2019. ABA-mediated regulation of leaf and root hydraulic conductance in tomato grown at elevated CO2 is associated with altered gene expression of aquaporins. HORTICULTURE RESEARCH 6	10.1038/s41438-019-0187-6	Fang, Liang; Abdelhakim, Lamis Osama Anwar; Hegelund, Josefine Nymark; Li, Shenglan; Liu, Jie; Peng, Xiaoying; Li, Xiangnan; Wei, Zhenhua; Liu, Fulai	ABA-mediated regulation of leaf and root hydraulic conductance in tomato grown at elevated CO2 is associated with altered gene expression of aquaporins	HORTICULTURE RESEARCH	2019	Research	EFM_Gas	leaf	Solanum lycopersicum (tomato)			>1000	1000			23~28 normalized to 25		boxfan		>30min	<5%	ultrapure	degassed		pressure chamber	>30min
63	Ferrio JP, Pou A, Florez-Sarasa I, Gessler A, Kodama N, Flexas J, Ribas-CarbÃ³ M. 2012. The Peclet effect on leaf water enrichment correlates with leaf hydraulic conductance and mesophyll conductance for CO(2). PLANT CELL AND ENVIRONMENT 35	10.1111/j.1365-3040.2011.02440.x	Ferrio, Juan Pedro; Pou, Alicia; Florez-Sarasa, Igor; Gessler, Arthur; Kodama, Naomi; Flexas, Jaume; Ribas-Carbo, Miquel	The Peclet effect on leaf water enrichment correlates with leaf hydraulic conductance and mesophyll conductance for CO2	PLANT CELL AND ENVIRONMENT	2012	Research	HPFM	leaf	Vitis vinifera		Yes	3;1000-1500	1500			23~27 normalized to 25		boxfan		>30min	<5% 3~5MIN	ultrapure	degassed		pressure chamber	>10min
64	Franks PJ. 2006. Higher rates of leaf gas exchange are associated with higher leaf hydrodynamic pressure gradients. PLANT CELL AND ENVIRONMENT 29	10.1111/j.1365-3040.2005.01434.x	Franks, PJ	Higher rates of leaf gas exchange are associated with higher leaf hydrodynamic pressure gradients	PLANT CELL AND ENVIRONMENT	2006	Research	pressure chamber	leaf	Ten C3 palnt			1000	1000												pressure chamber	30min
65	Fu X, Meinzer FC, Woodruff DR, Liu Y-Y, Smith DD, McCulloh KA, Howard AR. 2019. Coordination and trade-offs between leaf and stem hydraulic traits and stomatal regulation along a spectrum of isohydry to anisohydry. PLANT CELL AND ENVIRONMENT 42	10.1111/pce.13543	Fu, Xiaoli; Meinzer, Frederick C.; Woodruff, David R.; Liu, Yan-Yan; Smith, Duncan D.; McCulloh, Katherine A.; Howard, Ava R.	Coordination and trade-offs between leaf and stem hydraulic traits and stomatal regulation along a spectrum of isohydry to anisohydry	PLANT CELL AND ENVIRONMENT	2019	Research	EFM_Balance	leaf	Salix scouleriana; Betula occidentalis; Cercocarpus ledifolius; Rhamus ilicifolia; Quercus douglasii; Quercus garryana	11:00~13:00						normalized to 28									pressure chamber
66	Fuenzalida TI, Bryant CJ, Ovington LI, Yoon H-J, Oliveira RS, Sack L, Ball MC. 2019. Shoot surface water uptake enables leaf hydraulic recovery in Avicennia marina. NEW PHYTOLOGIST 224	10.1111/nph.16126	Fuenzalida, Tomas, I; Bryant, Callum J.; Ovington, Leuwin, I; Yoon, Hwan-Jin; Oliveira, Rafael S.; Sack, Lawren; Ball, Marilyn C.	Shoot surface water uptake enables leaf hydraulic recovery in Avicennia marina	NEW PHYTOLOGIST	2019	Research	RKM_C	leaf	Avicennia marina ssp. eucalyptifolia		Yes					normalized to 28								previous evening	pressure chamber
67	GÃ³mez-Bellot MJ, Nortes PA, OrtuÃ±o MF, Romero C, FernÃ¡ndez-GarcÃ­a N, SÃ¡nchez-Blanco MJ. 2015. Influence of arbuscular mycorrhizal fungi and treated wastewater on water relations and leaf structure alterations of Viburnum tinus L. plants during both saline and recovery periods. JOURNAL OF PLANT PHYSIOLOGY 188	10.1016/j.jplph.2015.09.007	Jose Gomez-Bellot, Maria; Antonio Nortes, Pedro; Fernanda Ortuno, Maria; Romero-Trigueros, Cristina; Fernandez-Garcia, Nieves; Jesus Sanchez-Blanco, Maria	Influence of arbuscular mycorrhizal fungi and treated wastewater on water relations and leaf structure alterations of Viburnum tinus L. plants during both saline and recovery periods	JOURNAL OF PLANT PHYSIOLOGY	2015	Research	RKM_Dynamic	leaf	Viburnum tinus L.			1196	1196			normalized to 25									pressure chamber
68	GascÃ³ A, Nardini A, Salleo S. 2004. Resistance to water flow through leaves of Coffea arabica is dominated by extra-vascular tissues. FUNCTIONAL PLANT BIOLOGY 31	10.1071/FP04032	Gasco, A; Nardini, A; Salleo, S	Resistance to water flow through leaves of Coffea arabica is dominated by extra-vascular tissues	FUNCTIONAL PLANT BIOLOGY	2004	Research	HPFM	leaf=shoot-leafless shoot	coffea arabica						25										pressure chamber	immediatally
69	Gortan E, Nardini A, GascÃ³ A, Salleo S. 2009. The hydraulic conductance of Fraxinus ornus leaves is constrained by soil water availability and coordinated with gas exchange rates. Tree physiology 29	10.1093/treephys/tpn053	Gortan, Emmanuelle; Nardini, Andrea; Gasco, Antonio; Salleo, Sebastiano	The hydraulic conductance of Fraxinus ornus leaves is constrained by soil water availability and coordinated with gas exchange rates	TREE PHYSIOLOGY	2009	Research	HPFM	leaf	Fraxinus ornus			52	52									AXS		before pawn	pressure chamber
70	Guerfel M, Ouni Y, Boujnah D, Zarrouk M. 2010. Effects of the planting density on water relations and production of â€˜Chemlaliâ€™ olive trees (Olea europaea L.). TREES-STRUCTURE AND FUNCTION 24	10.1007/s00468-010-0486-x	Guerfel, Mokhtar; Ouni, Youssef; Boujnah, Dalenda; Zarrouk, Mokhtar	Effects of the planting density on water relations and production of 'Chemlali' olive trees (Olea europaea L.)	TREES-STRUCTURE AND FUNCTION	2010	Research	RKM_Dynamic	leaf	Olea europaea L.			1000	1000							20 min			degassed	predawn	dew point	30min
71	Hao G-Y, Hoffmann WA, Scholz FG, Bucci SJ, Meinzer FC, Franco AC, Cao K-F, Goldstein G. 2008. Stem and leaf hydraulics of congeneric tree species from adjacent tropical savanna and forest ecosystems. OECOLOGIA 155	10.1007/s00442-007-0918-5	Hao, Guang-You; Hoffmann, William A.; Scholz, Fabian G.; Bucci, Sandra J.; Meinzer, Frederick C.; Franco, Augusto C.; Cao, Kun-Fang; Goldstein, Guillermo	Stem and leaf hydraulics of congeneric tree species from adjacent tropical savanna and forest ecosystems	OECOLOGIA	2008	Research	RKM_C	leaf	six congeneric species pairs																pressure chamber
72	Harayama H, Kitao M, Agathokleous E, Ishida A. 2019. Effects of major vein blockage and aquaporin inhibition on leaf hydraulics and stomatal conductance. PROCEEDINGS OF THE ROYAL SOCIETY B-BIOLOGICAL SCIENCES 286	10.1098/rspb.2019.0799	Harayama, Hisanori; Kitao, Mitsutoshi; Agathokleous, Evgenios; Ishida, Atsushi	Effects of major vein blockage and aquaporin inhibition on leaf hydraulics and stomatal conductance	PROCEEDINGS OF THE ROYAL SOCIETY B-BIOLOGICAL SCIENCES	2019	Research	VPM	leaf	Quercus acuta Thunb.;and Quercus glauca Thunb.																pressure chamber
73	Harayama, Kitao et al. 2019 - Effects of major vein blockage		Harayama, Hisanori; Uemura, Akira; Ishida, Atsushi	Measuring leaf hydraulic conductance using a VPM chamber method.	Japanese Journal of Ecology (Otsu)	2009	Research	VPM	leaf	Quercus glauca; Quercus serrata; Pueraria labata	8:00-10:00; 11:00-13:00		800	800												pressure chamber
74	Hernandez-Santana V, Rodriguez-Dominguez CM, FernÃ¡ndez JE, Diaz-Espejo A. 2016. Role of leaf hydraulic conductance in the regulation of stomatal conductance in almond and olive in response to water stress. Tree physiology 36	10.1093/treephys/tpv146	Hernandez-Santana, Virginia; Rodriguez-Dominguez, Celia M.; Enrique Fernandez, J.; Diaz-Espejo, Antonio	Role of leaf hydraulic conductance in the regulation of stomatal conductance in almond and olive in response to water stress	TREE PHYSIOLOGY	2016	Research	RKM_Dynamic; EFM_Flowmeter	leaf	Olea europaea L., cv. Arbequina; Prunus dulcis (Mill.) D.A. Webb, cv. Guara			1000	1000			normalized to 25				>15min					pressure chamber
75	Hochberg U, Degu A, Gendler T, Fait A, Rachmilevitch S. 2015. The variability in the xylem architecture of grapevine petiole and its contribution to hydraulic differences. FUNCTIONAL PLANT BIOLOGY 42	10.1071/FP14167	Hochberg, Uri; Degu, Asfaw; Gendler, Tanya; Fait, Aaron; Rachmilevitch, Shimon	The variability in the xylem architecture of grapevine petiole and its contribution to hydraulic differences	FUNCTIONAL PLANT BIOLOGY	2015	Research	EFM_Gas	leaf	Vitis vinifera																pressure chamber
76	Holloway-Phillips M-M, Brodribb TJ. 2011. Minimum hydraulic safety leads to maximum water-use efficiency in a forage grass. PLANT CELL AND ENVIRONMENT 34	10.1111/j.1365-3040.2010.02244.x	Holloway-Phillips, Meisha-Marika; Brodribb, Timothy J.	Minimum hydraulic safety leads to maximum water-use efficiency in a forage grass	PLANT CELL AND ENVIRONMENT	2011	Research	RKM_C	leaf	Lolium perenne L.			1000	1000		25										pressure chamber
77	Hu J, Yang Q-Y, Huang W, Zhang S-B, Hu H. 2014. Effects of temperature on leaf hydraulic architecture of tobacco plants. PLANTA 240	10.1007/s00425-014-2097-z	Hu, Jing; Yang, Qiu-Yun; Huang, Wei; Zhang, Shi-Bao; Hu, Hong	Effects of temperature on leaf hydraulic architecture of tobacco plants	PLANTA	2014	Research	HPFM	leaf	Nicotiana tabacum																pressure chamber
78	Hu J; Hu H,2015, Viewing Leaf Shape and Size Variation in Tobacco Plants under Different Temperatures from a Hydraulic Perspective	10.7677/ynzwyj201514089	Hu Jing; Hu Hong	Viewing Leaf Shape and Size Variation in Tobacco Plants under Different Temperatures from a Hydraulic Perspective	Plant Diversity and Resources	2015	Research	HPFM	leaf	Nicotiana tabacum			1000	1000		30	28									dew point
79	Huang G, Zhang Q, Wei X, Peng S, Li Y. 2017. Nitrogen Can Alleviate the Inhibition of Photosynthesis Caused by High Temperature Stress under Both Steady-State and Flecked Irradiance. FRONTIERS IN PLANT SCIENCE 8	10.3389/fpls.2017.00945	Huang, Guanjun; Zhang, Qiangqiang; Wei, Xinghai; Peng, Shaobing; Li, Yong	Nitrogen Can Alleviate the Inhibition of Photosynthesis Caused by High Temperature Stress under Both Steady-State and Flecked Irradiance	FRONTIERS IN PLANT SCIENCE	2017	Research	EFM_Balance	leaf	Oryza sativa			100~150	150					deaskfan					degassed		pressure chamber	15min
80	Iogna PA, Bucci SJ, Scholz FG, Goldstein G. 2011. Water relations and hydraulic architecture of two Patagonian steppe shrubs	10.1016/j.jaridenv.2011.04.001	Iogna, Patricia A.; Bucci, Sandra J.; Scholz, Fabian G.; Goldstein, Guillermo	Water relations and hydraulic architecture of two Patagonian steppe shrubs: Effect of slope orientation and microclimate	JOURNAL OF ARID ENVIRONMENTS	2011	Research	RKM_C	leaf	two Patagonian steppe shrubs	9:00-12:00		800	800			28	17.5 mmol mol–1								pressure chamber
81	Ishida A, Harayama H, Yazaki K, Ladpala P, Sasrisang A, Kaewpakasit K, Panuthai S, Staporn D, Maeda T, Gamo M et al. 2010. Seasonal variations of gas exchange and water relations in deciduous and evergreen trees in monsoonal dry forests of Thailand. Tree physiology 30	10.1093/treephys/tpq025	Ishida, Atsushi; Harayama, Hisanori; Yazaki, Kenichi; Ladpala, Phanumard; Sasrisang, Amornrat; Kaewpakasit, Kanokwan; Panuthai, Samreong; Staporn, Duriya; Maeda, Takahisa; Gamo, Minoru; Diloksumpun, Sapit; Puangchit, Ladawan; Ishizuka, Moriyoshi	Seasonal variations of gas exchange and water relations in deciduous and evergreen trees in monsoonal dry forests of Thailand	TREE PHYSIOLOGY	2010	Research	VPM	leaf	Xylia xylocarpa; Vitex peduncularis; Syzygium cumini							normalized to 25								early morning	pressure chamber
82	Jin Y, He J, Turner NC, Du Y-L, Li F-M. 2019. Water-conserving and biomass-allocation traits are associated with higher yields in modern cultivars compared to landraces of soybean [Glycine max (L.) Merr.] in rainfed water-limited environments. ENVIRONMENTAL AND EXPERIMENTAL BOTANY 168	10.1016/j.envexpbot.2019.103883	Jin, Yi; He, Jin; Turner, Neil C.; Du, Yan-Lei; Li, Feng-Min	Water-conserving and biomass-allocation traits are associated with higher yields in modern cultivars compared to landraces of soybean [Glycine max (L.) Merr.] in rainfed water-limited environments	ENVIRONMENTAL AND EXPERIMENTAL BOTANY	2019	Research	EFM_Balance	leaf	Glycine max			>1000	1000			normalized to 25				30min					pressure chamber
83	Jin Y, Wang C, Zhou Z, Li Z. 2016. Co-ordinated performance of leaf hydraulics and economics in 10 Chinese temperate tree species. FUNCTIONAL PLANT BIOLOGY 43	10.1071/FP16097	Jin, Ying; Wang, Chuankuan; Zhou, Zhenghu; Li, Zhimin	Co-ordinated performance of leaf hydraulics and economics in 10 Chinese temperate tree species	FUNCTIONAL PLANT BIOLOGY	2016	Research	RKM_C	leaf	10 Chinese temperate tree species	10:00-11:30		1200	1200			26									pressure chamber
84	Jin Y, Wang C, Zhou Z. 2019. Conifers but not angiosperms exhibit vulnerability segmentation between leaves and branches in a temperate forest. Tree physiology 39	10.1093/treephys/tpy111	Jin, Ying; Wang, Chuankuan; Zhou, Zhenghu	Conifers but not angiosperms exhibit vulnerability segmentation between leaves and branches in a temperate forest	TREE PHYSIOLOGY	2019	Research	RKM_C	leaf	three angiosperm (Betula platyphylla Suk., Populus davidiana Dode, Tilia amurensis Rupr.) and four conifer tree species (Pinus koraiensis Sieb. et Zucc., Larix gmelinii Rupr.,Picea koraiensis Nakai, Pinus sylvestris var. mongholica Litv.)			1500	1500		25	thermometer				30~60min		ultrapure	degassed	overnight	pressure chamber	20min
85	Johnson DM, Berry ZC, Baker KV, Smith DD, McCulloh KA, Domec J-C. 2018. Leaf hydraulic parameters are more plastic in species that experience a wider range of leaf water potentials. Functional Ecology 32	10.1111/1365-2435.13049	Johnson, Daniel M.; Berry, Z. Carter; Baker, Kathryn V.; Smith, Duncan D.; McCulloh, Katherine A.; Domec, Jean-Christophe	Leaf hydraulic parameters are more plastic in species that experience a wider range of leaf water potentials	FUNCTIONAL ECOLOGY	2018	Research	RKM_C	leaf	Diospyros texana, Juniperus ashei, Prosopis glandulosa, and Quercus fusiformis			500, 1000, 1500, 2000	2000			23~27								overnight	pressure chamber	30min
86	Johnson DM, Domec J-C, Woodruff DR, McCulloh KA, Meinzer FC. 2013. Contrasting hydraulic strategies in two tropical lianas and their host trees. AMERICAN JOURNAL OF BOTANY 100	10.3732/ajb.1200590	Johnson, Daniel M.; Domec, Jean-Christophe; Woodruff, David R.; McCulloh, Katherine A.; Meinzer, Frederick C.	CONTRASTING HYDRAULIC STRATEGIES IN TWO TROPICAL LIANAS AND THEIR HOST TREES	AMERICAN JOURNAL OF BOTANY	2013	Research	RKM_C	leaf	Prionostemma aspera (Lam.) Miers and Trichostigma octandrum (L.) H. Walter			1200	1200	check	28					20min			degassed		dew point
87	Johnson DM, McCulloh KA, Meinzer FC, Woodruff DR, Eissenstat DM. 2011. Hydraulic patterns and safety margins, from stem to stomata, in three eastern U.S. tree species. Tree physiology 31	10.1093/treephys/tpr050	Johnson, D. M.; McCulloh, K. A.; Meinzer, F. C.; Woodruff, D. R.; Eissenstat, D. M.	Hydraulic patterns and safety margins, from stem to stomata, in three eastern US tree species	TREE PHYSIOLOGY	2011	Research	RKM_C	leaf	Acer rubrum, Liriodendron tulipifera and Pinus virginiana			1200	1200							20min			degassed		dew point
88	Johnson DM, McCulloh KA, Woodruff DR, Meinzer FC. 2012. Evidence for xylem embolism as a primary factor in dehydration-induced declines in leaf hydraulic conductance. PLANT CELL AND ENVIRONMENT 35	10.1111/j.1365-3040.2011.02449.x	Johnson, Daniel M.; Mcculloh, Katherine A.; Woodruff, David R.; Meinzer, Frederick C.	Evidence for xylem embolism as a primary factor in dehydration-induced declines in leaf hydraulic conductance	PLANT CELL AND ENVIRONMENT	2012	Research	RKM_C	leaf	Corylus cornuta Marsh., Pinus ponderosa Dougl., Quercus garryana Dougl., Quercus rubra L. and Rhododendron macrophyllum D. Don ex G.			1500;1200	1500		15, 40	normalized to 25									pressure chamber	>10min
89	Johnson DM, Meinzer FC, Woodruff DR, McCulloh KA. 2009. Leaf xylem embolism, detected acoustically and by cryo-SEM, corresponds to decreases in leaf hydraulic conductance in four evergreen species. PLANT CELL AND ENVIRONMENT 32	10.1111/j.1365-3040.2009.01961.x	Johnson, Daniel M.; Meinzer, Frederick C.; Woodruff, David R.; Mcculloh, Katherine A.	Leaf xylem embolism, detected acoustically and by cryo-SEM, corresponds to decreases in leaf hydraulic conductance in four evergreen species	PLANT CELL AND ENVIRONMENT	2009	Research	RKM_C	leaf	Pinus ponderosa C. Lawson, Pinus nigra Arnold, Castanopsis chrysophylla	4:30~6:30		1000	1000												pressure chamber
90	Johnson DM, Woodruff DR, McCulloh KA, Meinzer FC. 2009. Leaf hydraulic conductance, measured in situ, declines and recovers daily	10.1093/treephys/tpp031	Johnson, D. M.; Woodruff, D. R.; McCulloh, K. A.; Meinzer, F. C.	Leaf hydraulic conductance, measured in situ, declines and recovers daily: leaf hydraulics, water potential and stomatal conductance in four temperate and three tropical tree species	TREE PHYSIOLOGY	2009	Research	RKM_C	leaf	Arbutus menziesii Pursh.; Quercus garryana Dougl.			1500	1500												pressure chamber
91	Johnson DM, Wortemann R, McCulloh KA, Jordan-Meille L, Ward E, Warren JM, Palmroth S, Domec J-C. 2016. A test of the hydraulic vulnerability segmentation hypothesis in angiosperm and conifer tree species. Tree physiology 36	10.1093/treephys/tpw031	Johnson, Daniel M.; Wortemann, Remi; McCulloh, Katherine A.; Jordan-Meille, Lionel; Ward, Eric; Warren, Jeffrey M.; Palmroth, Sari; Domec, Jean-Christophe	A test of the hydraulic vulnerability segmentation hypothesis in angiosperm and conifer tree species	TREE PHYSIOLOGY	2016	Research	RKM_C	leaf	Acer rubrum L. (Sapindaceae), Liquidambar styraciflua L. (Altingaceae), Liriodendron tulipifera L. (Magnoliaceae), Pinus taeda L. (Pinaceae), Pinus virginiana Mill. (Pinaceae) and Prunus serotina Ehrh. (Rosaceae)			200-1500	1500												dew point
92	Karatassiou M,2009, Drought adaptation ecophysiological mechanisms of two annual legumes on semi- arid Mediterranean grassland	10.1126/science.1169766	Karatassiou, Maria; Noitsakis, Bassil; Koukoura, Zoi	Drought adaptation ecophysiological mechanisms of two annual legumes on semi- arid Mediterranean grassland	SCIENTIFIC RESEARCH AND ESSAYS	2009	Research	EFM_Gas	leaf	Medicago minima (L.) Bartal and Onobrychis aequidentata			1200	1200		26					5min					pressure chamber	<1h
93	Kelly G, Sade N, Doron-Faigenboim A, Lerner S, Shatil-Cohen A, Yeselson Y, Egbaria A, Kottapalli J, Schaffer AA, Moshelion M et al. 2017. Sugar and hexokinase suppress expression of PIP aquaporins and reduce leaf hydraulics that preserves leaf water potential. PLANT JOURNAL 91	10.1111/tpj.13568	Kelly, Gilor; Sade, Nir; Doron-Faigenboim, Adi; Lerner, Stephen; Shatil-Cohen, Arava; Yeselson, Yelena; Egbaria, Aiman; Kottapalli, Jayaram; Schaffer, Arthur A.; Moshelion, Menachem; Granot, David	Sugar and hexokinase suppress expression of PIP aquaporins and reduce leaf hydraulics that preserves leaf water potential	PLANT JOURNAL	2017	Research	EFM_Gas	leaf	Arabidopsis (ecotype Columbia, Col.)	9:00-11:30 13:00-15:00		1200	1200			normalized to 20					steady 3min			late afternoon	pressure chamber	>30min
94	Laur J, Hacke UG. 2014. The role of water channel proteins in facilitating recovery of leaf hydraulic conductance from water stress in Populus trichocarpa. PLOS ONE 9	10.1371/journal.pone.0111751	Laur, Joan; Hacke, Uwe G.	The Role of Water Channel Proteins in Facilitating Recovery of Leaf Hydraulic Conductance from Water Stress in Populus trichocarpa	PLOS ONE	2014	Research	EFM_Balance	leaf	Populus trichocarpa			1200	1200											13:00-14:00	pressure chamber
95	Li D, Si J, Zhang X, Gao Y, Luo H, Qin J, Gao G. 2019. Comparison of Branch Water Relations in Two Riparian Species	10.3390/su11195461	Li, Duan; Si, Jianhua; Zhang, Xiaoyou; Gao, Yayu; Luo, Huan; Qin, Jie; Gao, Guanlong	Comparison of Branch Water Relations in Two Riparian Species: Populus euphratica and Tamarix ramosissima	SUSTAINABILITY	2019	Research	HPFM	leaf=shoot-leafless shoot	Populus euphratica and Tamarix ramosissima																pressure chamber
96	Li J-H, Li Y-Y, Zhao L-M,2012,Effects of site conditions and tree age on Robinia pseudoacacia and Populus simonii leaf hydraulic traits and drought resistance	10.13287/j.1001-9332.2012.0332	Li Jun-hui; Li Yang-yang; Zhao Li-min; Zuo Li-xiang	Effects of site conditions and tree age on Robinia pseudoacacia and Populus simonii leaf hydraulic traits and drought resistance	Yingyong Shengtai Xuebao	2012	Research	RKM_C	leaf	Robinia pseudoacacia and Populus simonii			1500	1500			25									pressure chamber
97	Li J-H,Li Y-Y,2011,Leaf Water Transport Capabilities in Diffuse-porous and Ring-porous Tree Species and Its Relationship with Drought Resistance		Li Jun-hui; Li Yang-yang	Leaf Water Transport Capabilities in Diffuse-porous and Ring-porous Tree Species and Its Relationship with Drought Resistance	ACTA BOTANICA BOREALI-OCCIDENTALIA SINICA	2011	Research	RKM_C,anatomy,pressure chamber	leaf	Populus tomentosa; Platanus hispanica; Prunus lannesiana
98	Li S, Su P, Zhang H, Zhou Z, Shi R, Gou W. 2018. Hydraulic Conductivity Characteristics of Desert Plant Organs	10.3390/w10081036	Li, Shanjia; Su, Peixi; Zhang, Haina; Zhou, Zijuan; Shi, Rui; Gou, Wei	Hydraulic Conductivity Characteristics of Desert Plant Organs: Coping with Drought Tolerance Strategy	WATER	2018	Research	HPFM	leaf=shoot-leafless shoot	Reaumuria soongarica M., Nitraria sphaerocarpa M., and Sympegma regelii B.
99	Li Z-M, Wang Ch-K, Luo D-D, 2017.Variations and interrelationships of foliar hydraulic and photosynthetic traits for Larix gmelinii, Chinese Journal of Plant Ecology 41	10.17521/cjpe.2017.0049	Li Zhi-Min; Wang Chuan-Kuan; Luo Dan-Dan	Variations and interrelationships of foliar hydraulic and photosynthetic traits for Larix gmelinii	Chinese Journal of Plant Ecology	2017	Research	RKM_C	leaf	Larix gmelinii
100	Liu H, Taylor SH, Xu Q, Lin Y, Hou H, Wu G, Ye Q. 2019. Life history is a key factor explaining functional trait diversity among subtropical grasses, and its influence differs between C3 and C4 species. Journal of experimental botany 70	10.1093/jxb/ery462	Liu, Hui; Taylor, Samuel H.; Xu, Qiuyuan; Lin, Yixue; Hou, Hao; Wu, Guilin; Ye, Qing	Life history is a key factor explaining functional trait diversity among subtropical grasses, and its influence differs between C-3 and C-4 species	JOURNAL OF EXPERIMENTAL BOTANY	2019	Research	EFM_Balance; HPFM	leaf	anaual C3; perennial C3; anaual C4; perennial C4
101	Liu H, Zhu L, Xu Q, Lundgren MR, Yang K, Zhao P, Ye Q. 2018. Ecophysiological responses of two closely related Magnoliaceae genera to seasonal changes in subtropical China. JOURNAL OF PLANT ECOLOGY 11	10.1093/jpe/rtx011	Liu, Hui; Zhu, Liwei; Xu, Qiuyuan; Lundgren, Marjorie R.; Yang, Keming; Zhao, Ping; Ye, Qing	Ecophysiological responses of two closely related Magnoliaceae genera to seasonal changes in subtropical China	JOURNAL OF PLANT ECOLOGY	2018	Research	Pressure chamber	leaf	10 Michelia
102	Liu X, Liu H, Gleason SM, Goldstein G, Zhu S, He P, Hou H, Li R, Ye Q. 2019. Water transport from stem to stomata	10.1093/treephys/tpz076	Liu, Xiaorong; Liu, Hui; Gleason, Sean M.; Goldstein, Guillermo; Zhu, Shidan; He, Pengcheng; Hou, Hao; Li, Ronghua; Ye, Qing	Water transport from stem to stomata: the coordination of hydraulic and gas exchange traits across 33 subtropical woody species	TREE PHYSIOLOGY	2019	Research	EFM_Balance	leaf	33 subtropical woody
103	Lo Gullo MA, Castro Noval L, Salleo S, Nardini A. 2004. Hydraulic architecture of plants of Helianthus annuus L. cv. Margot	10.1093/jxb/erh169	Lo Gullo, MA; Noval, LC; Salleo, S; Nardini, A	Hydraulic architecture of plants of Helianthus annuus L. cv. Margot: evidence for plant segmentation in herbs	JOURNAL OF EXPERIMENTAL BOTANY	2004	Research	VPM	leaf	Helianthus annuus
104	Lo Gullo MA, Nardini A, TrifilÃ² P, Salleo S. 2003. Changes in leaf hydraulics and stomatal conductance following drought stress and irrigation in Ceratonia siliqua (Carob tree). PHYSIOLOGIA PLANTARUM 117	10.1034/j.1399-3054.2003.00038.x	Lo Gullo, MA; Nardini, A; Trifilo, P; Salleo, S	Changes in leaf hydraulics and stomatal conductance following drought stress and irrigation in Ceratonia siliqua (Carob tree)	PHYSIOLOGIA PLANTARUM	2003	Research	VPM	leaf	ceratonia siliqua
105	Lo Gullo MA, Nardini A, TrifilÃ² P, Salleo S. 2005. Diurnal and seasonal variations in leaf hydraulic conductance in evergreen and deciduous trees. Tree physiology 25	10.1093/treephys/25.4.505	Lo Gullo, MA; Nardini, A; Trifilo, P; Salleo, S	Diurnal and seasonal variations in leaf hydraulic conductance in evergreen and deciduous trees	TREE PHYSIOLOGY	2005	Research	VPM	leaf	A.moluccana; Pe.americana; Pl.orientalis;Q.rubra
106	Lo Gullo MA, Raimondo F, Crisafulli A, Salleo S, Nardini A. 2010. Leaf hydraulic architecture and water relations of three ferns from contrasting light habitats. FUNCTIONAL PLANT BIOLOGY 37	10.1071/FP09303	Lo Gullo, Maria A.; Raimondo, Fabio; Crisafulli, Alessandro; Salleo, Sebastiano; Nardini, Andrea	Leaf hydraulic architecture and water relations of three ferns from contrasting light habitats	FUNCTIONAL PLANT BIOLOGY	2010	Research	HPFM	leaf	Woodwardia radicans
107	Locke AM, Ort DR. 2014. Leaf hydraulic conductance declines in coordination with photosynthesis, transpiration and leaf water status as soybean leaves age regardless of soil moisture. Journal of experimental botany 65	10.1093/jxb/eru380	Locke, Anna M.; Ort, Donald R.	Leaf hydraulic conductance declines in coordination with photosynthesis, transpiration and leaf water status as soybean leaves age regardless of soil moisture	JOURNAL OF EXPERIMENTAL BOTANY	2014	Research	EFM_Balance	leaf	Glycine max
108	Locke AM, Ort DR. 2015. Diurnal depression in leaf hydraulic conductance at ambient and elevated [CO2] reveals anisohydric water management in field-grown soybean and possible involvement of aquaporins. ENVIRONMENTAL AND EXPERIMENTAL BOTANY 116	10.1016/j.envexpbot.2015.03.006	Locke, Anna M.; Ort, Donald R.	Diurnal depression in leaf hydraulic conductance at ambient and elevated [CO2] reveals anisohydric water management in field-grown soybean and possible involvement of aquaporins	ENVIRONMENTAL AND EXPERIMENTAL BOTANY	2015	Research	EFM_Balance	leaf	Glycine max
109	Locke AM, Sack L, Bernacchi CJ, Ort DR. 2013. Soybean leaf hydraulic conductance does not acclimate to growth at elevated CO2 or temperature in growth chambers or in the field. ANNALS OF BOTANY 112	10.1093/aob/mct143	Locke, Anna M.; Sack, Lawren; Bernacchi, Carl J.; Ort, Donald R.	Soybean leaf hydraulic conductance does not acclimate to growth at elevated [CO2] or temperature in growth chambers or in the field	ANNALS OF BOTANY	2013	Research	EFM_Balance	leaf	Glycine max
110	Lopez D, Venisse J-S, Fumanal B, Chaumont F, Guillot E, Daniels MJ, Cochard H, Julien J-L, Gousset-Dupont A. 2013. Aquaporins and leaf hydraulics	10.1093/pcp/pct135	Lopez, David; Venisse, Jean-Stephane; Fumanal, Boris; Chaumont, Francois; Guillot, Esther; Daniels, Mark J.; Cochard, Herve; Julien, Jean-Louis; Gousset-Dupont, Aurelie	Aquaporins and Leaf Hydraulics: Poplar Sheds New Light	PLANT AND CELL PHYSIOLOGY	2013	Research	HPFM	leaf	P. trichocarpa
111	Loucos KE, Simonin KA, Barbour MM. 2017. Leaf hydraulic conductance and mesophyll conductance are not closely related within a single species. PLANT CELL AND ENVIRONMENT 40	10.1111/pce.12865	Loucos, Karen E.; Simonin, Kevin A.; Barbour, Margaret M.	Leaf hydraulic conductance and mesophyll conductance are not closely related within a single species	PLANT CELL AND ENVIRONMENT	2017	Research	EFM_Gas	leaf	G. hirsutum L. cultivar
112	Loucos KE, Simonin KA, Song X, Barbour MM. 2015. Observed relationships between leaf H218O PÃ©clet effective length and leaf hydraulic conductance reflect assumptions in Craig-Gordon model calculations. Tree physiology 35	10.1093/treephys/tpu110	Loucos, Karen E.; Simonin, Kevin A.; Song, Xin; Barbour, Margaret M.	Observed relationships between leaf (H2O)-O-18 P,clet effective length and leaf hydraulic conductance reflect assumptions in Craig-Gordon model calculations	TREE PHYSIOLOGY	2015	Research	EFM_Gas	leaf	Eucalyptus paniculata Smith (Grey Ironbark)
113	Lovisolo C, Secchi F, Nardini A, Salleo S, Buffa R, Schubert A. 2007. Expression of PIP1 and PIP2 aquaporins is enhanced in olive dwarf genotypes and is related to root and leaf hydraulic conductance. PHYSIOLOGIA PLANTARUM 130	10.1111/j.1399-3054.2007.00902.x	Lovisolo, Claudio; Secchi, Francesca; Nardini, Andrea; Salleo, Sebastiano; Buffa, Rosalia; Schubert, Andrea	Expression of PIP1 and PIP2 aquaporins is enhanced in olive dwarf genotypes and is related to root and leaf hydraulic conductance	PHYSIOLOGIA PLANTARUM	2007	Research	HPFM	leaf	O. europaea L. cv. Leccino.
114	Lucani CJ, Brodribb TJ, Jordan G, Mitchell PJ. 2019. Intraspecific variation in drought susceptibility in Eucalyptus globulus is linked to differences in leaf vulnerability. FUNCTIONAL PLANT BIOLOGY 46	10.1071/FP18077	Lucani, Christopher J.; Brodribb, Timothy J.; Jordan, Greg; Mitchell, Patrick J.	Intraspecific variation in drought susceptibility in Eucalyptus globulus is linked to differences in leaf vulnerability	FUNCTIONAL PLANT BIOLOGY	2019	Research	RKM_Dynamic	leaf	Eucalyptus globulus Labill.
115	Luo Q, Liu H, Wu G-L, 2018, Using functional traits to evaluate the adaptability of five plant species on tropical coral islands	10.5846/stxb201612152597	Luo Qi; Liu Hui; Wu Guilin; He Pengcheng; Hua Lei; Zhu Liwei; Zhang Hui; Liu Nan; Jian Shuguang; Ye Qing	Using functional traits to evaluate the adaptability of five plant species on tropical coral islands	Acta Ecologica Sinica	2018	Research	Pressure chamber	leaf	Scaevola taccada; Ipomoea pescaprae; Casuarina equisetictifolia; Arachis hypogaea; Cocos nucifera
116	MÃ©ndez-Alonzo R, Ewers FW, Jacobsen AL, Pratt RB, Scoffoni C, Bartlett MK, Sack L. 2019. Covariation between leaf hydraulics and biomechanics is driven by leaf density in Mediterranean shrubs. TREES-STRUCTURE AND FUNCTION 33	10.1007/s00468-018-1796-7	Mendez-Alonzo, Rodrigo; Ewers, Frank W.; Jacobsen, Anna L.; Pratt, R. Brandon; Scoffoni, Christine; Bartlett, Megan K.; Sack, Lawren	Covariation between leaf hydraulics and biomechanics is driven by leaf density in Mediterranean shrubs	TREES-STRUCTURE AND FUNCTION	2019	Research	EFM_Balance	leaf	shrub (contain Quercus berberidifolia Liemb)
117	Maherali H, Sherrard ME, Clifford MH, Latta RG. 2008. Leaf hydraulic conductivity and photosynthesis are genetically correlated in an annual grass. NEW PHYTOLOGIST 180	10.1111/j.1469-8137.2008.02548.x	Maherali, Hafiz; Sherrard, Mark E.; Clifford, Megan H.; Latta, Robert G.	Leaf hydraulic conductivity and photosynthesis are genetically correlated in an annual grass	NEW PHYTOLOGIST	2008	Research	HPFM	leaf_vessel	Avena barbata
118	Males J, Griffiths H. 2018. Economic and hydraulic divergences underpin ecological differentiation in the Bromeliaceae. PLANT CELL AND ENVIRONMENT 41	10.1111/pce.12954	Males, Jamie; Griffiths, Howard	Economic and hydraulic divergences underpin ecological differentiation in the Bromeliaceae	PLANT CELL AND ENVIRONMENT	2018	Research	EFM_Balance	leaf	Bromeliaceae (Pitcairnia integrifolia, others)
119	Martins SCV, GalmÃ©s J, Cavatte PC, Pereira LF, Ventrella MC, DaMatta FM. 2014. Understanding the low photosynthetic rates of sun and shade coffee leaves	10.1371/journal.pone.0095571	Martins, Samuel C. V.; Galmes, Jeroni; Cavatte, Paulo C.; Pereira, Lucas F.; Ventrella, Marilia C.; DaMatta, Fabio M.	Understanding the Low Photosynthetic Rates of Sun and Shade Coffee Leaves: Bridging the Gap on the Relative Roles of Hydraulic, Diffusive and Biochemical Constraints to Photosynthesis	PLOS ONE	2014	Research	RKM_C	leaf	Coffea arabica L. cv ‘Catuaı´ Vermelho IAC 449
120	Martins SCV, McAdam SAM, Deans RM, DaMatta FM, Brodribb TJ. 2016. Stomatal dynamics are limited by leaf hydraulics in ferns and conifers	10.1111/pce.12668	Martins, Samuel C. V.; McAdam, Scott A. M.; Deans, Ross M.; DaMatta, Fabio M.; Brodribb, Tim J.	Stomatal dynamics are limited by leaf hydraulics in ferns and conifers: results from simultaneous measurements of liquid and vapour fluxes in leaves	PLANT CELL AND ENVIRONMENT	2016	Research	RKM_Dynamic	leaf	ferns and conifers
121	Martins SCV, Sanglard ML, Morais LE, Menezes-Silva PE, Mauri R, Avila RT, Vital CE, Cardoso AA, DaMatta FM. 2019. How do coffee trees deal with severe natural droughts? An analysis of hydraulic, diffusive and biochemical components at the leaf level. TREES-STRUCTURE AND FUNCTION 33	10.1007/s00468-019-01889-4	Martins, Samuel C. V.; Sanglard, Matheus L.; Morais, Leandro E.; Menezes-Silva, Paulo E.; Mauri, Rafael; Avila, Rodrigo T.; Vital, Camilo E.; Cardoso, Amanda A.; DaMatta, Fabio M.	How do coffee trees deal with severe natural droughts? An analysis of hydraulic, diffusive and biochemical components at the leaf level	TREES-STRUCTURE AND FUNCTION	2019	Research	RKM_Dynamic; EFM_Gas	leaf	Coffea arabica L.
122	Martorell S, Medrano H, TomÃ s M, Escalona JM, Flexas J, Diaz-Espejo A. 2015. Plasticity of vulnerability to leaf hydraulic dysfunction during acclimation to drought in grapevines	10.1111/ppl.12253	Martorell, Sebastian; Medrano, Hipolito; Tomas, Magdalena; Escalona, Jose M.; Flexas, Jaume; Diaz-Espejo, Antonio	Plasticity of vulnerability to leaf hydraulic dysfunction during acclimation to drought in grapevines: an osmotic-mediated process	PHYSIOLOGIA PLANTARUM	2015	Research	RKM_C	leaf	Vitis vinifera
123	Martre P, Morillon R, Barrieu F, North GB, Nobel PS, Chrispeels MJ. 2002. Plasma membrane aquaporins play a significant role during recovery from water deficit. PLANT PHYSIOLOGY 130	10.1104/pp.009019	Martre, P; Morillon, R; Barrieu, F; North, GB; Nobel, PS; Chrispeels, MJ	Plasma membrane Aquaporins play a significant role during recovery from water deficit	PLANT PHYSIOLOGY	2002	Research	EFM_Gas	leaf	Arabidopsis thaliana ecotype C24
124	Mauri R, Cardoso AA, Da Silva MM, Oliveira LA, Avila RT, Martins SCV, DaMatta FM. 2020. Leaf hydraulic properties are decoupled from leaf area across coffee species. TREES-STRUCTURE AND FUNCTION 34	10.1007/s00468-020-01983-y	Mauri, Rafael; Cardoso, Amanda A.; da Silva, Mariela M.; Oliveira, Leonardo A.; Avila, Rodrigo T.; Martins, Samuel C., V; DaMatta, Fabio M.	Leaf hydraulic properties are decoupled from leaf area across coffee species	TREES-STRUCTURE AND FUNCTION	2020	Research	EFM_Gas	leaf	Coffea arabica L.
125	McAdam SAM, ElÃ©ouÃ«t MP, Best M, Brodribb TJ, Murphy MC, Cook SD, Dalmais M, Dimitriou T, GÃ©linas-Marion A, Gill WM et al. 2017. Linking Auxin with Photosynthetic Rate via Leaf Venation. PLANT PHYSIOLOGY 175	10.1104/pp.17.00535	McAdam, Scott A. M.; Eleouet, Morgane P.; Best, Melanie; Brodribb, Timothy J.; Carins Murphy, Madeline; Cook, Sam D.; Dalmais, Marion; Dimitriou, Theodore; Gelinas-Marion, Ariane; Gill, Warwick M.; Hegarty, Matthew; Hofer, Julie M. I.; Maconochie, Mary; McAdam, Erin L.; McGuiness, Peter; Nichols, David S.; Ross, John J.; Sussmilch, Frances C.; Urquhart, Shelley	Linking Auxin with Photosynthetic Rate via Leaf Venation	PLANT PHYSIOLOGY	2017	Research	EFM_Flowmeter	leaf	Arabidopsis thaliana
126	Merlaen B, Keyser E de, van Labeke M-C. 2020. The jasmonic acid pathway, rather than abscisic acid, may partly explain contrasting stomatal responses in two strawberry cultivars under osmotic stress. PLANT PHYSIOLOGY AND BIOCHEMISTRY 151	10.1016/j.plaphy.2020.02.041	Merlaen, Britt; De Keyser, Ellen; Van Labeke, Marie-Christine	The jasmonic acid pathway, rather than abscisic acid, may partly explain contrasting stomatal responses in two strawberry cultivars under osmotic stress	PLANT PHYSIOLOGY AND BIOCHEMISTRY	2020	Research	HPFM	leaf=shoot-leafless shoot	strawberry
127	Miniussi M, Del Terra L, Savi T, Pallavicini A, Nardini A. 2015. Aquaporins in Coffea arabica L.	10.1016/j.plaphy.2015.07.024	Miniussi, Matilda; Del Terra, Lorenzo; Savi, Tadeja; Pallavicini, Alberto; Nardini, Andrea	Aquaporins in Coffea arabica L.: Identification, expression, and impacts on plant water relations and hydraulics	PLANT PHYSIOLOGY AND BIOCHEMISTRY	2015	Research	HPFM	leaf=shoot-leafless shoot	Coffea arabica L.
128	Muries B, Mom R, Benoit P, Brunel-michac N, Cochard H, Drevet P, Petel G, Badel E, Fumanal B, Gousset-Dupont A et al. 2019. Aquaporins and water control in drought-stressed poplar leaves	10.1016/j.envexpbot.2018.12.016	Muries, Beatriz; Mom, Robin; Benoit, Pierrick; Brunel-michac, Nicole; Cochard, Herve; Drevet, Patricia; Petel, Gilles; Badel, Eric; Fumanal, Boris; Gousset-dupont, Aurelie; Julien, Jean-Louis; Label, Philippe; Auguin, Daniel; Venisse, Jean-Stephane	Aquaporins and water control in drought-stressed poplar leaves: A glimpse into the extraxylem vascular territories	ENVIRONMENTAL AND EXPERIMENTAL BOTANY	2019	Research	EFM_Gas	Lleaf	Populus deltoides, Marsh
129	Nardini A, Ã•unapuu-Pikas E, Savi T. 2014. When smaller is better	10.1071/FP13302	Nardini, Andrea; Ounapuu-Pikas, Eele; Savi, Tadeja	When smaller is better: leaf hydraulic conductance and drought vulnerability correlate to leaf size and venation density across four Coffea arabica genotypes	FUNCTIONAL PLANT BIOLOGY	2014	Research	RKM_C	leaf	Coffea arabica L.
130	Nardini A, GascÃ³ A, Raimondo F, Gortan E, Lo Gullo MA, Caruso T, Salleo S. 2006. Is rootstock-induced dwarfing in olive an effect of reduced plant hydraulic efficiency? Tree physiology 26	10.1093/treephys/26.9.1137	Nardini, Andrea; Gasco, Antonio; Raimondo, Fabio; Gortan, Emmanuelle; Lo Gullo, Maria A.; Caruso, Tiziano; Salleo, Sebastiano	Is rootstock-induced dwarfing in olive an effect of reduced plant hydraulic efficiency?	TREE PHYSIOLOGY	2006	Research	HPFM	leaf=shoot-leafless shoot	Olea europea L.
131	Nardini A, Gortan E, Salleo S. 2008. Heterogeneity of gas exchange rates over the leaf surface in tobacco: an effect of hydraulic architecture	10.1111/j.1365-3040.2008.01798.x	Nardini, Andrea; Gortan, Emmanuelle; Ramani, Matteo; Salleo, Sebastiano	Heterogeneity of gas exchange rates over the leaf surface in tobacco: an effect of hydraulic architecture?	PLANT CELL AND ENVIRONMENT	2008	Research	HPFM	leaf	Nicotiana tabacum L.
132	Nardini A, Ped G, Salleo S. 2012. Alternative methods for scaling leaf hydraulic conductance offer new insights into the structure-function relationships of sun and shade leaves. FUNCTIONAL PLANT BIOLOGY 39	10.1071/FP12020	Nardini, Andrea; Peda, Giulia; Salleo, Sebastiano	Alternative methods for scaling leaf hydraulic conductance offer new insights into the structure-function relationships of sun and shade leaves	FUNCTIONAL PLANT BIOLOGY	2012	Research	RKM_C	leaf	Quercus ilex L.
133	Nardini A, PedÃ G, La Rocca N. 2012. Trade-offs between leaf hydraulic capacity and drought vulnerability	10.1111/j.1469-8137.2012.04294.x	Nardini, Andrea; Peda, Giulia; La Rocca, Nicoletta	Trade-offs between leaf hydraulic capacity and drought vulnerability: morpho-anatomical bases, carbon costs and ecological consequences	NEW PHYTOLOGIST	2012	Research	RKM_C	leaf	Acer and Quercus
134	Nardini A, Raimondo F, Lo Gullo MA, Salleo S. 2010. Leafminers help us understand leaf hydraulic design. PLANT CELL AND ENVIRONMENT 33	10.1111/j.1365-3040.2010.02131.x	Nardini, Andrea; Raimondo, Fabio; Lo Gullo, Maria A.; Salleo, Sebastiano	Leafminers help us understand leaf hydraulic design	PLANT CELL AND ENVIRONMENT	2010	Research	VPM; HPFM; EFM_Balance	leaf	Aesculus hippocastanum
135	Nardini A, Salleo S, ANDRI S. 2005. Circadian regulation of leaf hydraulic conductance in sunflower (Helianthus annuus L. cv Margot). PLANT CELL AND ENVIRONMENT 28	10.1111/j.1365-3040.2005.01320.x	Nardini, A; Salleo, S; Andri, S	Circadian regulation of leaf hydraulic conductance in sunflower (Helianthus annuus L. cv Margot)	PLANT CELL AND ENVIRONMENT	2005	Research	HPFM	leaf	Helianthus annuus L. cv Margot
136	Nardini A, Salleo S, Raimondo F. 2003. Changes in leaf hydraulic conductance correlate with leaf vein embolism in Cercis siliquastrum L. TREES-STRUCTURE AND FUNCTION 17	10.1007/s00468-003-0265-z	Nardini, A; Salleo, S; Raimondo, F	Changes in leaf hydraulic conductance correlate with leaf vein embolism in Cercis siliquastrum L.	TREES-STRUCTURE AND FUNCTION	2003	Research	HPFM	leaf=shoot-leafless shoot	C. siliquastrum
137	Nardini A, Salleo S. 2003. Effects of the experimental blockage of the major veins on hydraulics and gas exchange of Prunus laurocerasus L. leaves. Journal of experimental botany 54	10.1093/jxb/erg130	Nardini, A; Salleo, S	Effects of the experimental blockage of the major veins on hydraulics and gas exchange of Prunus laurocerasus L. leaves	JOURNAL OF EXPERIMENTAL BOTANY	2003	Research	HPFM	leaf	P. laurocerasus
138	Nardini A, Tyree MT, Salleo S. 2001. Xylem cavitation in the leaf of Prunus laurocerasus and its impact on leaf hydraulics. PLANT PHYSIOLOGY 125	10.1104/pp.125.4.1700	Nardini, A; Tyree, MT; Salleo, S	Xylem cavitation in the leaf of Prunus laurocerasus and its impact on leaf hydraulics	PLANT PHYSIOLOGY	2001	Research	HPFM; vaccum	leaf	Prunus laurocerasus
139	NEUFELD HS, GRANTZ DA, Meinzer FC, Goldstein G, CRISOSTO GM, CRISOSTO C. 1992. Genotypic variability in vulnerability of leaf xylem to cavitation in water-stressed and well-irrigated sugarcane. PLANT PHYSIOLOGY 100	10.1104/pp.100.2.1020	NEUFELD, HS; GRANTZ, DA; MEINZER, FC; GOLDSTEIN, G; CRISOSTO, GM; CRISOSTO, C	GENOTYPIC VARIABILITY IN VULNERABILITY OF LEAF XYLEM TO CAVITATION IN WATER-STRESSED AND WELL-IRRIGATED SUGARCANE	PLANT PHYSIOLOGY	1992	Research	HPFM	leaf	Saccharum sp.
140	Nolf M, Rosani A, Ganthaler A, Beikircher B, Mayr S. 2016. Herb Hydraulics	10.1104/pp.15.01664	Nolf, Markus; Rosani, Andrea; Ganthaler, Andrea; Beikircher, Barbara; Mayr, Stefan	Herb Hydraulics: Inter- and Intraspecific Variation in Three Ranunculus Species	PLANT PHYSIOLOGY	2016	Research	RKM_Dynamic	leaf	Ranunculus bulbosus; Ranunculus lanuginosus; Ranunculus acris
141	North GB, Brinton EK, Browne MG, Gillman MG, Roddy AB, Kho TL, Wang E, Fung VA, Brodersen CR. 2019. Hydraulic conductance, resistance, and resilience	10.1002/ajb2.1323	North, Gretchen B.; Brinton, Erin K.; Browne, Marvin G.; Gillman, Madeline G.; Roddy, Adam B.; Kho, Tiffany L.; Wang, Emily; Fung, Vitor A.; Brodersen, Craig R.	Hydraulic conductance, resistance, and resilience: how leaves of a tropical epiphyte respond to drought	AMERICAN JOURNAL OF BOTANY	2019	Research	EFM_Balance	leaf	Guzmania monostachia (L.)
142	North GB, Browne MG, Fukui K, Maharaj FDR, Phillips CA, Woodside WT. 2016. A tale of two plasticities	10.1111/pce.12697	North, Gretchen B.; Browne, MarvinG.; Fukui, Kyle; Maharaj, Franklin D. R.; Phillips, Carly A.; Woodside, Walter T.	A tale of two plasticities: leaf hydraulic conductances and related traits diverge for two tropical epiphytes from contrasting light environments	PLANT CELL AND ENVIRONMENT	2016	Research	EFM_Balance	leaf	G.lingulata; G.monostachia
143	North GB, Lynch FH, Maharaj FDR, Phillips CA, Woodside WT. 2013. Leaf hydraulic conductance for a tank bromeliad	10.3389/fpls.2013.00078	North, Gretchen B.; Lynch, Frank H.; Maharaj, Franklin D. R.; Phillips, Carly A.; Woodside, Walter T.	Leaf hydraulic conductance for a tank bromeliad: axial and radial pathways for moving and conserving water	FRONTIERS IN PLANT SCIENCE	2013	Research	EFM_Balance	leaf	Bromeliaceae (G. lingulata)
144	Ocheltree TW, Mueller KM, Chesus K, LeCain DR, Kray JA, Blumenthal DM. 2020. Identification of suites of traits that explains drought resistance and phenological patterns of plants in a semi-arid grassland community. OECOLOGIA 192	10.1007/s00442-019-04567-x	Ocheltree, T. W.; Mueller, K. M.; Chesus, K.; LeCain, D. R.; Kray, J. A.; Blumenthal, D. M.	Identification of suites of traits that explains drought resistance and phenological patterns of plants in a semi-arid grassland community	OECOLOGIA	2020	Research	RKM_C	leaf	C3 C4 grasses
145	Ocheltree TW, Nippert JB, Kirkham MB, Prasad PVV. 2013. Partitioning hydraulic resistance in Sorghum bicolor leaves reveals unique correlations with stomatal conductance during drought. FUNCTIONAL PLANT BIOLOGY 41	10.1071/FP12316	Ocheltree, Troy W.; Nippert, Jesse B.; Kirkham, Mary Beth; Prasad, P. Vara V.	Partitioning hydraulic resistance in Sorghum bicolor leaves reveals unique correlations with stomatal conductance during drought	FUNCTIONAL PLANT BIOLOGY	2014	Research	Pressure chamber	leaf	Sorghum bicolor
146	Ocheltree TW, Nippert JB, Prasad PVV. 2014. Stomatal responses to changes in vapor pressure deficit reflect tissue-specific differences in hydraulic conductance. PLANT CELL AND ENVIRONMENT 37	10.1111/pce.12137	Ocheltree, T. W.; Nippert, J. B.; Prasad, P. V. V.	Stomatal responses to changes in vapor pressure deficit reflect tissue-specific differences in hydraulic conductance	PLANT CELL AND ENVIRONMENT	2014	Research	HPFM	leaf	C3 C4 grasses
147	Ocheltree TW, Nippert JB, Prasad PVV. 2016. A safety vs efficiency trade-off identified in the hydraulic pathway of grass leaves is decoupled from photosynthesis, stomatal conductance and precipitation. NEW PHYTOLOGIST 210	10.1111/nph.13781	Ocheltree, Troy W.; Nippert, Jesse B.; Prasad, P. V. Vara	A safety vs efficiency trade-off identified in the hydraulic pathway of grass leaves is decoupled from photosynthesis, stomatal conductance and precipitation	NEW PHYTOLOGIST	2016	Research	RKM_C	leaf	C4 grasses
148	Ohtsuka A, Sack L, Taneda H. 2018. Bundle sheath lignification mediates the linkage of leaf hydraulics and venation. PLANT CELL AND ENVIRONMENT 41	10.1111/pce.13087	Ohtsuka, Akihiro; Sack, Lawren; Taneda, Haruhiko	Bundle sheath lignification mediates the linkage of leaf hydraulics and venation	PLANT CELL AND ENVIRONMENT	2018	Research	HPFM	leaf=shoot-leafless shoot	11 forest angiosperm
149	Orians CM, Smith SDP, Sack L. 2005. How are leaves plumbed inside a branch? Differences in leaf-to-leaf hydraulic sectoriality among six temperate tree species. Journal of experimental botany 56	10.1093/jxb/eri233	Orians, CM; Smith, SDP; Sack, L	How are leaves plumbed inside a branch? Differences in leaf-to-leaf hydraulic sectoriality among six temperate tree species	JOURNAL OF EXPERIMENTAL BOTANY	2005	Research	HPFM	leaf to leaf	6 deciduous
150	Ounapuu-Pikas E, Sellin A. 2020. Plasticity and light sensitivity of leaf hydraulic conductance to fast changes in irradiance in common hazel (Corylus avellana L.). PLANT SCIENCE 290	10.1016/j.plantsci.2019.110299	Ounapuu-Pikas, Eele; Sellin, Arne	Plasticity and light sensitivity of leaf hydraulic conductance to fast changes in irradiance in common hazel (Corylus avellana L.)	PLANT SCIENCE	2020	Research	HPFM;EFM_Balance	leaf	Corylus avellana L.
151	Pan Y, Chen Y, Chen Y, Wang R, Ren Z. 2016. Impact of groundwater depth on leaf hydraulic properties and drought vulnerability of Populus euphratica in the Northwest of China. TREES-STRUCTURE AND FUNCTION 30	10.1007/s00468-016-1430-5	Pan, Yingping; Chen, Yapeng; Chen, Yaning; Wang, Rizhao; Ren, Zhiguo	Impact of groundwater depth on leaf hydraulic properties and drought vulnerability of Populus euphratica in the Northwest of China	TREES-STRUCTURE AND FUNCTION	2016	Research	RKM_C	leaf	Populus euphratica
152	Pan Y-P, Chen Y-P, Wang H-J, 2018, Journel of Desert Research	10.7522/j.jssn.1000-694X.2017.00049	Pan Yingping; Chen Yapeng; Wang Huaijun; Ren Zhiguo	Leaf Structure and Functional Traits of Populus euphratica	Journal of Desert Research	2018	Research	RKM_C	leaf	Populus euphratica
153	Pantin F, Monnet F, Jannaud D, Costa JM, Renaud J, Muller B, Simonneau T, Genty B. 2013. The dual effect of abscisic acid on stomata. NEW PHYTOLOGIST 197	10.1111/nph.12013	Pantin, Florent; Monnet, Fabien; Jannaud, Dorothee; Costa, Joaquim Miguel; Renaud, Jeanne; Muller, Bertrand; Simonneau, Thierry; Genty, Bernard	The dual effect of abscisic acid on stomata	NEW PHYTOLOGIST	2013	Research	EFM_Gas	leaf	Arabidopsis thaliana (L.) Heynh.
154	Pathare VS, Sonawane BV, Koteyeva N, Cousins AB. 2020. C4 grasses adapted to low precipitation habitats show traits related to greater mesophyll conductance and lower leaf hydraulic conductance. PLANT CELL AND ENVIRONMENT 43	10.1111/pce.13807	Pathare, Varsha S.; Sonawane, Balasaheb V.; Koteyeva, Nouria; Cousins, Asaph B.	C(4)grasses adapted to low precipitation habitats show traits related to greater mesophyll conductance and lower leaf hydraulic conductance	PLANT CELL AND ENVIRONMENT	2020	Research	anatomy	leaf	C4 grasses
155	Peschiutta ML, Bucci SJ, Scholz FG, Goldstein G. 2016. Compensatory responses in plant-herbivore interactions	10.1016/j.actao.2016.03.005	Peschiutta, Maria L.; Bucci, Sandra J.; Scholz, Fabian G.; Goldstein, Guillermo	Compensatory responses in plant-herbivore interactions: Impacts of insects on leaf water relations	ACTA OECOLOGICA-INTERNATIONAL JOURNAL OF ECOLOGY	2016	Research	VPM	leaf	Caliroa cerasi
156	Pivovaroff AL, Sack L, Santiago LS. 2014. Coordination of stem and leaf hydraulic conductance in southern California shrubs	10.1111/nph.12850	Pivovaroff, Alexandria L.; Sack, Lawren; Santiago, Louis S.	Coordination of stem and leaf hydraulic conductance in southern California shrubs: a test of the hydraulic segmentation hypothesis	NEW PHYTOLOGIST	2014	Research	EFM_Balance	leaf	15 woody species
157	Polanco, Monica Calvo; Zwiazek, Janusz J.; Voicu, Mihaela C.. 2008. Responses of ectomycorrhizal American elm (Ulmus americana) seedlings to salinity and soil compaction. PLANT AND SOIL 308	10.1007/s11104-008-9619-z	Polanco, Monica Calvo; Zwiazek, Janusz J.; Voicu, Mihaela C.	Responses of ectomycorrhizal American elm (Ulmus americana) seedlings to salinity and soil compaction	PLANT AND SOIL	2008	Research	HPFM	leaf=shoot-leafless shoot	Ulmus americana
158	Pou A, Medrano H, Flexas J, Tyerman SD. 2013. A putative role for TIP and PIP aquaporins in dynamics of leaf hydraulic and stomatal conductances in grapevine under water stress and re-watering. PLANT CELL AND ENVIRONMENT 36	10.1111/pce.12019	Pou, Alicia; Medrano, Hipolito; Flexas, Jaume; Tyerman, Stephen D.	A putative role for TIP and PIP aquaporins in dynamics of leaf hydraulic and stomatal conductances in grapevine under water stress and re-watering	PLANT CELL AND ENVIRONMENT	2013	Research	HPFM	leaf	Vitis vinifera
159	Qiu C, Ethier G, Pepin S, DubÃ© P, Desjardins Y, Gosselin A. 2017. Persistent negative temperature response of mesophyll conductance in red raspberry (Rubus idaeus L.) leaves under both high and low vapour pressure deficits	10.1111/pce.12997	Qiu, Changpeng; Ethier, Gilbert; Pepin, Steeve; Dube, Pascal; Desjardins, Yves; Gosselin, Andre	Persistent negative temperature response of mesophyll conductance in red raspberry (Rubus idaeus L.) leaves under both high and low vapour pressure deficits: a role for abscisic acid?	PLANT CELL AND ENVIRONMENT	2017	Research	EFM_Gas	leaf	Rubus idaeus L.
160	Raimondo F, Ghirardelli LA, Nardini A, Salleo S. 2003. Impact of the leaf miner Cameraria ohridella on photosynthesis, water relations and hydraulics of Aesculus hippocastanum leaves. TREES-STRUCTURE AND FUNCTION 17	10.1007/s00468-003-0248-0	Raimondo, F; Ghirardelli, LA; Nardini, A; Salleo, S	Impact of the leaf miner Cameraria ohridella on photosynthesis, water relations and hydraulics of Aesculus hippocastanum leaves	TREES-STRUCTURE AND FUNCTION	2003	Research	VPM	leaf	A.hippocastanum
161	Raimondo F, Raudino F, Cacciola SO, Salleo S, Lo Gullo MA. 2007. Impairment of leaf hydraulics in young plants of Citrus aurantium (sour orange) infected by Phoma tracheiphila. FUNCTIONAL PLANT BIOLOGY 34	10.1071/FP07065	Raimondo, Fabio; Raudino, Francesco; Cacciola, Santa Olga; Salleo, Sebastiano; Lo Gullo, Maria Assunta	Impairment of leaf hydraulics in young plants of Citrus aurantium (sour orange) infected by Phoma tracheiphila	FUNCTIONAL PLANT BIOLOGY	2007	Research	VPM	leaf	Citrus aurantium
162	Raimondo F, TrifilÃ² P, Lo Gullo MA. 2013. Does citrus leaf miner impair hydraulics and fitness of citrus host plants? Tree physiology 33	10.1093/treephys/tpt094	Raimondo, Fabio; Trifilo, Patrizia; Lo Gullo, Maria A.	Does citrus leaf miner impair hydraulics and fitness of citrus host plants?	TREE PHYSIOLOGY	2013	Research	VPM	leaf	Citrus aurantium L., Citrus limon L., Citrus × paradisii Macfad
163	Richardson F, Jordan GJ, Brodribb TJ. 2020. Leaf hydraulic conductance is linked to leaf symmetry in bifacial, amphistomatic leaves of sunflower. Journal of experimental botany 71	10.1093/jxb/eraa035	Richardson, Freya; Jordan, Gregory J.; Brodribb, Timothy J.	Leaf hydraulic conductance is linked to leaf symmetry in bifacial, amphistomatic leaves of sunflower	JOURNAL OF EXPERIMENTAL BOTANY	2020	Research	EFM_Flowmeter	leaf	Helianthus annuus L. var. sunfola
164	Rockwell FE, Holbrook NM, Zwieniecki MA. 2011. Hydraulic conductivity of red oak (Quercus rubra L.) leaf tissue does not respond to light. PLANT CELL AND ENVIRONMENT 34	c0.1111/j.1365-3040.2011.02263.x	Rockwell, F. E.; Holbrook, N. M.; Zwieniecki, M. A.	Hydraulic conductivity of red oak (Quercus rubra L.) leaf tissue does not respond to light	PLANT CELL AND ENVIRONMENT	2011	Research	HPFM	leaf	quercus rubra L.
165	Romero P, BotÃ­a P, Keller M. 2017. Hydraulics and gas exchange recover more rapidly from severe drought stress in small pot-grown grapevines than in field-grown plants. JOURNAL OF PLANT PHYSIOLOGY 216	10.1016/j.jplph.2017.05.008	Romero, Pascual; Botia, Pablo; Keller, Markus	Hydraulics and gas exchange recover more rapidly from severe drought stress in small pot-grown grapevines than in field-grown plants	JOURNAL OF PLANT PHYSIOLOGY	2017	Research	EFM_Gas HPFM	leaf; root; plant	Vitis vinifera
166	Rzigui T, Jazzar L, Baaziz Khaoula B, Fkiri S, Nasr Z. 2018. Drought tolerance in cork oak is associated with low leaf stomatal and hydraulic conductances. IFOREST-BIOGEOSCIENCES AND FORESTRY 11	10.3832/ifor2749-011	Rzigui, Touhami; Jazzar, Latifa; Ben Baaziz, Khaoula; Fkiri, Sondes; Nasr, Zouheir	Drought tolerance in cork oak is associated with low leaf stomatal and hydraulic conductances	IFOREST-BIOGEOSCIENCES AND FORESTRY	2018	Research	HPFM	leaf	cork oak
167	Sack L, Cowan PD, Holbrook NM. 2003. The major veins of mesomorphic leaves revisited	10.3732/ajb.90.1.32	Sack, L; Cowan, PD; Holbrook, NM	The major veins of mesomorphic leaves revisited: Tests for conductive overload in Acer saccharum (Aceraceae) and Quercus rubra (Fagaceae)	AMERICAN JOURNAL OF BOTANY	2003	Research	EFM_Gas; EFM_Balance	leaf	Acer saccharum (Aceraceae) and Quercus rubra (Fagaceae)
168	Sack L, Peter etal.2002. The hydraulic conductance of the angiosperm leaf lamina: a comparison of the three measurement method	10.1093/jxb/erf069	Sack, L; Melcher, PJ; Zwieniecki, MA; Holbrook, NM	The hydraulic conductance of the angiosperm leaf lamina: a comparison of three measurement methods	JOURNAL OF EXPERIMENTAL BOTANY	2002	Research	HPFM; EFM_Balance;VPM	leaf	6 trees
169	Sack L, Scoffoni C. 2012. Measurement of leaf hydraulic conductance and stomatal conductance and their responses to irradiance and dehydration using the Evaporative Flux Method (EFM). JOVE-JOURNAL OF VISUALIZED EXPERIMENTS.	10.3791/4179	Sack, Lawren; Scoffoni, Christine	Measurement of Leaf Hydraulic Conductance and Stomatal Conductance and Their Responses to Irradiance and Dehydration Using the Evaporative Flux Method (EFM)	JOVE-JOURNAL OF VISUALIZED EXPERIMENTS	2012	Research	EFM_Balance	leaf	Helianthus
170	Sack L, Streeter CM, Holbrook NM. 2004. Hydraulic analysis of water flow through leaves of sugar maple and red oak. PLANT PHYSIOLOGY 134	10.1104/pp.103.031203	Sack, L; Streeter, CM; Holbrook, NM	Hydraulic analysis of water flow through leaves of sugar maple and red oak	PLANT PHYSIOLOGY	2004	Research	HPFM	leaf	Acer saccharum; Quercus rubra
171	Sack L, Tyree MT, Holbrook NM. 2005. Leaf hydraulic architecture correlates with regeneration irradiance in tropical rainforest trees. NEW PHYTOLOGIST 167	10.1111/j.1469-8137.2005.01432.x	Sack, L; Tyree, MT; Holbrook, NM	Leaf hydraulic architecture correlates with regeneration irradiance in tropical rainforest trees	NEW PHYTOLOGIST	2005	Research	HPFM	leaf	tropical rainforest trees
172	Sade N, Shatil-Cohen A, Attia Z, Maurel C, Boursiac Y, Kelly G, Granot D, Yaaran A, Lerner S, Moshelion M. 2014. The role of plasma membrane aquaporins in regulating the bundle sheath-mesophyll continuum and leaf hydraulics. PLANT PHYSIOLOGY 166	10.1104/pp.114.248633	Sade, Nir; Shatil-Cohen, Arava; Attia, Ziv; Maurel, Christophe; Boursiac, Yann; Kelly, Gilor; Granot, David; Yaaran, Adi; Lerner, Stephen; Moshelion, Menachem	The Role of Plasma Membrane Aquaporins in Regulating the Bundle Sheath-Mesophyll Continuum and Leaf Hydraulics	PLANT PHYSIOLOGY	2014	Research	EFM_Gas	leaf	Arabidopsis
173	Saha S, Holbrook NM, Montti L, Goldstein G, Cardinot GK. 2009. Water relations of Chusquea ramosissima and Merostachys claussenii in Iguazu National Park, Argentina. PLANT PHYSIOLOGY 149	10.1104/pp.108.129015	Saha, Sonali; Holbrook, Noel M.; Montti, Lia; Goldstein, Guillermo; Cardinot, Gina Knust	Water Relations of Chusquea ramosissima and Merostachys claussenii in Iguazu National Park, Argentina	PLANT PHYSIOLOGY	2009	Research	RKM_C	leaf; stem	Chuquea tamosisima; Merostachys claussenii
174	Salleo S, Lo Gullo MA, Raimondo F, Nardini A. 2001. Vulnerability to cavitation of leaf minor veins	10.1046/j.0016-8025.2001.00734.x	Salleo, S; Lo Gullo, MA; Raimondo, F; Nardini, A	Vulnerability to cavitation of leaf minor veins: any impact on leaf gas exchange?	PLANT CELL AND ENVIRONMENT	2001	Research	VPM	leaf	L.nobilis; C. siliqua
175	Salleo S, Nardini A, Gullo MA, Ghirardelli LA. 2002. Changes in Stem and Leaf Hydraulics Preceding Leaf Shedding in Castanea Sativa L. BIOLOGIA PLANTARUM 45	10.1023/A:1015192522354	Salleo, S; Nardini, A; Lo Gullo, MA; Ghirardelli, LA	Changes in stem and leaf hydraulics preceding leaf shedding in Castanea sativa L.	BIOLOGIA PLANTARUM	2002	Research	HPFM	leaf	Castanea sativa L.
176	Salleo S, Raimondo F, TRIFILÃ’ P, Nardini A. 2003. Axial-to-radial water permeability of leaf major veins	10.1046/j.1365-3040.2003.01092.x	Salleo, S; Raimondo, F; Trifilo, P; Nardini, A	Axial-to-radial water permeability of leaf major veins: a possible determinant of the impact of vein embolism on leaf hydraulics?	PLANT CELL AND ENVIRONMENT	2003	Research	VPM	leaf	P.laurocerasus; J. regia
177	Savage JA, Cavender-Bares JM. 2011. Contrasting drought survival strategies of sympatric willows (genus	10.1093/treephys/tpr056	Savage, Jessica A.; Cavender-Bares, Jeannine M.	Contrasting drought survival strategies of sympatric willows (genus: Salix): consequences for coexistence and habitat specialization	TREE PHYSIOLOGY	2011	Research	EFM_Gas	leaf;plant	Salix bebbiana Sarg., Salix candida Flueggé ex Willd., Salix discolor Muhl., Salix pedicellaris Pursh,Salix petiolaris Sm. and Salix pyrifolia Andersson
178	Savi T, Marin M, Luglio J, Petruzzellis F, Mayr S, Nardini A. 2016. Leaf hydraulic vulnerability protects stem functionality under drought stress in Salvia officinalis. FUNCTIONAL PLANT BIOLOGY 43	10.1071/FP15324	Savi, Tadeja; Marin, Maria; Luglio, Jessica; Petruzzellis, Francesco; Mayr, Sefan; Nardini, Andrea	Leaf hydraulic vulnerability protects stem functionality under drought stress in Salvia officinalis	FUNCTIONAL PLANT BIOLOGY	2016	Research	RKM_C	leaf	S.offininalis
179	Savvides A, Fanourakis D, van Ieperen W. 2012. Co-ordination of hydraulic and stomatal conductances across light qualities in cucumber leaves. Journal of experimental botany 63	10.1093/jxb/err348	Savvides, Andreas; Fanourakis, Dimitrios; van Ieperen, Wim	Co-ordination of hydraulic and stomatal conductances across light qualities in cucumber leaves	JOURNAL OF EXPERIMENTAL BOTANY	2012	Research	VPM	leaf	Cucumis sativus L. cv. Hoffmann giganta
180	Scholz FG, Bucci SJ, Goldstein G. 2014. Strong hydraulic segmentation and leaf senescence due to dehydration may trigger die-back in Nothofagus dombeyi under severe droughts	10.1007/s00468-014-1050-x	Scholz, Fabian G.; Bucci, Sandra J.; Goldstein, Guillermo	Strong hydraulic segmentation and leaf senescence due to dehydration may trigger die-back in Nothofagus dombeyi under severe droughts: a comparison with the co-occurring Austrocedrus chilensis	TREES-STRUCTURE AND FUNCTION	2014	Research	RKM_C	leaf	N.dombeyi
181	Scoffoni C, Albuquerque C, Brodersen CR, Townes SV, John GP, Bartlett MK, Buckley TN, McElrone AJ, Sack L. 2017. Outside-Xylem Vulnerability, Not Xylem Embolism, Controls Leaf Hydraulic Decline during Dehydration. PLANT PHYSIOLOGY 173	10.1104/pp.16.01643	Scoffoni, Christine; Albuquerque, Caetano; Brodersen, Craig R.; Townes, Shatara V.; John, Grace P.; Bartlett, Megan K.; Buckley, Thomas N.; McElrone, Andrew J.; Sack, Lawren	Outside-Xylem Vulnerability, Not Xylem Embolism, Controls Leaf Hydraulic Decline during Dehydration	PLANT PHYSIOLOGY	2017	Research	EFM_Balance	leaf	8 trees
182	Scoffoni C, Albuquerque C, Cochard H, Buckley TN, Fletcher LR, Caringella MA, Bartlett M, Brodersen CR, Jansen S, McElrone AJ et al. 2018. The Causes of Leaf Hydraulic Vulnerability and Its Influence on Gas Exchange in Arabidopsis thaliana. PLANT PHYSIOLOGY 178	10.1104/pp.18.00743	Scoffoni, Christine; Albuquerque, Caetano; Cochard, Herve; Buckley, Thomas N.; Fletcher, Leila R.; Caringella, Marissa A.; Bartlett, Megan; Brodersen, Craig R.; Jansen, Steven; McElrone, Andrew J.; Sack, Lawren	The Causes of Leaf Hydraulic Vulnerability and Its Influence on Gas Exchange in Arabidopsis thaliana	PLANT PHYSIOLOGY	2018	Research	EFM_Balance	leaf	Arabidopsis
183	Scoffoni C, Chatelet DS, Pasquet-kok J, Rawls M, Donoghue MJ, Edwards EJ, Sack L. 2016. Hydraulic basis for the evolution of photosynthetic productivity. NATURE PLANTS 2	10.1038/NPLANTS.2016.72	Scoffoni, Christine; Chatelet, David S.; Pasquet-kok, Jessica; Rawls, Michael; Donoghue, Michael J.; Edwards, Erika J.; Sack, Lawren	Hydraulic basis for the evolution of photosynthetic productivity	NATURE PLANTS	2016	Research	EFM_Balance	leaf	Viburnum
184	Scoffoni C, Kunkle J, Pasquet-kok J, Vuong C, Patel AJ, Montgomery RA, Givnish TJ, Sack L. 2015. Light-induced plasticity in leaf hydraulics, venation, anatomy, and gas exchange in ecologically diverse Hawaiian lobeliads. NEW PHYTOLOGIST 207	10.1111/nph.13346	Scoffoni, Christine; Kunkle, Justin; Pasquet-Kok, Jessica; Vuong, Christine; Patel, Amish J.; Montgomery, Rebecca A.; Givnish, Thomas J.; Sack, Lawren	Light-induced plasticity in leaf hydraulics, venation, anatomy, and gas exchange in ecologically diverse Hawaiian lobeliads	NEW PHYTOLOGIST	2015	Research	EFM_Balance	leaf	6 species of lobeliads
185	Scoffoni C, McKown AD, Rawls M, Sack L. 2012. Dynamics of leaf hydraulic conductance with water status	10.1093/jxb/err270	Scoffoni, Christine; McKown, Athena D.; Rawls, Michael; Sack, Lawren	Dynamics of leaf hydraulic conductance with water status: quantification and analysis of species differences under steady state	JOURNAL OF EXPERIMENTAL BOTANY	2012	Research	EFM_Balance	leaf	10 varied drought species
186	Scoffoni C, Pou A, Aasamaa K, Sack L. 2008. The rapid light response of leaf hydraulic conductance	10.1111/j.1365-3040.2008.01884.x	Scoffoni, Christine; Pou, Alicia; Aasamaa, Kroot; Sack, Lawren	The rapid light response of leaf hydraulic conductance: new evidence from two experimental methods	PLANT CELL AND ENVIRONMENT	2008	Research	EFM_Balance;RKM_C	leaf	6 EVERGREEN SPECIES
187	Scoffoni C, Rawls M, McKown A, Cochard H, Sack L. 2011. Decline of leaf hydraulic conductance with dehydration	10.1104/pp.111.173856	Scoffoni, Christine; Rawls, Michael; McKown, Athena; Cochard, Herve; Sack, Lawren	Decline of Leaf Hydraulic Conductance with Dehydration: Relationship to Leaf Size and Venation Architecture	PLANT PHYSIOLOGY	2011	Research	EFM_Balance	leaf	10 varied drought species
188	Sellin A, Ã•unapuu E, Karusion A. 2010. Experimental evidence supporting the concept of light-mediated modulation of stem hydraulic conductance. Tree physiology 30	10.1093/treephys/tpq091	Sellin, Arne; Ounapuu, Eele; Karusion, Annika	Experimental evidence supporting the concept of light-mediated modulation of stem hydraulic conductance	TREE PHYSIOLOGY	2010	Research	HPFM	leaf=shoot-leafless shoot;plant	B. pendula Roth
189	Sellin A, Ã•unapuu E, Kaurilind E, Alber M. 2012. Size-dependent variability of leaf and shoot hydraulic conductance in silver birch. TREES-STRUCTURE AND FUNCTION 26	10.1007/s00468-011-0656-5	Sellin, Arne; Ounapuu, Eele; Kaurilind, Eve; Alber, Meeli	Size-dependent variability of leaf and shoot hydraulic conductance in silver birch	TREES-STRUCTURE AND FUNCTION	2012	Research	HPFM	leaf	Betula pendula Roth
190	Sellin A, Kupper P. 2007. Temperature, light and leaf hydraulic conductance of little-leaf linden (Tilia cordata) in a mixed forest canopy. Tree physiology 27	10.1093/treephys/27.5.679	Sellin, Arne; Kupper, Priit	Temperature, light and leaf hydraulic conductance of little-leaf linden (Tilia cordata) in a mixed forest canopy	TREE PHYSIOLOGY	2007	Research	EFM_Gas	leaf	Tilia cordata
191	Sellin A, Niglas A, Ã•unapuu-Pikas E, Kupper P. 2014. Rapid and long-term effects of water deficit on gas exchange and hydraulic conductance of silver birch trees grown under varying atmospheric humidity. BMC PLANT BIOLOGY 14	10.1186/1471-2229-14-72	Sellin, Arne; Niglas, Aigar; Ounapuu-Pikas, Eele; Kupper, Priit	Rapid and long-term effects of water deficit on gas exchange and hydraulic conductance of silver birch trees grown under varying atmospheric humidity	BMC PLANT BIOLOGY	2014	Research	EFM_Balance	leaf	Betula pendulaRoth
192	Sellin A, Niglas A, Ounapuu E, Karusion A. 2013. Impact of phloem girdling on leaf gas exchange and hydraulic conductance in hybrid aspen. BIOLOGIA PLANTARUM 57	10.1007/s10535-013-0316-2	Sellin, A.; Niglas, A.; Ounapuu, E.; Karusion, A.	Impact of phloem girdling on leaf gas exchange and hydraulic conductance in hybrid aspen	BIOLOGIA PLANTARUM	2013	Research	EFM_Balance	leaf	Betula pendula
193	Sellin A, Ounapuu E, Kupper P. 2008. Effects of light intensity and duration on leaf hydraulic conductance and distribution of resistance in shoots of silver birch (Betula pendula). PHYSIOLOGIA PLANTARUM 134	10.1111/j.1399-3054.2008.01142.x	Sellin, Arne; Ounapuu, Eele; Kupper, Priit	Effects of light intensity and duration on leaf hydraulic conductance and distribution of resistance in shoots of silver birch (Betula pendula)	PHYSIOLOGIA PLANTARUM	2008	Research	EFM_Gas	leaf	Betula pendula Roth
194	Sellin A, Sack L, Ã•unapuu E, Karusion A. 2011. Impact of light quality on leaf and shoot hydraulic properties	10.1111/j.1365-3040.2011.02306.x	Sellin, Arne; Sack, Lawren; Ounapuu, Eele; Karusion, Annika	Impact of light quality on leaf and shoot hydraulic properties: a case study in silver birch (Betula pendula)	PLANT CELL AND ENVIRONMENT	2011	Research	HPFM	leaf=shoot-leafless shoot	Betula pendula
195	Sellin A, Taneda H, Alber M. 2019. Leaf structural and hydraulic adjustment with respect to air humidity and canopy position in silver birch (Betula pendula). JOURNAL OF PLANT RESEARCH 132	10.1007/s10265-019-01106-w	Sellin, Arne; Taneda, Haruhiko; Alber, Meeli	Leaf structural and hydraulic adjustment with respect to air humidity and canopy position in silver birch (Betula pendula)	JOURNAL OF PLANT RESEARCH	2019	Research	HPFM	leaf	Betula pendula Roth
196	Sellin A, Tullus A, Niglas A, Ã•unapuu E, Karusion A, LÃµhmus K. 2013. Humidity-driven changes in growth rate, photosynthetic capacity, hydraulic properties and other functional traits in silver birch (Betula pendula). ECOLOGICAL RESEARCH 28	10.1007/s11284-013-1041-1	Sellin, Arne; Tullus, Arvo; Niglas, Aigar; Ounapuu, Eele; Karusion, Annika; Lohmus, Krista	Humidity-driven changes in growth rate, photosynthetic capacity, hydraulic properties and other functional traits in silver birch (Betula pendula)	ECOLOGICAL RESEARCH	2013	Research	HPFM	leaf	Betula pendula Roth
197	Shatil-Cohen A, Attia Z, Moshelion M. 2011. Bundle-sheath cell regulation of xylem-mesophyll water transport via aquaporins under drought stress	10.1111/j.1365-313X.2011.04576.x	Shatil-Cohen, Arava; Attia, Ziv; Moshelion, Menachem	Bundle-sheath cell regulation of xylem-mesophyll water transport via aquaporins under drought stress: a target of xylem-borne ABA?	PLANT JOURNAL	2011	Research	EFM_Balance	leaf	Arabidopsis
198	Shiraki A, Azuma W, Kuroda K, Ishii HR. 2017. Physiological and morphological acclimation to height in cupressoid leaves of 100-year-old Chamaecyparis obtusa. Tree physiology 37	10.1093/treephys/tpw096	Shiraki, Ayumi; Azuma, Wakana; Kuroda, Keiko; Ishii, H. Roaki	Physiological and morphological acclimation to height in cupressoid leaves of 100-year-old Chamaecyparis obtusa	TREE PHYSIOLOGY	2017	Research	RKM_C	leaf	C.obtusa
199	Si H-T, Yu T-H, Guan X-Y, 2017, Plant Physiology Journal	10.13592/j.cnki.ppj.2016.0491	Si Huaitong; Yu Tianhui; Guan Xinyi; Jiang Guofeng; Cao Kunfang	Stomatal responses to environmental factors and its coordination with hydraulic functions in plants of mangrove forests	Plant Physiology Journal	2017	Research	EFM_Balance	leaf	9 mangrove
200	Simonin KA, Burns E, Choat B, Barbour MM, Dawson TE, Franks PJ. 2015. Increasing leaf hydraulic conductance with transpiration rate minimizes the water potential drawdown from stem to leaf. Journal of experimental botany 66	10.1093/jxb/eru481	Simonin, Kevin A.; Burns, Emily; Choat, Brendan; Barbour, Margaret M.; Dawson, Todd E.; Franks, Peter J.	Increasing leaf hydraulic conductance with transpiration rate minimizes the water potential drawdown from stem to leaf	JOURNAL OF EXPERIMENTAL BOTANY	2015	Research	EFM_Gas	leaf	Acer; Populus; Quercus;Metasequoia;Pinus; Sequoia
201	Simonin KA, Limm EB, Dawson TE. 2012. Hydraulic conductance of leaves correlates with leaf lifespan	10.1111/j.1469-8137.2011.04014.x	Simonin, Kevin A.; Limm, Emily B.; Dawson, Todd E.	Hydraulic conductance of leaves correlates with leaf lifespan: implications for lifetime carbon gain	NEW PHYTOLOGIST	2012	Research	EFM_Balance	leaf	Acer macrophyllum;Anthurinum sp.;Arbutus menziesii;Gunnera sp.;Helianthus annus;Helianthus annus;Populus spp.;Populus spp.Quercus kellogii;Quercus lobata;Ricinis;Senecio thomasii communis;Runnunculus spp.
202	Sinclair TR, Zwieniecki MA, Holbrook NM. 2008. Low leaf hydraulic conductance associated with drought tolerance in soybean. PHYSIOLOGIA PLANTARUM 132	10.1111/j.1399-3054.2007.01028.x	Sinclair, Thomas R.; Zwieniecki, Maciej A.; Holbrook, Noel Michele	Low leaf hydraulic conductance associated with drought tolerance in soybean	PHYSIOLOGIA PLANTARUM	2008	Research	RKM_Dynamic	leaf	Glycine max
203	SisÃ³ S, Camarero JJ, Gil-PelegrÃ­n E. 2001. Relationship between hydraulic resistance and leaf morphology in broadleaf Quercus species	10.1007/s004680100110	Siso, S; Camarero, JJ; Gil-Pelegrin, E	Relationship between hydraulic resistance and leaf morphology in broadleaf Quercus species: a new interpretation of leaf lobation	TREES-STRUCTURE AND FUNCTION	2001	Research	HPFM	leaf=shoot-leafless shoot	Quercus cerris, Q. frainetto, Q. petraea,Q. pyrenaica, Q. robur, Q. rubra, Q. velutina
204	Skelton RP, Brodribb TJ, McAdam SAM, Mitchell PJ. 2017. Gas exchange recovery following natural drought is rapid unless limited by loss of leaf hydraulic conductance	10.1111/nph.14652	Skelton, Robert P.; Brodribb, Timothy J.; McAdam, Scott A. M.; Mitchell, Patrick J.	Gas exchange recovery following natural drought is rapid unless limited by loss of leaf hydraulic conductance: evidence from an evergreen woodland	NEW PHYTOLOGIST	2017	Research	RKM_Dynamic	leaf	evergreen woodland
205	Skov, Kjerstin R., Kolb Thomas E., Wallin Kimberly F.,2004, Tree size and drought affect Ponderosa Pine phusiological response to thinning and burning treatments	10.1046/j.1439-0329.2003.00348.x	Skov, KR; Kolb, TE; Wallin, KF	Tree size and drought affect ponderosa pine physiological response to thinning and burning treatments	FOREST SCIENCE	2004	Research	EFM_Gas	leaf	Ponderosa Pine
206	Sommerville KE, Sack L, Ball MC. 2012. Hydraulic conductance of Acacia phyllodes (foliage) is driven by primary nerve (vein) conductance and density. PLANT CELL AND ENVIRONMENT 35	10.1111/j.1365-3040.2011.02425.x	Sommerville, Katy E.; Sack, Lawren; Ball, Marilyn C.	Hydraulic conductance of Acacia phyllodes (foliage) is driven by primary nerve (vein) conductance and density	PLANT CELL AND ENVIRONMENT	2012	Research	EFM_Balance;RKM_Dynamic	leaf	Acacia phyllodes
207	Song L-Q, Hu C-M, Hou X-L, 2015, Chinese Bulletin ofBotany	10.3724/sp.j.1259.2015.00100	Song Liqing; Hu Chunmei; Hou Xilin; Shi Lei; Liu Li'an; Yang Jingcheng; Jiang Chuangdao	Relationship Between Photosynthetic Characteristics and Leaf Vein Density in Sorghum bicolor and Perilla frutescens	Chinese Bulletin of Botany	2015	Research	EFM_Balance	leaf	Sorghum bicolor,Perilla frutescens
208	Sousa LF de, Menezes-Silva PE de, LourenÃ§o LL, GalmÃ©s J, GuimarÃ£es AC, Da Silva AF, dos Reis Lima, Ana P., Henning LMM, Costa AC, Silva FG et al. 2020. Improving water use efficiency by changing hydraulic and stomatal characteristics in soybean exposed to drought	10.1111/ppl.12983	Sousa de , Leticia F.; De Menezes-Silva, Paulo E.; Lourenco, Lucas L.; Galmes, Jeroni; Guimaraes, Aline C.; da Silva, Aline F.; dos Reis Lima, Ana P.; Henning, Liliane M. M.; Costa, Alan C.; Silva, Fabiano G.; Farnese, Fernanda dos Santos	Improving water use efficiency by changing hydraulic and stomatal characteristics in soybean exposed to drought: the involvement of nitric oxide	PHYSIOLOGIA PLANTARUM	2020	Research	EFM_Gas	leaf	Glycine max
209	Stiller V, Lafitte HR, Sperry JS. 2003. Hydraulic properties of rice and the response of gas exchange to water stress. PLANT PHYSIOLOGY 132	10.1104/pp.102.019851	Stiller, V; Lafitte, HR; Sperry, JS	Hydraulic properties of rice and the response of gas exchange to water stress	PLANT PHYSIOLOGY	2003	Research	HPFM	leaf	Oryza sativa
210	Sugiura D, Tateno M. 2014. Effects of the experimental alteration of fine roots on stomatal conductance and photosynthesis	10.1016/j.envexpbot.2013.12.020	Sugiura, Daisuke; Tateno, Masaki	Effects of the experimental alteration of fine roots on stomatal conductance and photosynthesis: Case study of devil maple (Acer diabolicum) in a cool temperate region	ENVIRONMENTAL AND EXPERIMENTAL BOTANY	2014	Research	VPM	leaf	decil maple
211	Sun G-C, Zhao P, Zheng X-P, 2009, Hydraulic responses of stomatal conductance in leaves of successional tree species in subtropical forest to environmental moisture, Acta Ecologia Sinica	10.1007/978-1-4020-9623-5_5	SUN Gu-Chou; ZHAO Ping; ZENG Xiao-Ping; CAI Xi-An	Hydraulic responses of stomatal conductance in leaves of successional tree species in subtropical forest to environmental moisture	Acta Ecologica Sinica	2009	Research	EFM_Gas	leaf	Rhodomyrtus tomentsa;Evodia lepta; Schima superba; Schefflera octophylla; Psychotria rubra
212	Tabassum MA, Ye Y, Yu T, Zhu G, Rizwan MS, Wahid MA, Peng S, Li Y. 2016. Rice (Oryza sativa L.) hydraulic conductivity links to leaf venation architecture under well-watered condition rather than PEG-induced water deficit. ACTA PHYSIOLOGIAE PLANTARUM 38.	10.1007/s11738-016-2109-7	Tabassum, Muhammad Adnan; Ye, Yuhui; Yu, Tingting; Zhu, Guanglong; Rizwan, Muhammad Shahid; Wahid, Muhammad Atif; Peng, Shaobing; Li, Yong	Rice (Oryza sativa L.) hydraulic conductivity links to leaf venation architecture under well-watered condition rather than PEG-induced water deficit	ACTA PHYSIOLOGIAE PLANTARUM	2016	Research	EFM_Gas	leaf	Oryza sativa
213	Tan F-S, Song H-Q, Fu P-L, Chen Y-J, Siddiq Z, Cao K-F, Zhu S-D. 2020. Hydraulic safety margins of co-occurring woody plants in a tropical karst forest experiencing frequent extreme droughts. AGRICULTURAL AND FOREST METEOROLOGY 292-293	10.1016/j.agrformet.2020.108107	Tan, Feng-Sen; Song, Hui-Qing; Fu, Pei-Li; Chen, Ya-Jun; Siddiq, Zafar; Cao, Kun-Fang; Zhu, Shi-Dan	Hydraulic safety margins of co-occurring woody plants in a tropical karst forest experiencing frequent extreme droughts	AGRICULTURAL AND FOREST METEOROLOGY	2020	Research	RKM_C	leaf	karst evergreen forest
214	Taneda H, Kandel DR, Ishida A, Ikeda H. 2016. Altitudinal changes in leaf hydraulic conductance across five Rhododendron species in eastern Nepal. Tree physiology 36	10.1093/treephys/tpw058	Taneda, Haruhiko; Kandel, Dhan Raj; Ishida, Atsushi; Ikeda, Hiroshi	Altitudinal changes in leaf hydraulic conductance across five Rhododendron species in eastern Nepal	TREE PHYSIOLOGY	2016	Research	HPFM	leaf	5 Phododendron species
215	Taylor SH, Aspinwall MJ, Blackman CJ, Choat B, Tissue DT, Ghannoum O. 2018. CO2 availability influences hydraulic function of C3 and C4 grass leaves. Journal of experimental botany 69	10.1093/jxb/ery095	Taylor, Samuel H.; Aspinwall, Michael J.; Blackman, Chris J.; Choat, Brendan; Tissue, David T.; Ghannoum, Oula	CO2 availability influences hydraulic function of C-3 and C-4 grass leaves	JOURNAL OF EXPERIMENTAL BOTANY	2018	Research	EFM_Balance	leaf	C3 C4 grasses
216	ThÃ©roux-Rancourt G, Ã‰thier G, Pepin S. 2014. Threshold response of mesophyll CO2 conductance to leaf hydraulics in highly transpiring hybrid poplar clones exposed to soil drying. Journal of experimental botany 65	10.1093/jxb/ert436	Theroux-Rancourt, Guillaume; Ethier, Gilbert; Pepin, Steeve	Threshold response of mesophyll CO2 conductance to leaf hydraulics in highly transpiring hybrid poplar clones exposed to soil drying	JOURNAL OF EXPERIMENTAL BOTANY	2014	Research	EFM_Gas	leaf	Populus×’Walker’; Okanese
217	Tian S-Q; Zhu S-D; Zhu J-J,2016,Impact of Leaf Morphological and Anatomical Traits on Mesophyll Conductance and Leaf Hydraulic Conductance in Mangrove Plants,	10.11913/PSJ.2095-0837.2016.60909	Tian Shang-Qing; Zhu Shi-Dan; Zhu Jun-Jie; Shen Zhi-Hua; Cao Kun-Fang	Impact of Leaf Morphological and Anatomical Traits on Mesophyll Conductance and Leaf Hydraulic Conductance in Mangrove Plants	Plant Science Journal	2016	Research	RKM_C	leaf	mangrove
218	Tor-ngern P, Oren R, Ward EJ, Palmroth S, McCarthy HR, Domec J-C. 2015. Increases in atmospheric CO2 have little influence on transpiration of a temperate forest canopy. NEW PHYTOLOGIST 205	10.1111/nph.13148	Tor-ngern, Pantana; Oren, Ram; Ward, Eric J.; Palmroth, Sari; McCarthy, Heather R.; Domec, Jean-Christophe	Increases in atmosphericCO(2) have little influence on transpiration of a temperate forest canopy	NEW PHYTOLOGIST	2015	Research	RKM_C	leaf	Pinus taeda L. and Liquidambar styraciflua L.
219	TrifilÃ² P, GascÃ³ A, Raimondo F, Nardini A, Salleo S. 2003. Kinetics of recovery of leaf hydraulic conductance and vein functionality from cavitation-induced embolism in sunflower. Journal of experimental botany 54	10.1093/jxb/erg259	Trifilo, P; Gasco, A; Raimondo, F; Nardini, A; Salleo, S	Kinetics of recovery of leaf hydraulic conductance and vein functionality from cavitation-induced embolism in sunflower	JOURNAL OF EXPERIMENTAL BOTANY	2003	Research	VPM	leaf	Helianthus annuus L.
220	TrifilÃ² P, Nardini A, Lo Gullo MA, Salleo S. 2003. Vein cavitation and stomatal behaviour of sunflower (Helianthus annuus ) leaves under water limitation. PHYSIOLOGIA PLANTARUM 119	10.1034/j.1399-3054.2003.00154.x	Trifilo, P; Nardini, A; Lo Gullo, MA; Salleo, S	Vein cavitation and stomatal behaviour of sunflower (Helianthus annuus) leaves under water limitation	PHYSIOLOGIA PLANTARUM	2003	Research	VPM	leaf	Helianthus annuus L.
221	TrifilÃ² P, Petruzzellis F, Abate E, Nardini A. 2020. The extra-vascular water pathway regulates dynamic leaf hydraulic decline and recovery in Populus nigra. PHYSIOLOGIA PLANTARUM.	10.1111/ppl.13266	Trifilo, Patrizia; Petruzzellis, Francesco; Abate, Elisa; Nardini, Andrea	The extra-vascular water pathway regulates dynamic leaf hydraulic decline and recovery in Populus nigra	PHYSIOLOGIA PLANTARUM	2020	Research	EFM_Balance	leaf	populus nigra
222	TrifilÃ³ P, Raimondo F, Savi T, Lo Gullo MA, Nardini A. 2016. The contribution of vascular and extra-vascular water pathways to drought-induced decline of leaf hydraulic conductance. Journal of experimental botany 67	10.1093/jxb/erw268	Trifilo, Patrizia; Raimondo, Fabio; Savi, Tadeja; Lo Gullo, Maria A.; Nardini, Andrea	The contribution of vascular and extra-vascular water pathways to drought-induced decline of leaf hydraulic conductance	JOURNAL OF EXPERIMENTAL BOTANY	2016	Research	VPM;RKM_C	leaf	Aleurites moluccana; Magnolia grandiflora; Quercus rubra;Vitis labrusca
223	Turnbull TL, Buckley TN, Barlow AM, Adams MA. 2014. Anatomical and physiological regulation of post-fire carbon and water exchange in canopies of two resprouting Eucalyptus species. OECOLOGIA 176	10.1007/s00442-014-3032-5	Turnbull, Tarryn L.; Buckley, Thomas N.; Barlow, Alexandra M.; Adams, Mark A.	Anatomical and physiological regulation of post-fire carbon and water exchange in canopies of two resprouting Eucalyptus species	OECOLOGIA	2014	Research	anatomy	leaf	Eucalyptus radiata; E. dives Schauer; E. mannifera R. T. Baker, L. Johnson
224	Tyree MT, Nardini A, Salleo S, Sack L, El Omari B. 2005. The dependence of leaf hydraulic conductance on irradiance during HPFM measurements	10.1093/jxb/eri045	Tyree, MT; Nardini, A; Salleo, S; Sack, L; El Omari, B	The dependence of leaf hydraulic conductance on irradiance during HPFM measurements: any role for stomatal response?	JOURNAL OF EXPERIMENTAL BOTANY	2005	Research	HPFM	leaf	several temperate deciduous trees
225	Villagra M, Campanello PI, Bucci SJ, Goldstein G. 2013. Functional relationships between leaf hydraulics and leaf economic traits in response to nutrient addition in subtropical tree species. Tree physiology 33	10.1093/treephys/tpt098	Villagra, Mariana; Campanello, Paula I.; Bucci, Sandra J.; Goldstein, Guillermo	Functional relationships between leaf hydraulics and leaf economic traits in response to nutrient addition in subtropical tree species	TREE PHYSIOLOGY	2013	Research	RKM_C	leaf	subtropical tree species
226	Vitali M, Cochard H, Gambino G, Ponomarenko A, Perrone I, Lovisolo C. 2016. VvPIP2;4N aquaporin involvement in controlling leaf hydraulic capacitance and resistance in grapevine. PHYSIOLOGIA PLANTARUM 158	10.1111/ppl.12463	Vitali, Marco; Cochard, Herve; Gambino, Giorgio; Ponomarenko, Alexandre; Perrone, Irene; Lovisolo, Claudio	VvPIP2;4N aquaporin involvement in controlling leaf hydraulic capacitance and resistance in grapevine	PHYSIOLOGIA PLANTARUM	2016	Research	RKM_Dynamic	leaf	Vitis vinifera
227	Voicu MC, Cooke JEK, Zwiazek JJ. 2009. Aquaporin gene expression and apoplastic water flow in bur oak (Quercus macrocarpa) leaves in relation to the light response of leaf hydraulic conductance. Journal of experimental botany 60	10.1093/jxb/erp239	Voicu, Mihaela C.; Cooke, Janice E. K.; Zwiazek, Janusz J.	Aquaporin gene expression and apoplastic water flow in bur oak (Quercus macrocarpa) leaves in relation to the light response of leaf hydraulic conductance	JOURNAL OF EXPERIMENTAL BOTANY	2009	Research	HPFM	leaf	Quercus macrocarpa
228	Voicu MC, Zwiazek JJ, Tyree MT. 2008. Light response of hydraulic conductance in bur oak (Quercus macrocarpa) leaves. Tree physiology 28	10.1093/treephys/28.7.1007	Voicu, Mihaela C.; Zwiazek, Janusz J.; Tyree, Melvin T.	Light response of hydraulic conductance in bur oak (Quercus macrocarpa) leaves	TREE PHYSIOLOGY	2008	Research	HPFM	leaf	Quercus macrocarpa
229	Wang A-Y, Hao G-Y, Guo J-J, Liu Z-H, Zhang J-L, Cao K-F. 2020. Differentiation in Leaf Physiological Traits Related to Shade and Drought Tolerance Underlies Contrasting Adaptations of Two Cyclobalanopsis (Fagaceae) Species at the Seedling Stage. FORESTS 11	10.3390/f11080844	Wang, Ai-Ying; Hao, Guang-You; Guo, Jing-Jing; Liu, Zhi-Hui; Zhang, Jiao-Lin; Cao, Kun-Fang	Differentiation in Leaf Physiological Traits Related to Shade and Drought Tolerance Underlies Contrasting Adaptations of TwoCyclobalanopsis(Fagaceae) Species at the Seedling Stage	FORESTS	2020	Research	HPFM	leaf	Cyclobalanopsis (Fagaceae)
230	Wang N, Palmroth S, Maier CA, Domec J-C, Oren R. 2019. Anatomical changes with needle length are correlated with leaf structural and physiological traits across five Pinus species. PLANT CELL AND ENVIRONMENT 42	10.1111/pce.13516	Wang, Na; Palmroth, Sari; Maier, Christopher A.; Domec, Jean-Christophe; Oren, Ram	Anatomical changes with needle length are correlated with leaf structural and physiological traits across five Pinus species	PLANT CELL AND ENVIRONMENT	2019	Research	HPFM	leaf	five Pinus species
231	Wang R-Z, Chen Y-P, Chen Y-N, 2016, Journel of Desert Research	10.7522/j.issn.1000-694X.2015.00123	Wang Rizhao; Chen Yapeng; Chen Yaning; Pan Yingping; He Guangzhi	Effects of Groundwater Level on Morphological,Anatomical Structure and Leaf Hydraulic Conductance of Populus euphratica	Journal of Desert Research	2016	Research	RKM_C	leaf	Populus euphratica
232	Wang W-F, Zong Y-Z, Zhang S-Q. 2016. Effects of short-term osmotic stress on leaf hydraulic conductivity and ZmPIPs mRNA accumulation in maize seedlings. JOURNAL OF INTEGRATIVE AGRICULTURE 15	10.1016/S2095-3119(16)61466-1	Wang Wei-feng; Zong Yu-zheng; Zhang Sui-qi	Effects of short-term osmotic stress on leaf hydraulic conductivity and ZmPIPs mRNA accumulation in maize seedlings	JOURNAL OF INTEGRATIVE AGRICULTURE	2016	Research	HPFM	leaf;root	Zea mays L.
233	Wang W-F, Zong Y-Z, Zhang S-Q. 2016. Hydraulic regulation strategies for whole-plant water balance of two maize inbred lines differing in drought resistance under short-term osmotic stress. ACTA PHYSIOLOGIAE PLANTARUM 38.	10.1007/s11738-016-2199-2	Wang, Wei-Feng; Zong, Yu-Zheng; Zhang, Sui-Qi	Hydraulic regulation strategies for whole-plant water balance of two maize inbred lines differing in drought resistance under short-term osmotic stress	ACTA PHYSIOLOGIAE PLANTARUM	2016	Research	HPFM	leaf;root	Zea mays L.
234	Wang X, Du T, Huang J, Peng S, Xiong D. 2018. Leaf hydraulic vulnerability triggers the decline in stomatal and mesophyll conductance during drought in rice. Journal of experimental botany 69	10.1093/jxb/ery188	Wang, Xiaoxiao; Du, Tingting; Huang, Jianliang; Peng, Shaobing; Xiong, Dongliang	Leaf hydraulic vulnerability triggers the decline in stomatal and mesophyll conductance during drought in rice	JOURNAL OF EXPERIMENTAL BOTANY	2018	Research	EFM_Balance;RKM_C;EFM_Gas	leaf	Oryza sativa
235	Wang Yi-L, Wang W-F, Zhang Y-X,2019, Responses of Leaf Morphological Structure and Physiological Characteristics of Populus euram ericana cv. 4 KYu5 to Drought Stress	1001 -7488(2019)04-0042-09	Wang Yilin; Wang Weifeng; Zhang Yunxiang; Chang Shujun; Guo Jinping	Responses of Leaf Morphological Structure and Physiological Characteristics of Populus euramericana cv.BYuto Drought Stress	Scientia Silvae Sinicae	2019	Research	EFM_Balance	leaf	Populus euramericana cv.BYuto
236	Woodruff DR, McCulloh KA, Warren JM, Meinzer FC, Lachenbruch B. 2007. Impacts of tree height on leaf hydraulic architecture and stomatal control in Douglas-fir. PLANT CELL AND ENVIRONMENT 30	10.1111/j.1365-3040.2007.01652.x	Woodruff, David R.; McCulloh, Katherine A.; Warren, Jeffrey M.; Meinzer, Frederick C.; Lachenbruch, Barbara	Impacts of tree height on leaf hydraulic architecture and stomatal control in Douglas-fir	PLANT CELL AND ENVIRONMENT	2007	Research	RKM_C	leaf	Pseudotsuga menziesii (Mirb.) Franco/Tsuga heterophylla (Raf.) Sarg.
237	Woodruff DR, Meinzer FC, Marias DE, Sevanto S, Jenkins MW, McDowell NG. 2015. Linking nonstructural carbohydrate dynamics to gas exchange and leaf hydraulic behavior in Pinus edulis and Juniperus monosperma. NEW PHYTOLOGIST 206	10.1111/nph.13170	Woodruff, David R.; Meinzer, Frederick C.; Marias, Danielle E.; Sevanto, Sanna; Jenkins, Michael W.; McDowell, Nate G.	Linking nonstructural carbohydrate dynamics to gas exchange and leaf hydraulic behavior in Pinus edulis and Juniperus monosperma	NEW PHYTOLOGIST	2015	Research	RKM_C	leaf	Pinus edulis; Juniperus monosperma
238	Wu T, Tissue DT, Li X, Liu S, Chu G, Zhou G, Li Y, Zheng M, Meng Z, Liu J. 2020. Long-term effects of 7-year warming experiment in the field on leaf hydraulic and economic traits of subtropical tree species. GLOBAL CHANGE BIOLOGY 26	10.1111/gcb.15355	Wu, Ting; Tissue, David T.; Li, Xu; Liu, Shizhong; Chu, Guowei; Zhou, Guoyi; Li, Yuelin; Zheng, Mianhai; Meng, Ze; Liu, Juxiu	Long-term effects of 7-year warming experiment in the field on leaf hydraulic and economic traits of subtropical tree species	GLOBAL CHANGE BIOLOGY	2020	Research	EFM_Balance	leaf	S. superba, S. rehderianum, M. breviflora,I. chinensis, Myrsine seguinii and Ardisia lindleyana
239	Xiong D, Douthe C, Flexas J. 2018. Differential coordination of stomatal conductance, mesophyll conductance, and leaf hydraulic conductance in response to changing light across species. PLANT CELL AND ENVIRONMENT 41	10.1111/pce.13111	Xiong, Dongliang; Douthe, Cyril; Flexas, Jaume	Differential coordination of stomatal conductance, mesophyll conductance, and leaf hydraulic conductance in response to changing light across species	PLANT CELL AND ENVIRONMENT	2018	Research	EFM_Balance	leaf	fern; angiosperm; rice
240	Xiong D, Flexas J, Yu T, Peng S, Huang J. 2017. Leaf anatomy mediates coordination of leaf hydraulic conductance and mesophyll conductance to CO2 in Oryza. NEW PHYTOLOGIST 213	10.1111/nph.14186	Xiong, Dongliang; Flexas, Jaume; Yu, Tingting; Peng, Shaobing; Huang, Jianliang	Leaf anatomy mediates coordination of leaf hydraulic conductance and mesophyll conductance to CO2 in Oryza	NEW PHYTOLOGIST	2017	Research	EFM_Balance	leaf	Oryza sativa
241	Xiong D, Yu T, Zhang T, Li Y, Peng S, Huang J. 2015. Leaf hydraulic conductance is coordinated with leaf morpho-anatomical traits and nitrogen status in the genus Oryza. Journal of experimental botany 66	10.1093/jxb/eru434	Xiong, Dongliang; Yu, Tingting; Zhang, Tong; Li, Yong; Peng, Shaobing; Huang, Jianliang	Leaf hydraulic conductance is coordinated with leaf morpho-anatomical traits and nitrogen status in the genus Oryza	JOURNAL OF EXPERIMENTAL BOTANY	2015	Research	EFM_Balance	leaf	Oryza sativa
242	Xu G-Q,Yan L,2008,Rooting depth and leaf hydraulic conductance in the xeric tree Haloxyolon ammodendron growing at sites of contrasting soil texture	10.1071/FP08175	Xu, G. -Q.; Li, Y.	Rooting depth and leaf hydraulic conductance in the xeric tree Haloxyolon ammodendron growing at sites of contrasting soil texture	FUNCTIONAL PLANT BIOLOGY	2008	Research	unkown	leaf	xeric tree
243	Xu QY, Liu H, Ye Q. 2017. Intraspecific variability of ecophysiological traits of four Magnoliaceae species growing in two climatic regions in China. PLANT ECOLOGY 218	10.1007/s11258-017-0699-9	Xu, Q. Y.; Liu, H.; Ye, Q.	Intraspecific variability of ecophysiological traits of four Magnoliaceae species growing in two climatic regions in China	PLANT ECOLOGY	2017	Research	pressure chamber	leaf	4 Magnoliaceae species
244	Xu S-R, Zhang E-H; Ma-RL, 2017,Hydraulic characteristics of Lycium barbarum L. seedlings under drought stress and re-watering conditions	10.13930/J.cjki.cjea.161081	Xu Shengrong; Zhang Enhe; Ma Ruili; Wang Qi; Liu Qinglin; Wu Rui	Hydraulic characteristics of Lycium barbarum L. seedlings under drought stress and re-watering conditions	Chinese Journal of Eco-Agriculture	2017	Research	HPFM	leaf=shoot-leafless shoot	Lycium barbarum L.
245	Yan C-L, Ni M-Y,Cao K-F,2020,Leaf hydraulic safety margin and safety-efficiency trade-off across angiosperm woody species	10.1098/rsbl.2020.0456	Yan, Chao-Long; Ni, Ming-Yuan; Cao, Kun-Fang; Zhu, Shi-Dan	Leaf hydraulic safety margin and safety-efficiency trade-off across angiosperm woody species	BIOLOGY LETTERS	2020	Research	none	leaf
246	Yang S-J, Zhang Y-J, Sun M, Goldstein G, Cao K-F. 2012. Recovery of diurnal depression of leaf hydraulic conductance in a subtropical woody bamboo species	10.1093/treephys/tps028	Yang, Shi-Jian; Zhang, Yong-Jiang; Sun, Mei; Goldstein, Guillermo; Cao, Kun-Fang	Recovery of diurnal depression of leaf hydraulic conductance in a subtropical woody bamboo species: embolism refilling by nocturnal root pressure	TREE PHYSIOLOGY	2012	Research	RKM_C	leaf	Sinarundinaria nitida (Mitford) Nakai (Bambusoideae,Gramineae)
247	Yang Y, Zhang Q, Huang G, Peng S, Li Y. 2020. Temperature responses of photosynthesis and leaf hydraulic conductance in rice and wheat. PLANT CELL AND ENVIRONMENT 43	10.1111/pce.13743	Yang, Yuhan; Zhang, Qiangqiang; Huang, Guanjun; Peng, Shaobing; Li, Yong	Temperature responses of photosynthesis and leaf hydraulic conductance in rice and wheat	PLANT CELL AND ENVIRONMENT	2020	Research	EFM_Balance	leaf	Oryza sativa
248	Yao G-Q, Li F-P, Nie Z-F, Bi M-H, Jiang H, Liu X-D, Wei Y, Fang X-W. 2021. Ethylene, not ABA, is closely linked to the recovery of gas exchange after drought in four Caragana species. PLANT CELL AND ENVIRONMENT 44	10.1111/pce.13934	Yao, Guang-Qian; Li, Feng-Ping; Nie, Zheng-Fei; Bi, Min-Hui; Jiang, Hui; Liu, Xu-Dong; Wei, Yang; Fang, Xiang-Wen	Ethylene, not ABA, is closely linked to the recovery of gas exchange after drought in four Caragana species	PLANT CELL AND ENVIRONMENT	2021	Research	RKM_C	leaf	Caragana species
249	Yao G-Q, Nie Z-F, Turner NC, Li F-M, Gao T-P, Fang X-W, Scoffoni C. 2021. Combined high leaf hydraulic safety and efficiency provides drought tolerance in Caragana species adapted to low mean annual precipitation. NEW PHYTOLOGIST 229	10.1111/nph.16845	Yao, Guang-Qian; Nie, Zheng-Fei; Turner, Neil C.; Li, Feng-Min; Gao, Tian-Peng; Fang, Xiang-Wen; Scoffoni, Christine	Combined high leaf hydraulic safety and efficiency provides drought tolerance inCaraganaspecies adapted to low mean annual precipitation	NEW PHYTOLOGIST	2021	Research	EFM_Balance	leaf	Tradescantia fluminensis(Vell. Conc.)
250	Ying JI, Chuan-Kuan W. 2016. Leaf hydraulic traits and their trade-offs for nine Chinese temperate tree species with different wood properties. Chinese Journal of Plant Ecology 40	10.17521/cjpe.2016.0064	Jin Ying; Wang Chuan-Kuan	Leaf hydraulic traits and their trade-offs for nine Chinese temperate tree species with different wood properties	Chinese Journal of Plant Ecology	2016	Research	RKM_C	leaf	9 Chinese temperate tree species
251	Zait Y, Shtein I, Schwartz A. 2019. Long-term acclimation to drought, salinity and temperature in the thermophilic tree Ziziphus spina-christi	10.1093/treephys/tpy133	Zait, Yotam; Shtein, Ilana; Schwartz, Amnon	Long-term acclimation to drought, salinity and temperature in the thermophilic tree Ziziphus spina-christi: revealing different tradeoffs between mesophyll and stomatal conductance	TREE PHYSIOLOGY	2019	Research	EFM_Gas	leaf	Ziziphus spina-christi
252	Zhang D-L, Sng X-m, Du Q-J,2017,Mechanism Analysis Environmen and Simulation of Water Transport Driven by environmental Factors for Greenhouse Muskmelon	10.6041/j.issn.1000-1298.2017.02.031	Zhang Dalong; Song Xiaoming; Du Qingjie; Jiao Xiaocong; Li Jun; Li Jianming	Mechanism Analysis and Simulation of Water Transport Driven by Environmental Factors for Greenhouse Muskmelon	Transactions of the Chinese Society for Agricultural Machinery	2017	Research	EFM_Gas	leaf	muskmelon
253	Zhang H, McDowell NG, Adams HD, Wang A, Wu J, Jin C, Tian J, Zhu K, Li W, Zhang Y et al. 2020. Divergences in hydraulic conductance and anatomical traits of stems and leaves in three temperate tree species coping with drought, N addition and their interactions. Tree physiology 40	10.1093/treephys/tpz135	Zhang, Hongxia; McDowell, Nate G.; Adams, Henry D.; Wang, Anzhi; Wu, Jiabing; Jin, Changjie; Tian, Jinyuan; Zhu, Kai; Li, Weibin; Zhang, Yushu; Yuan, Fenghui; Guan, Dexin	Divergences in hydraulic conductance and anatomical traits of stems and leaves in three temperate tree species coping with drought, N addition and their interactions	TREE PHYSIOLOGY	2020	Research	EFM_Gas	leaf	Fraxinus mandshurica;Quercus mongolica;Tilia amurensis
254	Zhang S, Wen G, Yang D. 2019. Drought-Induced Mortality Is Related to Hydraulic Vulnerability Segmentation of Tree Species in a Savanna Ecosystem. FORESTS 10	10.3390/f10080697	Zhang, Shubin; Wen, Guojing; Yang, Daxin	Drought-Induced Mortality Is Related to Hydraulic Vulnerability Segmentation of Tree Species in a Savanna Ecosystem	FORESTS	2019	Research	pressure chamber	leaf	Lannea coromandelica, Polyalthia cerasoides,Woodfordia fruticosa, and Bauhinia brachycarpa
255	Zhang Y-J, Cao K-F, Sack L, Li N, Wei X-M, Goldstein G. 2015. Extending the generality of leaf economic design principles in the cycads, an ancient lineage. NEW PHYTOLOGIST 206	10.1111/nph.13274	Zhang, Yong-Jiang; Cao, Kun-Fang; Sack, Lawren; Li, Nan; Wei, Xue-Mei; Goldstein, Guillermo	Extending the generality of leaf economic design principles in the cycads, an ancient lineage	NEW PHYTOLOGIST	2015	Research	EFM_Flowmeter	leaf	33 cycad aprcies
256	Zhang Y-J, Meinzer FC, Hao G-Y, Scholz FG, Bucci SJ, Takahashi FSC, Villalobos-Vega R, Giraldo JP, Cao K-F, Hoffmann WA et al. 2009. Size-dependent mortality in a Neotropical savanna tree	10.1111/j.1365-3040.2009.02012.x	Zhang, Yong-Jiang; Meinzer, Frederick C.; Hao, Guang-You; Scholz, Fabian G.; Bucci, Sandra J.; Takahashi, Frederico S. C.; Villalobos-Vega, Randol; Giraldo, Juan P.; Cao, Kun-Fang; Hoffmann, William A.; Goldstein, Guillermo	Size-dependent mortality in a Neotropical savanna tree: the role of height-related adjustments in hydraulic architecture and carbon allocation	PLANT CELL AND ENVIRONMENT	2009	Research	RKM_C	leaf	S. paniculatum
257	Zhang Y-J, Rockwell FE, Wheeler JK, Holbrook NM. 2014. Reversible Deformation of Transfusion Tracheids in Taxus baccata Is Associated with a Reversible Decrease in Leaf Hydraulic Conductance. PLANT PHYSIOLOGY 165	10.1104/pp.114.243105	Zhang, Yong-Jiang; Rockwell, Fulton E.; Wheeler, James K.; Holbrook, N. Michele	Reversible Deformation of Transfusion Tracheids in Taxus baccata Is Associated with a Reversible Decrease in Leaf Hydraulic Conductance	PLANT PHYSIOLOGY	2014	Research	RKM_C	leaf	Taxus baccata
258	Zhang Z, Liu G, Zhang F, Zheng C, Ni F, Kang Y, Zeng Y. 2014. Effects of nitrogen content on growth and hydraulic characteristics of peach (Prunus persica L.) seedlings under different soil moisture conditions. JOURNAL OF FORESTRY RESEARCH 25	10.1007/s11676-014-0464-z	Zhang, Zhi-liang; Liu, Guo-dong; Zhang, Fu-cang; Zheng, Cai-xia; Ni, Fu-quan; Kang, Yin-hong; Zeng, Yun	Effects of nitrogen content on growth and hydraulic characteristics of peach (Prunus persica L.) seedlings under different soil moisture conditions	JOURNAL OF FORESTRY RESEARCH	2014	Research	HPFM	leaf	Prunus persica L.
259	Zhao W-L; Zhang J-L; Zhang Y-J; Cao K-F,2019,Analysis of photosynthesis-water relationship between simple- and compound-leafed leguminous trees	10.11913/PSJ.2095-0837.2019.50628	Zhao Wan-Li; Zhang Jiao-Lin; Zhang Yong-Jiang; Cao Kun-Fang	Analysis of photosynthesis-water relationship between simple- and compound-leafed leguminous trees	Plant Science Journal	2019	Research	EFM_Gas	leaf	leguminous trees
260	Zhao Z-L, Liu G-C,2013,Seasonal differences in the leaf hydraulic conductance of mature Acacia mangium in response to its leaf water use and photosynthesis	1001-9332( 2013) 01-0049-08	Zhao Ping; Sun Gu-chou; Ni Guang-yan; Zeng Xiao-ping	Seasonal differences in the leaf hydraulic conductance of mature Acacia mangium in response to its leaf water use and photosynthesis	Yingyong Shengtai Xuebao	2013	Research	EFM_Gas	leaf	Acacia mangium
261	Zheng L, van Labeke M-C. 2017. Long-Term Effects of Red- and Blue-Light Emitting Diodes on Leaf Anatomy and Photosynthetic Efficiency of Three Ornamental Pot Plants. FRONTIERS IN PLANT SCIENCE 8	10.3389/fpls.2017.00917	Zheng, Liang; Van Labeke, Marie-Christine	Long-Term Effects of Red- and Blue-Light Emitting Diodes on Leaf Anatomy and Photosynthetic Efficiency of Three Ornamental Pot Plants	FRONTIERS IN PLANT SCIENCE	2017	Research	HPFM	leaf	C. australis , F. benjamina, S. speciosa
262	Zhu S-D, Chen Y-J, Cao K-F, Ye Q. 2015. Interspecific variation in branch and leaf traits among three Syzygium tree species from different successional tropical forests. FUNCTIONAL PLANT BIOLOGY 42	10.1071/FP14201	Zhu, Shi-Dan; Chen, Ya-Jun; Cao, Kun-Fang; Ye, Qing	Interspecific variation in branch and leaf traits among three Syzygium tree species from different successional tropical forests	FUNCTIONAL PLANT BIOLOGY	2015	Research	RKM_C	leaf	three Syzygium species
263	ZsÃ¶gÃ¶n A, Negrini ACA, Peres LEP, Nguyen HT, Ball MC. 2015. A mutation that eliminates bundle sheath extensions reduces leaf hydraulic conductance, stomatal conductance and assimilation rates in tomato (Solanum lycopersicum). NEW PHYTOLOGIST 205	10.1111/nph.13084	Zsoegoen, Agustin; Alves Negrini, Ana Clarissa; Pereira Peres, Lazaro Eustaquio; Hoa Thi Nguyen; Ball, Marilyn C.	A mutation that eliminates bundle sheath extensions reduces leaf hydraulic conductance, stomatal conductance and assimilation rates in tomato (Solanum lycopersicum)	NEW PHYTOLOGIST	2015	Research	EFM_Gas	leaf	tomato (Solanum lycopersicum)
264	Zwieniecki MA, Melcher PJ, Boyce CK, Sack L, Holbrook NM. 2002. Hydraulic architecture of leaf venation in Laurus nobilis L. PLANT CELL AND ENVIRONMENT 25	10.1046/j.1365-3040.2002.00922.x	Zwieniecki, MA; Melcher, PJ; Boyce, CK; Sack, L; Holbrook, NM	Hydraulic architecture of leaf venation in Laurus nobilis L.	PLANT CELL AND ENVIRONMENT	2002	Research	HPFM	leaf	Laurus nobilis L.

## Sheet: Kleaf measured by EFM
Refs	DOI	Method	Condition	Clade	Generic	Species	Cultivar	PARa	Tair	Salinity	VPD	Sun	Water_stress	MeasurementTime	Fertilizer	CO2	Position	Age	TreeSize	Year	Elevation	Kleaf	Others
Almeida et al.2021	10.1093/treephys/tpaa116	EFM_Gas	vitro		Coffea	arabica		1000	25		1		WW									7.15	fruit
Almeida et al.2021	10.1093/treephys/tpaa116	EFM_Gas	vitro		Coffea	arabica		1000	25		1		WW									6.3	no fruit
Almeida et al.2021	10.1093/treephys/tpaa116	EFM_Gas	vitro		Coffea	arabica		1000	25		1		WD									6.65	fruit
Almeida et al.2021	10.1093/treephys/tpaa116	EFM_Gas	vitro		Coffea	arabica		1000	25		1		WD									4.3	no fruit
Attia et al.2015	10.1093/jxb/erv195	EFM_Gas	vitro		Populus	balsamifera							30-49%	9:00-12:00								7.13
Attia et al.2015	10.1093/jxb/erv195	EFM_Gas	vitro		Populus	simonii	carr.						30-49%	9:00-12:00								18.16
Attia et al.2015	10.1093/jxb/erv195	EFM_Gas	vitro		Populus	balsamifera×simonii							30-49%	9:00-12:00								20.3
Attia et al.2015	10.1093/jxb/erv195	EFM_Gas	vitro		Populus	balsamifera							50-69%	9:00-12:00								12.61
Attia et al.2015	10.1093/jxb/erv195	EFM_Gas	vitro		Populus	simonii	carr.						50-69%	9:00-12:00								18.64
Attia et al.2015	10.1093/jxb/erv195	EFM_Gas	vitro		Populus	balsamifera×simonii							50-69%	9:00-12:00								20.86
Attia et al.2015	10.1093/jxb/erv195	EFM_Gas	vitro		Populus	balsamifera							70-100%	9:00-12:00								15.3
Attia et al.2015	10.1093/jxb/erv195	EFM_Gas	vitro		Populus	simonii	carr.						70-100%	9:00-12:00								20.74
Attia et al.2015	10.1093/jxb/erv195	EFM_Gas	vitro		Populus	balsamifera×simonii							70-100%	9:00-12:00								21.17
Attia et al.2020	10.1111/tpj.14598	EFM_Gas	vitro		Arabidopsis	thaliana	WT	150	22		1.4											84	in AXS
Attia et al.2020	10.1111/tpj.14598	EFM_Gas	vitro		Arabidopsis	thaliana	WT	150	22		1.4											37	chitin
Attia et al.2020	10.1111/tpj.14598	EFM_Gas	vitro		Arabidopsis	thaliana	lyk5	150	22		1.4											69
Attia et al.2020	10.1111/tpj.14598	EFM_Gas	vitro		Arabidopsis	thaliana	lyk5	150	22		1.4											75	chitin
Attia et al.2020	10.1111/tpj.14598	EFM_Gas	vitro		Arabidopsis	thaliana	SCR::LYK5/lyk5	150	22		1.4											77
Attia et al.2020	10.1111/tpj.14598	EFM_Gas	vitro		Arabidopsis	thaliana	SCR::LYK5/lyk5	150	22		1.4											33	chitin
Attia et al.2020	10.1111/tpj.14598	EFM_Gas	vitro		Arabidopsis	thaliana	WT	150	22		1.4											84
Attia et al.2020	10.1111/tpj.14598	EFM_Gas	vitro		Arabidopsis	thaliana	WT	150	22		1.4											19	ABA
Attia et al.2020	10.1111/tpj.14598	EFM_Gas	vitro		Arabidopsis	thaliana	lyk5	150	22		1.4											68
Attia et al.2020	10.1111/tpj.14598	EFM_Gas	vitro		Arabidopsis	thaliana	lyk5	150	22		1.4											11	ABA
Attia et al.2020	10.1111/tpj.14598	EFM_Gas	vitro		Arabidopsis	thaliana	SCR::LYK5/lyk5	150	22		1.4											77
Attia et al.2020	10.1111/tpj.14598	EFM_Gas	vitro		Arabidopsis	thaliana	SCR::LYK5/lyk5	150	22		1.4											12	ABA
Brocious et al.2016	10.1071/FP15336	EFM_balance	vitro		Populus	deltoides×laurifolia×nigra		1000	24-31													4.44
Brocious et al.2016	10.1071/FP15336	EFM_balance	vitro		Populus	deltoides×petrowskyana		1000	24-31													7.78
Brocious et al.2016	10.1071/FP15336	EFM_balance	vitro		Populus	deltoides×balsamifera		1000	24-31													6.36
Brocious et al.2016	10.1071/FP15336	EFM_balance	vitro		Populus	deltoides×petrowskyana×petrowskyana		1000	24-31													7.47
Brocious et al.2016	10.1071/FP15336	EFM_balance	vitro		Populus	balsamifera×simonii		1000	24-31													8.54
Brodribb & Jordan 2008	10.1111/j.1365-3040.2008.01865.x	EFM_Flowmeter	vitro		Rehdera	trinervis		1800	24-31		0.6-1											16.4
Brodribb & Jordan 2008	10.1111/j.1365-3040.2008.01865.x	EFM_Flowmeter	vitro		Byrsonima	crassifolia		1800	24-31		0.6-1											17.3
Brodribb & Jordan 2008	10.1111/j.1365-3040.2008.01865.x	EFM_Flowmeter	vitro		Hitrella	racemosa		500	24-31		0.6-1											7.9
Brodribb & Jordan 2008	10.1111/j.1365-3040.2008.01865.x	EFM_Flowmeter	vitro		Picramnia	hirsuta		500	24-31		0.6-1											5.7
Brodribb & Jordan 2008	10.1111/j.1365-3040.2008.01865.x	EFM_Flowmeter	vitro		Hyparrhennia	rufa		1800	24-31		0.6-1											19
Brodribb & Jordan 2008	10.1111/j.1365-3040.2008.01865.x	EFM_Flowmeter	vitro		Pharus	latifolius		500	24-31		0.6-1											5.7
Brodribb & Jordan 2008	10.1111/j.1365-3040.2008.01865.x	EFM_Flowmeter	vitro		Lygodium	venustum		1800	24-31		0.6-1											5.5
Brodribb & Jordan 2008	10.1111/j.1365-3040.2008.01865.x	EFM_Flowmeter	vitro		Adiantum	lunulatum		500	24-31		0.6-1											4.9
Brodribb & Holbrook 2007	10.1111/j.1365-2435.2007.01271.x	EFM_Flowmeter	vitro		Rehdera	trinervis		fullsun	38
Brodribb & Holbrook 2007	10.1111/j.1365-2435.2007.01271.x	EFM_Gas	situ		Rehdera	trinervis		1800	38													14.6	blow drying
Brodribb & Holbrook 2007	10.1111/j.1365-2435.2007.01271.x	EFM_Gas	situ		Rehdera	trinervis		1800	38													20.3
Brodribb et al.2007	10.1104/pp.107.101352	EFM_Flowmeter	vitro	Bryophytes	Dawsonia	superpa		1500	20-24													2.79
Brodribb et al.2007	10.1104/pp.107.101352	EFM_Flowmeter	vitro	Bryophytes	Hymenophyton	flabellatum		1500	20-24													1
Brodribb et al.2007	10.1104/pp.107.101352	EFM_Flowmeter	vitro	Bryophytes	Polytrichum	communae		1500	20-24													8.5
Brodribb et al.2007	10.1104/pp.107.101352	EFM_Flowmeter	vitro	Bryophytes	Polytrichum	juniperinum		1500	20-24													7.42
Brodribb et al.2007	10.1104/pp.107.101352	EFM_Flowmeter	vitro	Lycophytes	Lycopodium	annotinium		1500	20-24													2.93
Brodribb et al.2007	10.1104/pp.107.101352	EFM_Flowmeter	vitro	Lycophytes	Lycopodium	clavatum		1500	20-24													3.7
Brodribb et al.2007	10.1104/pp.107.101352	EFM_Flowmeter	vitro	Lycophytes	Lycopodium	obscurum		1500	20-24													3.42
Brodribb et al.2007	10.1104/pp.107.101352	EFM_Flowmeter	vitro	Lycophytes	Selaginella	longipinnae		1500	20-24													2.03
Brodribb et al.2007	10.1104/pp.107.101352	EFM_Flowmeter	vitro	Lycophytes	Selaginella	pallescens		1500	20-24													4.83
Brodribb et al.2007	10.1104/pp.107.101352	EFM_Flowmeter	vitro	Ferns	Bolbitis	portoricensis		1500	20-24													2.4
Brodribb et al.2007	10.1104/pp.107.101352	EFM_Flowmeter	vitro	Ferns	Lygodium	venustum		1500	20-24													5.23
Brodribb et al.2007	10.1104/pp.107.101352	EFM_Flowmeter	vitro	Ferns	Polypoduim	triseriale		1500	20-24													2.36
Brodribb et al.2007	10.1104/pp.107.101352	EFM_Flowmeter	vitro	Ferns	Pteris	altissima		1500	20-24													3.91
Brodribb et al.2007	10.1104/pp.107.101352	EFM_Flowmeter	vitro	Ferns	Tectaria	confluens		1500	20-24													3.19
Brodribb et al.2007	10.1104/pp.107.101352	EFM_Flowmeter	vitro	Ferns	Tmesipteris	obliqua		1500	20-24													0.5
Brodribb et al.2007	10.1104/pp.107.101352	EFM_Flowmeter	vitro	Gymnosperms	Acmopyle	sahnianna		1500	20-24													4.71
Brodribb et al.2007	10.1104/pp.107.101352	EFM_Flowmeter	vitro	Gymnosperms	Callitris	rhomboidea		1500	20-24													11.3
Brodribb et al.2007	10.1104/pp.107.101352	EFM_Flowmeter	vitro	Gymnosperms	Cycas	cairnsiana		1500	20-24													10.8
Brodribb et al.2007	10.1104/pp.107.101352	EFM_Flowmeter	vitro	Gymnosperms	Cycas	media		1500	20-24													7.65
Brodribb et al.2007	10.1104/pp.107.101352	EFM_Flowmeter	vitro	Gymnosperms	Diselma	archeri		1500	20-24													4.62
Brodribb et al.2007	10.1104/pp.107.101352	EFM_Flowmeter	vitro	Gymnosperms	Fitzroya	cupressoides		1500	20-24													10.59
Brodribb et al.2007	10.1104/pp.107.101352	EFM_Flowmeter	vitro	Gymnosperms	Lagarostrobos	franklinii		1500	20-24													8.09
Brodribb et al.2007	10.1104/pp.107.101352	EFM_Flowmeter	vitro	Gymnosperms	Metasequoia	glyptostroboides		1500	20-24													4.53
Brodribb et al.2007	10.1104/pp.107.101352	EFM_Flowmeter	vitro	Gymnosperms	Nageia	nagi		1500	20-24													5.44
Brodribb et al.2007	10.1104/pp.107.101352	EFM_Flowmeter	vitro	Gymnosperms	Pinus	radiata		1500	20-24													10.8
Brodribb et al.2007	10.1104/pp.107.101352	EFM_Flowmeter	vitro	Gymnosperms	Podocarpus	dispermis		1500	20-24													3.05
Brodribb et al.2007	10.1104/pp.107.101352	EFM_Flowmeter	vitro	Gymnosperms	Podocarpus	drounianus		1500	20-24													5.59
Brodribb et al.2007	10.1104/pp.107.101352	EFM_Flowmeter	vitro	Gymnosperms	Retrophyllum	comptonii		1500	20-24													4.58
Brodribb et al.2007	10.1104/pp.107.101352	EFM_Flowmeter	vitro	Gymnosperms	Sciadopitys	verticillata		1500	20-24													7.2
Brodribb et al.2007	10.1104/pp.107.101352	EFM_Flowmeter	vitro	Gymnosperms	Sundacarpus	amara		1500	20-24													5
Brodribb et al.2007	10.1104/pp.107.101352	EFM_Flowmeter	vitro	Gymnosperms	Torreya	taxifolia		1500	20-24													3.56
Brodribb et al.2007	10.1104/pp.107.101352	EFM_Flowmeter	vitro	Gymnosperms	Tsuga	canadensis		1500	20-24													8.4
Brodribb et al.2007	10.1104/pp.107.101352	EFM_Flowmeter	vitro	Angiosperms	Amborella	trichopoda		1500	20-24													4.66
Brodribb et al.2007	10.1104/pp.107.101352	EFM_Flowmeter	vitro	Angiosperms	Bedfordia	salicina		1500	20-24													12.25
Brodribb et al.2007	10.1104/pp.107.101352	EFM_Flowmeter	vitro	Angiosperms	Byrsonima	crassifolia		1500	20-24													17.19
Brodribb et al.2007	10.1104/pp.107.101352	EFM_Flowmeter	vitro	Angiosperms	Curatela	americana		1500	20-24													21.1
Brodribb et al.2007	10.1104/pp.107.101352	EFM_Flowmeter	vitro	Angiosperms	Dalbergia	retusa		1500	20-24													20
Brodribb et al.2007	10.1104/pp.107.101352	EFM_Flowmeter	vitro	Angiosperms	Eucalyptus	globulus		1500	20-24													13.2
Brodribb et al.2007	10.1104/pp.107.101352	EFM_Flowmeter	vitro	Angiosperms	Genipa	americana		1500	20-24													17
Brodribb et al.2007	10.1104/pp.107.101352	EFM_Flowmeter	vitro	Angiosperms	Gymnostoma	australis		1500	20-24													14.2
Brodribb et al.2007	10.1104/pp.107.101352	EFM_Flowmeter	vitro	Angiosperms	Oplismenus	hirtellus		1500	20-24													20.3
Brodribb et al.2007	10.1104/pp.107.101352	EFM_Flowmeter	vitro	Angiosperms	Pharus	lappulaceus		1500	20-24													5.66
Brodribb et al.2007	10.1104/pp.107.101352	EFM_Flowmeter	vitro	Angiosperms	Rehdera	trinervus		1500	20-24													20.6
Brodribb et al.2009	10.1104/pp.108.129783	EFM_Flowmeter	vitro	Cupressaceae	Actinostrobus	arenarius		1000	20-24													17.9
Brodribb et al.2009	10.1104/pp.108.129783	EFM_Flowmeter	vitro	Cupressaceae	Callitris	rhomboidea		1000	20-24													13.1
Brodribb et al.2009	10.1104/pp.108.129783	EFM_Flowmeter	vitro	Podocarpacea	Dacrycarpus	dacrydioides		1000	20-24													5.4
Brodribb et al.2009	10.1104/pp.108.129783	EFM_Flowmeter	vitro	Podocarpacea	Lagarostrobos	franklinii		1000	20-24													7.1
Brodribb & Hill 2000	10.1104/pp.123.3.1021	EFM_balance	vitro		Eucalyptus	regnans		600	25													11.8
Brodribb & Hill 2000	10.1104/pp.123.3.1021	EFM_balance	vitro		Toona	australis		600	25													9.04444
Brodribb & Hill 2000	10.1104/pp.123.3.1021	EFM_balance	vitro		Nageia	fleurii		600	25													3.08889
Brodribb & Hill 2000	10.1104/pp.123.3.1021	EFM_balance	vitro		Dacrycarpus	dacrydioides		600	25													4.14444
Brodribb & Holbrook 2003	10.1046/j.1469-8137.2003.00736.x	EFM_Gas	situ		Rhedera	trinervis																9.23
Brodribb & Holbrook 2003	10.1046/j.1469-8137.2003.00736.x	EFM_Gas	situ		Calycophyllum	candidissimum																9.11
Bunce 2006	10.1111/j.1365-3040.2006.01541.x	EFM_Gas	situ		Abutilon	theophrasti		1200			3.3					380						11.9
Bunce 2006	10.1111/j.1365-3040.2006.01541.x	EFM_Gas	situ		Glycine	max		1200			3.3					380						5.2
Bunce 2006	10.1111/j.1365-3040.2006.01541.x	EFM_Gas	situ		Gossypium	hirsutum		1200			3.3					380						13.7
Bunce 2006	10.1111/j.1365-3040.2006.01541.x	EFM_Gas	situ		Xanthium	strumarium		1200			3.3					380						20.1
Bunce 2006	10.1111/j.1365-3040.2006.01541.x	EFM_Gas	situ		Abutilon	theophrasti		1200			3.3					100						11.4
Bunce 2006	10.1111/j.1365-3040.2006.01541.x	EFM_Gas	situ		Glycine	max		1200			3.3					100						10.8
Bunce 2006	10.1111/j.1365-3040.2006.01541.x	EFM_Gas	situ		Gossypium	hirsutum		1200			3.3					100						9.8
Bunce 2006	10.1111/j.1365-3040.2006.01541.x	EFM_Gas	situ		Xanthium	strumarium		1200			3.3					100						14.1
Bunce 2006	10.1111/j.1365-3040.2006.01541.x	EFM_Gas	situ		Abutilon	theophrasti		1200			3.3					380						19.8
Bunce 2006	10.1111/j.1365-3040.2006.01541.x	EFM_Gas	situ		Glycine	max		1200			3.3					380						12.2
Bunce 2006	10.1111/j.1365-3040.2006.01541.x	EFM_Gas	situ		Gossypium	hirsutum		1200			3.3					380						10.9
Bunce 2006	10.1111/j.1365-3040.2006.01541.x	EFM_Gas	situ		Xanthium	strumarium		1200			3.3					380						12.9
Carins et al.2012	10.1111/j.1365-3040.2012.02498.x	EFM_Flowmeter	vitro		Toona	ciliata		200				high										12.7
Carins et al.2012	10.1111/j.1365-3040.2012.02498.x	EFM_Flowmeter	vitro		Toona	ciliata		200				low										5.6
Cavender et al.2007	10.1093/treephys/27.4.611	EFM_Gas	situ		Quercus	virginiana		as ambient					WW									4.43
Cavender et al.2007	10.1093/treephys/27.4.611	EFM_Gas	situ		Quercus	virginiana		as ambient					WD									1.65
Cavender et al.2007	10.1093/treephys/27.4.611	EFM_Gas	situ		Quercus	oleoides		as ambient					WW									3.71
Cavender et al.2007	10.1093/treephys/27.4.611	EFM_Gas	situ		Quercus	oleoides		as ambient					WD									2.21
Coupel et al.2017	10.1104/pp.17.00698	EFM_balance	vitro		Vitis	vinifera	Grenache	400														10.7105	fed ABA0
Coupel et al.2017	10.1104/pp.17.00698	EFM_balance	vitro		Vitis	vinifera	Grenache	400														9.61842	fed ABA4
Coupel et al.2017	10.1104/pp.17.00698	EFM_balance	vitro		Vitis	vinifera	Grenache	400														10.2105	fed ABA8
Coupel et al.2017	10.1104/pp.17.00698	EFM_balance	vitro		Vitis	vinifera	Grenache	400														8.36842	fed ABA16
Coupel et al.2017	10.1104/pp.17.00698	EFM_balance	vitro		Vitis	vinifera	Grenache	400														5.69737	fed ABA32
Coupel et al.2017	10.1104/pp.17.00698	EFM_balance	vitro		Vitis	vinifera	Syrah	400														4.88487	fed ABA0
Coupel et al.2017	10.1104/pp.17.00698	EFM_balance	vitro		Vitis	vinifera	Syrah	400														3.96617	fed ABA4
Coupel et al.2017	10.1104/pp.17.00698	EFM_balance	vitro		Vitis	vinifera	Syrah	400														4.09539	fed ABA8
Coupel et al.2017	10.1104/pp.17.00698	EFM_balance	vitro		Vitis	vinifera	Syrah	400														3.39286	fed ABA16
Coupel et al.2017	10.1104/pp.17.00698	EFM_balance	vitro		Vitis	vinifera	Syrah	400														5.17857	fed ABA32
Dayer et al.2020	10.3389/fpls.2020.00705	EFM_Gas	situ		Vitis	vinifera	Grenache	1500					WW									55.16
Dayer et al.2020	10.3389/fpls.2020.00705	EFM_Gas	situ		Vitis	vinifera	Syrah	1500					WW									23.44
Dayer et al.2020	10.3389/fpls.2020.00705	EFM_Gas	situ		Vitis	vinifera	Grenache	1500					WD									17.88
Dayer et al.2020	10.3389/fpls.2020.00705	EFM_Gas	situ		Vitis	vinifera	Syrah	1500					WD									11.82
DeLucia & Schlesinger 1995	10.1086/297224	EFM_Gas	situ		Cyrilla	racemiflora		1000	33		1.1
DeLucia & Schlesinger 1995	10.1086/297224	EFM_Gas	situ		Lyonia	lucida		1000	33		1.1
DeLucia & Schlesinger 1995	10.1086/297224	EFM_Gas	situ		Clethra	alnifolia		1000	33		1.1
DeLucia & Schlesinger 1995	10.1086/297224	EFM_Gas	situ		Itea	virginica		1000	33		1.1
DeLucia & Schlesinger 1995	10.1086/297224	EFM_Gas	situ		Leucothoei	racemosa		1000	33		1.1
Ding et al.2018	10.3390/ijms19010256	EFM_Gas	vitro		Oryza	sativa	SY63	1500	28		1.1				lowN							14.8
Ding et al.2018	10.3390/ijms19010256	EFM_Gas	vitro		Oryza	sativa	SY63	1500	28		1.1				highN							12.7
Ding et al.2018	10.3390/ijms19010256	EFM_Gas	vitro		Oryza	sativa	YD6	1500	28		1.1				lowN							9.7
Ding et al.2018	10.3390/ijms19010256	EFM_Gas	vitro		Oryza	sativa	YD6	1500	28		1.1				highN							12.8
Domec et al.2009	10.1111/j.1365-3040.2009.02014.x	EFM_Gas	situ		Pinus	taeda					as ambient				nonfertilized	ambient						6.38
Domec et al.2009	10.1111/j.1365-3040.2009.02014.x	EFM_Gas	situ		Pinus	taeda					as ambient				fertilized	ambient						5.95
Domec et al.2009	10.1111/j.1365-3040.2009.02014.x	EFM_Gas	situ		Pinus	taeda					as ambient				nonfertilized	elevated						5.48
Domec et al.2009	10.1111/j.1365-3040.2009.02014.x	EFM_Gas	situ		Pinus	taeda					as ambient				fertilized	elevated						4.63
Du et al.2020	10.3389/fpls.2020.00758	EFM_Gas	situ		Solanum	lycopersicum	Jinpeng				low1.1-1.5											3.3
Du et al.2020	10.3389/fpls.2020.00758	EFM_Gas	situ		Solanum	lycopersicum	Jinpeng				high2.2–2.6											3.9
Du et al.2020	10.3389/fpls.2020.00758	EFM_Gas	situ		Solanum	lycopersicum	Jinpeng				low1.1-1.5											4.6
Du et al.2020	10.3389/fpls.2020.00758	EFM_Gas	situ		Solanum	lycopersicum	Jinpeng				high2.2–2.6											2.8
Egea et al.2012	10.1093/treephys/tps016	EFM_Gas	situ		Prunus	dulcis	D. A. Webb cv. Marta, grafted on Mayor rootstock	1500	30				full irrigation				south-facing					13.7
Egea et al.2012	10.1093/treephys/tps016	EFM_Gas	situ		Prunus	dulcis	D. A. Webb cv. Marta, grafted on Mayor rootstock	1500	30				full irrigation				northwest-facing					3.9
Egea et al.2012	10.1093/treephys/tps016	EFM_Gas	situ		Prunus	dulcis	D. A. Webb cv. Marta, grafted on Mayor rootstock	1500	30				deficit irrigation				south-facing					5.6
Egea et al.2012	10.1093/treephys/tps016	EFM_Gas	situ		Prunus	dulcis	D. A. Webb cv. Marta, grafted on Mayor rootstock	1500	30				deficit irrigation				northwest-facing					2.7
Egea et al.2012	10.1093/treephys/tps016	EFM_Gas	situ		Prunus	dulcis	D. A. Webb cv. Marta, grafted on Mayor rootstock	1500	30				rain-fed				south-facing					2
Egea et al.2012	10.1093/treephys/tps016	EFM_Gas	situ		Prunus	dulcis	D. A. Webb cv. Marta, grafted on Mayor rootstock	1500	30				rain-fed				northwest-facing					2.1
Fang et al.2019	10.1038/s41438-019-0187-6	EFM_Gas	situ		Solanum	lycopersicum	WT	1200	20							ambient						15
Fang et al.2019	10.1038/s41438-019-0187-6	EFM_Gas	situ		Solanum	lycopersicum	flacca	1200	20							elevated						13.1
Fang et al.2019	10.1038/s41438-019-0187-6	EFM_Gas	situ		Solanum	lycopersicum	WT	1200	20							ambient						12.5
Fang et al.2019	10.1038/s41438-019-0187-6	EFM_Gas	situ		Solanum	lycopersicum	flacca	1200	20							elevated						12.7
Fu et al.2019	10.1111/pce.13543	EFM_balance	vitro		Salix	scouleriana		500														93.5729
Fu et al.2019	10.1111/pce.13543	EFM_balance	vitro		Betula	occidentalis		500														52.5581
Fu et al.2019	10.1111/pce.13543	EFM_balance	vitro		Cercocarpus	ledifolius		500														67.1459
Fu et al.2019	10.1111/pce.13543	EFM_balance	vitro		Rhamus	ilicifolia		500														55.3066
Fu et al.2019	10.1111/pce.13543	EFM_balance	vitro		Quercus	douglasii		500														29.5137
Fu et al.2019	10.1111/pce.13543	EFM_balance	vitro		Quercus	garryana		500														39.2389
Hernandez-Santana et al.2016	10.1093/treephys/tpv146	EFM_Flowmeter	vitro		Olea	europaea		1000														4.2
Hernandez-Santana et al.2016	10.1093/treephys/tpv146	EFM_Flowmeter	vitro		Prunus	dulcis		1000														3.8
Hochberg et al.2015	10.1071/FP14167	EFM_Gas	situ		Vitis	vinifera	Shiraz	1000												2011		18
Hochberg et al.2015	10.1071/FP14167	EFM_Gas	situ		Vitis	vinifera	Cabernet Sauvignon	1000												2011		11.9
Hochberg et al.2015	10.1071/FP14167	EFM_Gas	situ		Vitis	vinifera	Shiraz	1000												2012		12.5
Hochberg et al.2015	10.1071/FP14167	EFM_Gas	situ		Vitis	vinifera	Cabernet Sauvignon	1000												2012		11.7
Huang et al.2017	10.3389/fpls.2017.00945	EFM_balance	vitro		Oryza	sativa	SY63	500	28						LN							0.64
Huang et al.2017	10.3389/fpls.2017.00945	EFM_balance	vitro		Oryza	sativa	SY63	500	40						LN							0.73
Huang et al.2017	10.3389/fpls.2017.00945	EFM_balance	vitro		Oryza	sativa	SY63	500	28						HN							1.19
Huang et al.2017	10.3389/fpls.2017.00945	EFM_balance	vitro		Oryza	sativa	SY63	500	40						HN							2.06
Jin et al.2019	10.1016/j.envexpbot.2019.103883	EFM_balance	vitro		Glycine	max
Karatassiou et al.2009	10.1126/science.1169766	EFM_Gas	situ		Medicago	minima	Bartal											aerly				26.0665
Karatassiou et al.2009	10.1126/science.1169766	EFM_Gas	situ		Onobrychis	aequidentata	(Sibth and Sm) D’Urv											aerly				19.4912
Karatassiou et al.2009	10.1126/science.1169766	EFM_Gas	situ		Medicago	minima	Bartal											vegetative				33.4638
Karatassiou et al.2009	10.1126/science.1169766	EFM_Gas	situ		Onobrychis	aequidentata	(Sibth and Sm) D’Urv											vegetative				49.5499
Karatassiou et al.2009	10.1126/science.1169766	EFM_Gas	situ		Medicago	minima	Bartal											reproductive				25.5969
Karatassiou et al.2009	10.1126/science.1169766	EFM_Gas	situ		Onobrychis	aequidentata	(Sibth and Sm) D’Urv											reproductive				46.4971
Kelly et al.2017	10.1111/tpj.13568	EFM_Gas	vitro		Arabidopsis	thaliana	WT	150	25													4.95	excised fed AXS
Kelly et al.2017	10.1111/tpj.13568	EFM_Gas	vitro		Arabidopsis	thaliana	35s::HXK	150	25													3.95	excised fed AXS
Kelly et al.2017	10.1111/tpj.13568	EFM_Gas	vitro		Arabidopsis	thaliana	WT	150	25													4	excised fed mannitol
Kelly et al.2017	10.1111/tpj.13568	EFM_Gas	vitro		Arabidopsis	thaliana	WT	150	25													3.3	excised fed glucose
Laur & Hacke 2014	10.1371/journal.pone.0111751	EFM_balance	vitro		Populus	trichocarpa		1000					WW									3.5
Laur & Hacke 2014	10.1371/journal.pone.0111751	EFM_balance	vitro		Populus	trichocarpa		1000					WD									0.64
Laur & Hacke 2014	10.1371/journal.pone.0111751	EFM_balance	vitro		Populus	trichocarpa		1000					Recovery2h									2.2
Laur & Hacke 2014	10.1371/journal.pone.0111751	EFM_balance	vitro		Populus	trichocarpa		1000					Recovery26h									2.8
Liu et al.2019	10.1093/jxb/ery462	EFM_Balance	vitro	anaual C3				1200	25													3.7
Liu et al.2019	10.1093/jxb/ery462	EFM_Balance	vitro	perennial C3				1200	25													7.1
Liu et al.2019	10.1093/jxb/ery462	EFM_Balance	vitro	anaual C4				1200	25													9.2
Liu et al.2019	10.1093/jxb/ery462	EFM_Balance	vitro	perennial C4				1200	25													4.7
Liu et al.2019	10.1093/treephys/tpz076	EFM_Balance	vitro		Acmena	acuminatissima		1200	28													2.7
Liu et al.2019	10.1093/treephys/tpz076	EFM_Balance	vitro		Acronychia	pedunculata		1200	28													2.97
Liu et al.2019	10.1093/treephys/tpz076	EFM_Balance	vitro		Aidia	canthioides		1200	28													1.65
Liu et al.2019	10.1093/treephys/tpz076	EFM_Balance	vitro		Ardisia	quinquegona		1200	28													1.85
Liu et al.2019	10.1093/treephys/tpz076	EFM_Balance	vitro		Artocarpus	styracifolius		1200	28													4.17
Liu et al.2019	10.1093/treephys/tpz076	EFM_Balance	vitro		Blastus	cochinchinensis		1200	28													2.35
Liu et al.2019	10.1093/treephys/tpz076	EFM_Balance	vitro		Casearia	velutina		1200	28													3.55
Liu et al.2019	10.1093/treephys/tpz076	EFM_Balance	vitro		Castanopsis	chinensis		1200	28													2.53
Liu et al.2019	10.1093/treephys/tpz076	EFM_Balance	vitro		Castanopsis	fissa		1200	28													1.26
Liu et al.2019	10.1093/treephys/tpz076	EFM_Balance	vitro		Chrysophyllum	lanceolatum		1200	28													2.91
Liu et al.2019	10.1093/treephys/tpz076	EFM_Balance	vitro		Craibiodendron	scleranthum		1200	28													2.65
Liu et al.2019	10.1093/treephys/tpz076	EFM_Balance	vitro		Cratoxylum	cochinchinense		1200	28													0.94
Liu et al.2019	10.1093/treephys/tpz076	EFM_Balance	vitro		Cryptocarya	chinensis		1200	28													7.49
Liu et al.2019	10.1093/treephys/tpz076	EFM_Balance	vitro		Cryptocarya	concinna		1200	28													2.76
Liu et al.2019	10.1093/treephys/tpz076	EFM_Balance	vitro		Diospyros	eriantha		1200	28													2.3
Liu et al.2019	10.1093/treephys/tpz076	EFM_Balance	vitro		Diospyros	morrisiana		1200	28													2.82
Liu et al.2019	10.1093/treephys/tpz076	EFM_Balance	vitro		Diplospora	dubia		1200	28													1.87
Liu et al.2019	10.1093/treephys/tpz076	EFM_Balance	vitro		Engelhardtia	roxburghiana		1200	28													7.18
Liu et al.2019	10.1093/treephys/tpz076	EFM_Balance	vitro		Evodia	lepta		1200	28													7.3
Liu et al.2019	10.1093/treephys/tpz076	EFM_Balance	vitro		Gironniera	subaequalis		1200	28													23.98
Liu et al.2019	10.1093/treephys/tpz076	EFM_Balance	vitro		Glochidion	eriocarpum		1200	28													4.44
Liu et al.2019	10.1093/treephys/tpz076	EFM_Balance	vitro		Machilus	velutina		1200	28													5.87
Liu et al.2019	10.1093/treephys/tpz076	EFM_Balance	vitro		Mallotus	paniculatus		1200	28													7.32
Liu et al.2019	10.1093/treephys/tpz076	EFM_Balance	vitro		Melastoma	sanguineum		1200	28													6.25
Liu et al.2019	10.1093/treephys/tpz076	EFM_Balance	vitro		Microdesmis	caseariifolia		1200	28													10.96
Liu et al.2019	10.1093/treephys/tpz076	EFM_Balance	vitro		Paeonia	delavayi		1200	28													28.01
Liu et al.2019	10.1093/treephys/tpz076	EFM_Balance	vitro		Pygeum	topengii		1200	28													3.95
Liu et al.2019	10.1093/treephys/tpz076	EFM_Balance	vitro		Rhodomyrtus	tomentosa		1200	28													6.08
Liu et al.2019	10.1093/treephys/tpz076	EFM_Balance	vitro		Schefflera	octophylla		1200	28													2.14
Liu et al.2019	10.1093/treephys/tpz076	EFM_Balance	vitro		Schima	superba		1200	28													7.19
Liu et al.2019	10.1093/treephys/tpz076	EFM_Balance	vitro		Syzygium	jambos		1200	28													7.16
Liu et al.2019	10.1093/treephys/tpz076	EFM_Balance	vitro		Vitex	quinata		1200	28													5.61
Liu et al.2019	10.1093/treephys/tpz076	EFM_Balance	vitro		Xanthophyllum	hainanense		1200	28													3.53
Locke et al.2013	10.1093/aob/mct143	EFM_Balance	vitro		Glycine	max		700	25							ambient						13
Locke et al.2013	10.1093/aob/mct143	EFM_Balance	vitro		Glycine	max		700	25							elevated						13
Locke & Ort 2015	10.1093/jxb/eru380	EFM_Balance	vitro		Glycine	max		700									node5	8d		2013		22.8609	growthchamber
Locke & Ort 2015	10.1093/jxb/eru380	EFM_Balance	vitro		Glycine	max		700									node5	26d		2013		7.61	growthchamber
Locke & Ort 2014	10.1093/jxb/eru380	EFM_Balance	vitro		Glycine	max		700									node5	40d		2013		7.71727	growthchamber
Locke & Ort 2014	10.1093/jxb/eru380	EFM_Balance	vitro		Glycine	max		700									node8	38d		2013		13.2594	growthchamber
Locke & Ort 2014	10.1093/jxb/eru380	EFM_Balance	vitro		Glycine	max		700									node8	51d		2013		7.82	growthchamber
Locke & Ort 2014	10.1093/jxb/eru380	EFM_Balance	vitro		Glycine	max		700									node3	32d		2013		9.69	field
Locke & Ort 2014	10.1093/jxb/eru380	EFM_Balance	vitro		Glycine	max		700									node3	50d		2013		9.42	field
Locke & Ort 2014	10.1093/jxb/eru380	EFM_Balance	vitro		Glycine	max		700									node3	65d		2013		9.42	field
Locke & Ort 2014	10.1093/jxb/eru380	EFM_Balance	vitro		Glycine	max		700									node3	91d		2013		4.28	field
Locke & Ort 2014	10.1093/jxb/eru380	EFM_Balance	vitro		Glycine	max		700									node10	56d		2013		10.62	field
Locke & Ort 2014	10.1093/jxb/eru380	EFM_Balance	vitro		Glycine	max		700									node10	65d		2013		12.29	field
Locke & Ort 2014	10.1093/jxb/eru380	EFM_Balance	vitro		Glycine	max		700									node10	83d		2013		9.02	field
Locke & Ort 2014	10.1093/jxb/eru380	EFM_Balance	vitro		Glycine	max		700									node10	100d		2013		4.88	field
Locke & Ort 2014	10.1093/jxb/eru380	EFM_Balance	vitro		Glycine	max		700									node3	31d		2011		24.12	field
Locke & Ort 2014	10.1093/jxb/eru380	EFM_Balance	vitro		Glycine	max		700									node3	58d		2011		14.77	field
Locke & Ort 2014	10.1093/jxb/eru380	EFM_Balance	vitro		Glycine	max		700									node3	97d		2011		5.81	field
Locke & Ort 2014	10.1093/jxb/eru380	EFM_Balance	vitro		Glycine	max		700									node10	51d		2011		7.82	field
Locke & Ort 2014	10.1093/jxb/eru380	EFM_Balance	vitro		Glycine	max		700									node10	82d		2011		9.15	field
Locke & Ort 2014	10.1093/jxb/eru380	EFM_Balance	vitro		Glycine	max		700									node10	99d		2011		5.48	field
Locke & Ort 2014	10.1093/jxb/eru380	EFM_Balance	vitro		Glycine	max		700					WD			ambient		75d				11.8831	field
Locke & Ort 2014	10.1093/jxb/eru380	EFM_Balance	vitro		Glycine	max		700					WD			ambient		97d				4.87013	field
Locke & Ort 2014	10.1093/jxb/eru380	EFM_Balance	vitro		Glycine	max		700					WD			elevated		60d				17.4026	field
Locke & Ort 2014	10.1093/jxb/eru380	EFM_Balance	vitro		Glycine	max		700					WD			elevated		75d				10	field
Locke & Ort 2014	10.1093/jxb/eru380	EFM_Balance	vitro		Glycine	max		700					WD			elevated		97d				5.77922	field
Locke & Ort 2014	10.1093/jxb/eru380	EFM_Balance	vitro		Glycine	max		700					WW			elevated		60d				14.1558	field
Locke & Ort 2014	10.1093/jxb/eru380	EFM_Balance	vitro		Glycine	max		700					WW			elevated		75d				9.02597	field
Locke & Ort 2014	10.1093/jxb/eru380	EFM_Balance	vitro		Glycine	max		700					WW			elevated		97d				6.36364	field
Locke & Ort 2015	10.1016/j.envexpbot.2015.03.006	EFM_Balance	vitro		Glycine	max		700						08:00:00		ambient				July		17.9949
Locke & Ort 2015	10.1016/j.envexpbot.2015.03.006	EFM_Balance	vitro		Glycine	max		700						11:00:00		ambient				July		12.2728
Locke & Ort 2015	10.1016/j.envexpbot.2015.03.006	EFM_Balance	vitro		Glycine	max		700						14:00:00		ambient				July		11.8233
Locke & Ort 2015	10.1016/j.envexpbot.2015.03.006	EFM_Balance	vitro		Glycine	max		700						17:00:00		ambient				July		16.094
Locke & Ort 2015	10.1016/j.envexpbot.2015.03.006	EFM_Balance	vitro		Glycine	max		700						08:00:00		elevated				July		17.014
Locke & Ort 2015	10.1016/j.envexpbot.2015.03.006	EFM_Balance	vitro		Glycine	max		700						11:00:00		elevated				July		11.7824
Locke & Ort 2015	10.1016/j.envexpbot.2015.03.006	EFM_Balance	vitro		Glycine	max		700						14:00:00		elevated				July		11.2715
Locke & Ort 2015	10.1016/j.envexpbot.2015.03.006	EFM_Balance	vitro		Glycine	max		700						17:00:00		elevated				July		13.0902
Locke & Ort 2015	10.1016/j.envexpbot.2015.03.006	EFM_Balance	vitro		Glycine	max		700						08:00:00		ambient				August		17.7543
Locke & Ort 2015	10.1016/j.envexpbot.2015.03.006	EFM_Balance	vitro		Glycine	max		700						11:00:00		ambient				August		11.6417
Locke & Ort 2015	10.1016/j.envexpbot.2015.03.006	EFM_Balance	vitro		Glycine	max		700						14:00:00		ambient				August		11.868
Locke & Ort 2015	10.1016/j.envexpbot.2015.03.006	EFM_Balance	vitro		Glycine	max		700						17:00:00		ambient				August		11.5394
Locke & Ort 2015	10.1016/j.envexpbot.2015.03.006	EFM_Balance	vitro		Glycine	max		700						08:00:00		elevated				August		12.8313
Locke & Ort 2015	10.1016/j.envexpbot.2015.03.006	EFM_Balance	vitro		Glycine	max		700						11:00:00		elevated				August		10.2878
Locke & Ort 2015	10.1016/j.envexpbot.2015.03.006	EFM_Balance	vitro		Glycine	max		700						14:00:00		elevated				August		11.3136
Locke & Ort 2015	10.1016/j.envexpbot.2015.03.006	EFM_Balance	vitro		Glycine	max		700						17:00:00		elevated				August		8.46203
Loucos et al.2015	10.1111/pce.12865	EFM_Gas	situ		Eucalyptus	paniculata	Smith (Grey Ironbark)		Block10				WW									10.54
Loucos et al.2015	10.1111/pce.12865	EFM_Gas	situ		Eucalyptus	paniculata	Smith (Grey Ironbark)		Block15				WW									9.74
Loucos et al.2015	10.1111/pce.12865	EFM_Gas	situ		Eucalyptus	paniculata	Smith (Grey Ironbark)		Block20				WW									14.11
Loucos et al.2015	10.1111/pce.12865	EFM_Gas	situ		Eucalyptus	paniculata	Smith (Grey Ironbark)		Block25				WW									9.33
Loucos et al.2015	10.1111/pce.12865	EFM_Gas	situ		Eucalyptus	paniculata	Smith (Grey Ironbark)		Block30				WW									15.18
Loucos et al.2015	10.1111/pce.12865	EFM_Gas	situ		Eucalyptus	paniculata	Smith (Grey Ironbark)		Block35				WW									14.14
Loucos et al.2015	10.1111/pce.12865	EFM_Gas	situ		Eucalyptus	paniculata	Smith (Grey Ironbark)		Block40				WW									13.92
Loucos et al.2015	10.1111/pce.12865	EFM_Gas	situ		Eucalyptus	paniculata	Smith (Grey Ironbark)		Block10				WS									5.44
Loucos et al.2015	10.1111/pce.12865	EFM_Gas	situ		Eucalyptus	paniculata	Smith (Grey Ironbark)		Block15				WS									5.28
Loucos et al.2015	10.1111/pce.12865	EFM_Gas	situ		Eucalyptus	paniculata	Smith (Grey Ironbark)		Block20				WS									4.5
Loucos et al.2015	10.1111/pce.12865	EFM_Gas	situ		Eucalyptus	paniculata	Smith (Grey Ironbark)		Block25				WS									8.3
Loucos et al.2015	10.1111/pce.12865	EFM_Gas	situ		Eucalyptus	paniculata	Smith (Grey Ironbark)		Block30				WS									7.83
Loucos et al.2015	10.1111/pce.12865	EFM_Gas	situ		Eucalyptus	paniculata	Smith (Grey Ironbark)		Block35				WS									8.1
Loucos et al.2017	10.1093/treephys/tpu110	EFM_Gas	situ		Gossypium	hirsutum	71BRF	800	25							100.7Pa						10
Loucos et al.2017	10.1093/treephys/tpu110	EFM_Gas	situ		Gossypium	hirsutum	71BRF	400	25							100.7Pa						8.3
Loucos et al.2017	10.1093/treephys/tpu110	EFM_Gas	situ		Gossypium	hirsutum	71BRF	800	25							50.3Pa						14
Loucos et al.2017	10.1093/treephys/tpu110	EFM_Gas	situ		Gossypium	hirsutum	71BRF	400	25							50.3Pa						10
Males et al.2018	10.1111/pce.12954	EFM_balance	vitro		Pitcairnia	integrifolia		300	25													4.747
Males et al.2018	10.1111/pce.12954	EFM_balance	vitro		Ananas	comosus		300	25													0.13
Males et al.2018	10.1111/pce.12954	EFM_balance	vitro		Guzmania	lingulata		300	25													0.81
Males et al.2018	10.1111/pce.12954	EFM_balance	vitro		Aechmea	aquilega		300	25													0.21
Males et al.2018	10.1111/pce.12954	EFM_balance	vitro		Tillandsia	stricta		300	25													0.024
Martins et al.2019	10.1007/s00468-019-01889-4	EFM_Gas	vitro		Coffea	arabica	Catuai	1000	25		1											2.7
Martins et al.2019	10.1007/s00468-019-01889-4	EFM_Gas	vitro		Coffea	arabica	Catinor	1000	25		1											3.2
Martre et al.2002	10.1104/pp.009019	EFM_Gas	situ		Arabidopsis	thaliana	WT C24															13.4
Martre et al.2002	10.1104/pp.009019	EFM_Gas	situ		Arabidopsis	thaliana	PIP1AS															15.8
Martre et al.2002	10.1104/pp.009019	EFM_Gas	situ		Arabidopsis	thaliana	WT Col															9.6
Martre et al.2002	10.1104/pp.009019	EFM_Gas	situ		Arabidopsis	thaliana	PIP2AS-a															9.9
Martre et al.2002	10.1104/pp.009019	EFM_Gas	situ		Arabidopsis	thaliana	dWT															14.1
Martre et al.2002	10.1104/pp.009019	EFM_Gas	situ		Arabidopsis	thaliana	dAS															12.1
Mauri et al.2020	10.1007/s00468-020-01983-y	EFM_Gas	vitro		Coffea	racemosa		1000	25													6.14
Mauri et al.2020	10.1007/s00468-020-01983-y	EFM_Gas	vitro		Coffea	arabica		1000	25													6.76
Mauri et al.2020	10.1007/s00468-020-01983-y	EFM_Gas	vitro		Coffea	canephora	Conilon	1000	25													6.19
Mauri et al.2020	10.1007/s00468-020-01983-y	EFM_Gas	vitro		Coffea	canephora	Apoat	1000	25													7.67
Mauri et al.2020	10.1007/s00468-020-01983-y	EFM_Gas	vitro		Coffea	liberica		1000	25													7
Mendez et al.2019	10.1007/s00468-018-1796-7	EFM_balance	vitro		Quercus	berberidifolia	Liemb	1000														4.4
McAdam et al.2017	10.1104/pp.17.00535	EFM_flowmeter	vitro		Arabidopsis	thaliana	WTPaloma	1000	22													27.5
McAdam et al.2017	10.1104/pp.17.00535	EFM_flowmeter	vitro		Arabidopsis	thaliana	crd	1000	22													44
Muries et al.2019	10.1016/j.envexpbot.2018.12.016	EFM_Gas	situ		Populus	deltoides	Marsh						WW	05:00:00								1.38862
Muries et al.2019	10.1016/j.envexpbot.2018.12.016	EFM_Gas	situ		Populus	deltoides	Marsh						WD6	05:00:00								1.16934
Muries et al.2019	10.1016/j.envexpbot.2018.12.016	EFM_Gas	situ		Populus	deltoides	Marsh						WD7	05:00:00								0.257656
Muries et al.2019	10.1016/j.envexpbot.2018.12.016	EFM_Gas	situ		Populus	deltoides	Marsh						WD8	05:00:00								0.269028
Muries et al.2019	10.1016/j.envexpbot.2018.12.016	EFM_Gas	situ		Populus	deltoides	Marsh						Recover1	05:00:00								0.281111
Muries et al.2019	10.1016/j.envexpbot.2018.12.016	EFM_Gas	situ		Populus	deltoides	Marsh						Recover2	05:00:00								0.291062
Muries et al.2019	10.1016/j.envexpbot.2018.12.016	EFM_Gas	situ		Populus	deltoides	Marsh						Recover3	05:00:00								1.22478
Muries et al.2019	10.1016/j.envexpbot.2018.12.016	EFM_Gas	situ		Populus	deltoides	Marsh						Recover11	05:00:00								2.38749
Muries et al.2019	10.1016/j.envexpbot.2018.12.016	EFM_Gas	situ		Populus	deltoides	Marsh						WW	14:00:00								8.21394
Muries et al.2019	10.1016/j.envexpbot.2018.12.016	EFM_Gas	situ		Populus	deltoides	Marsh						WD6	14:00:00								2.28005
Muries et al.2019	10.1016/j.envexpbot.2018.12.016	EFM_Gas	situ		Populus	deltoides	Marsh						WD7	14:00:00								0.815376
Muries et al.2019	10.1016/j.envexpbot.2018.12.016	EFM_Gas	situ		Populus	deltoides	Marsh						WD8	14:00:00								0.182787
Muries et al.2019	10.1016/j.envexpbot.2018.12.016	EFM_Gas	situ		Populus	deltoides	Marsh						Recover1	14:00:00								0.652846
Muries et al.2019	10.1016/j.envexpbot.2018.12.016	EFM_Gas	situ		Populus	deltoides	Marsh						Recover2	14:00:00								0.526921
Muries et al.2019	10.1016/j.envexpbot.2018.12.016	EFM_Gas	situ		Populus	deltoides	Marsh						Recover3	14:00:00								2.88752
Muries et al.2019	10.1016/j.envexpbot.2018.12.016	EFM_Gas	situ		Populus	deltoides	Marsh						Recover11	14:00:00								8.88977
Nardini et al.2010	10.1111/j.1365-3040.2010.02131.x	EFM_Balance	vitro		Aesculus	hippocastanum		800														2.22
North et al.2013	10.3389/fpls.2013.00078	EFM_Balance	vitro	Bromeliaceae	Guzmania	lingulata		1000														0.9
North et al.2016	10.1111/pce.12697	EFM_Balance	vitro	Bromeliaceae	Guzmania	monostachia		500				shade										1.6
North et al.2016	10.1111/pce.12697	EFM_Balance	vitro	Bromeliaceae	Guzmania	lingulata		500				sun										2.5
North et al.2016	10.1111/pce.12697	EFM_Balance	vitro	Bromeliaceae	Guzmania	monostachia		500				shade										2.4
North et al.2016	10.1111/pce.12697	EFM_Balance	vitro	Bromeliaceae	Guzmania	lingulata		500				sun										4.25
North et al.2019	10.1002/ajb2.1323	EFM_Balance	vitro	Bromeliaceae	Guzmania	monostachia		500					drought									1.7
North et al.2019	10.1002/ajb2.1323	EFM_Balance	vitro	Bromeliaceae	Guzmania	monostachia		500					Recover									2.8
North et al.2019	10.1002/ajb2.1323	EFM_Balance	vitro	Bromeliaceae	Guzmania	monostachia		500					WW									2.02
North et al.2019	10.1002/ajb2.1323	EFM_Balance	vitro	Bromeliaceae	Guzmania	monostachia		500					WD									9.98
North et al.2019	10.1002/ajb2.1323	EFM_Balance	vitro	Bromeliaceae	Guzmania	monostachia		500					Recover									2.38
Ounapuu-Pikas & Sellin 2020	10.1016/j.plantsci.2019.110299	EFM_balance	vitro		Corylus	avellana		1000				shade										6.22222
Ounapuu-Pikas & Sellin 2020	10.1016/j.plantsci.2019.110299	EFM_balance	vitro		Corylus	avellana		dark				moderate-shade										3.88889
Ounapuu-Pikas & Sellin 2020	10.1016/j.plantsci.2019.110299	EFM_balance	vitro		Corylus	avellana		1000				moderate-shade										6.66667
Ounapuu-Pikas & Sellin 2020	10.1016/j.plantsci.2019.110299	EFM_balance	vitro		Corylus	avellana		1000				sun										18.3333
Ounapuu-Pikas & Sellin 2020	10.1016/j.plantsci.2019.110299	EFM_balance	vitro		Corylus	avellana		dark				sun										9.44444
Pantin et al.2013	10.1111/nph.12013	EFM_Gas	vitro		Arabidopsis	thaliana	WT															4.4
Pantin et al.2013	10.1111/nph.12013	EFM_Gas	vitro		Arabidopsis	thaliana	WT															2.7	ABA spray
Pantin et al.2013	10.1111/nph.12013	EFM_Gas	vitro		Arabidopsis	thaliana	ost2-2															6.6
Pantin et al.2013	10.1111/nph.12013	EFM_Gas	vitro		Arabidopsis	thaliana	ost2-2															4.5	ABA spray
Pivovaroff et al.2014	10.1111/nph.12850	EFM_balance	vitro		Adenostoma	fasciculatum		1200														11.6176
Pivovaroff et al.2014	10.1111/nph.12850	EFM_balance	vitro		Ceanothus	tomentosus		1200														5.7757
Pivovaroff et al.2014	10.1111/nph.12850	EFM_balance	vitro		Heteromeles	arbutifolia		1200														2.73596
Pivovaroff et al.2014	10.1111/nph.12850	EFM_balance	vitro		Keckiella	antirrhinoides		1200														8.76053
Pivovaroff et al.2014	10.1111/nph.12850	EFM_balance	vitro		Malosma	laurina		1200														2.51654
Pivovaroff et al.2014	10.1111/nph.12850	EFM_balance	vitro		Mimulus	aurantiacus		1200														7.71429
Pivovaroff et al.2014	10.1111/nph.12850	EFM_balance	vitro		Nicotiana	glauca		1200														8.18213
Pivovaroff et al.2014	10.1111/nph.12850	EFM_balance	vitro		Olea	europaea		1200														3.06452
Pivovaroff et al.2014	10.1111/nph.12850	EFM_balance	vitro		Quercus	agrifolia		1200														2.33139
Pivovaroff et al.2014	10.1111/nph.12850	EFM_balance	vitro		Quercus	berberidifolia		1200														3.54839
Pivovaroff et al.2014	10.1111/nph.12850	EFM_balance	vitro		Rhamnus	ilicifolia		1200														5.12835
Pivovaroff et al.2014	10.1111/nph.12850	EFM_balance	vitro		Rhus	ovata		1200														2.00046
Pivovaroff et al.2014	10.1111/nph.12850	EFM_balance	vitro		Sambucus	nigra		1200														3.29032
Pivovaroff et al.2014	10.1111/nph.12850	EFM_balance	vitro		Salvia	mellifera		1200														4.89023
Pivovaroff et al.2014	10.1111/nph.12850	EFM_balance	vitro		Schinus	molle		1200														1.94667
Pivovaroff et al.2014	10.1111/nph.12850	EFM_balance	vitro		Senna	artemisioides		1200														1.69333
Pivovaroff et al.2014	10.1111/nph.12850	EFM_balance	vitro		Xylococcus	bicolor		1200														5.88583
Qiu et al.2017	10.1111/pce.12997	EFM_Gas	situ		Rubus	idaeus		750	20		High(2.5~3.5)											7.57
Qiu et al.2017	10.1111/pce.12997	EFM_Gas	situ		Rubus	idaeus		750	30		High											17.96
Qiu et al.2017	10.1111/pce.12997	EFM_Gas	situ		Rubus	idaeus		750	20		Low(0.75~1.5)											7.42
Qiu et al.2017	10.1111/pce.12997	EFM_Gas	situ		Rubus	idaeus		750	30		Low											14.01
Richardson et al.2020	10.1093/jxb/eraa035	EFM_Flowmeter	vitro		Helianthus	annuus		600	24~30													7.7	Both
Richardson et al.2020	10.1093/jxb/eraa035	EFM_Flowmeter	vitro		Helianthus	annuus		600	24~30													5.7	Adaxial
Richardson et al.2020	10.1093/jxb/eraa035	EFM_Flowmeter	vitro		Helianthus	annuus		600	24~30													7.3	Abaxial
Romero et al.2017	10.1016/j.jplph.2017.05.008	EFM_Gas	situ		Vitis	vinifera	Syrah						control1									20.5556
Romero et al.2017	10.1016/j.jplph.2017.05.008	EFM_Gas	situ		Vitis	vinifera	Syrah						moderate drought									17.2222
Romero et al.2017	10.1016/j.jplph.2017.05.008	EFM_Gas	situ		Vitis	vinifera	Syrah						control2									25
Romero et al.2017	10.1016/j.jplph.2017.05.008	EFM_Gas	situ		Vitis	vinifera	Syrah						severe drought									7.22222
Romero et al.2017	10.1016/j.jplph.2017.05.008	EFM_Gas	situ		Vitis	vinifera	Syrah						control recovery2									13.3333
Romero et al.2017	10.1016/j.jplph.2017.05.008	EFM_Gas	situ		Vitis	vinifera	Syrah						recovery2									19.4444
Romero et al.2017	10.1016/j.jplph.2017.05.008	EFM_Gas	situ		Vitis	vinifera	Syrah						control recovery4									18.8889
Romero et al.2017	10.1016/j.jplph.2017.05.008	EFM_Gas	situ		Vitis	vinifera	Syrah						recovery4									31.1111
Romero et al.2017	10.1016/j.jplph.2017.05.008	EFM_Gas	situ		Vitis	vinifera	Syrah						control recovery7									62.2222
Romero et al.2017	10.1016/j.jplph.2017.05.008	EFM_Gas	situ		Vitis	vinifera	Syrah						recovery7									36.1111
Sack et al.2002	10.1093/jxb/erf069	EFM_Balance	vitro		Acer	saccharum		1200														7.22222
Sack et al.2002	10.1093/jxb/erf069	EFM_Balance	vitro		Acer	rubrum		1200														9.44444
Sack et al.2002	10.1093/jxb/erf069	EFM_Balance	vitro		Hedera	helix		1200														11.1667
Sack et al.2002	10.1093/jxb/erf069	EFM_Balance	vitro		Betula	papyrifera		1200														14.7222
Sack et al.2002	10.1093/jxb/erf069	EFM_Balance	vitro		Quercus	rubra		1200														13.1667
Sack et al.2002	10.1093/jxb/erf069	EFM_Balance	vitro		Vitis	labrusca		1200														14.8889
Sack et al.2003	10.3732/ajb.90.1.32	EFM_Balance	vitro		Acer	saccharum		1200
Sack et al.2003	10.3732/ajb.90.1.32	EFM_Balance	vitro		Quercus	rubra		1200														1.88889	cut1
Sack et al.2003	10.3732/ajb.90.1.32	EFM_Balance	vitro		Quercus	rubra		1200														0.555556	cut2
Sack et al.2003	10.3732/ajb.90.1.32	EFM_Balance	vitro		Quercus	rubra		1200														2.5	cut3
Sack et al.2003	10.3732/ajb.90.1.32	EFM_Balance	vitro		Quercus	rubra		1200														1.55556	cut4
Sack et al.2003	10.3732/ajb.90.1.32	EFM_Balance	vitro		Quercus	rubra		1200														16.8333	control1
Sack et al.2003	10.3732/ajb.90.1.32	EFM_Balance	vitro		Quercus	rubra		1200														20.1667	control2
Sack et al.2003	10.3732/ajb.90.1.32	EFM_Balance	vitro		Quercus	rubra		1200														10.2778	control3
Sack et al.2003	10.3732/ajb.90.1.32	EFM_Balance	vitro		Quercus	rubra		1200														8.72222	control4
Sack &Scoffoni 2012	10.3791/4179	EFM_Balance	vitro		Helianthus	annuus		1000														6.5
Sack &Scoffoni 2012	10.3791/4179	EFM_Balance	vitro		Heteromeles	arbutifolia		1000														21
Sack &Scoffoni 2012	10.3791/4179	EFM_Balance	vitro		Raphiolepis	indica		1000														11.1
Sack &Scoffoni 2012	10.3791/4179	EFM_Balance	vitro		Raphiolepis	indica		6														2.9
Sade et al.2014	10.1104/pp.114.248633	EFM_Gas	vitro		Arabidopsis	thaliana	WT		24		1.3											4
Sade et al.2014	10.1104/pp.114.248633	EFM_Gas	vitro		Arabidopsis	thaliana	35S:mir1-8		24		1.3											1.7
Sade et al.2014	10.1104/pp.114.248633	EFM_Gas	vitro		Arabidopsis	thaliana	35S:mir1-3		24		1.3											2.3
Savage & Cavender-Bares 2011	10.1093/treephys/tpr056	EFM_Gas	situ		Salix	bebbiana		1200			as ambient		habitat generalists									0.89
Savage & Cavender-Bares 2011	10.1093/treephys/tpr056	EFM_Gas	situ		Salix	discolor		1200			as ambient		habitat generalists									1.6
Savage & Cavender-Bares 2011	10.1093/treephys/tpr056	EFM_Gas	situ		Salix	petiolaris		1200			as ambient		habitat generalists									0.88
Savage & Cavender-Bares 2011	10.1093/treephys/tpr056	EFM_Gas	situ		Salix	bebbiana		1200			as ambient		wetland generalists									1.2
Savage & Cavender-Bares 2011	10.1093/treephys/tpr056	EFM_Gas	situ		Salix	discolor		1200			as ambient		wetland generalists									1.3
Savage & Cavender-Bares 2011	10.1093/treephys/tpr056	EFM_Gas	situ		Salix	petiolaris		1200			as ambient		wetland generalists									1.4
Scoffoni et al.2015	10.1111/nph.13346	EFM_balance	vitro		Lobelia	niihauensis		1000				800										7.75
Scoffoni et al.2015	10.1111/nph.13346	EFM_balance	vitro		Clermontia	clermontioides		1000				800										5.9
Scoffoni et al.2015	10.1111/nph.13346	EFM_balance	vitro		Cyanea	leptostegia		1000				800										1.7
Scoffoni et al.2015	10.1111/nph.13346	EFM_balance	vitro		Clermontia	parviflora		1000				800										4.05
Scoffoni et al.2015	10.1111/nph.13346	EFM_balance	vitro		Lobelia	yuccoides		1000				800										3.8
Scoffoni et al.2015	10.1111/nph.13346	EFM_balance	vitro		Delissea	rhytidosperma		1000				800										2
Scoffoni et al.2015	10.1111/nph.13346	EFM_balance	vitro		Lobelia	niihauensis		1000				300										4.4
Scoffoni et al.2015	10.1111/nph.13346	EFM_balance	vitro		Clermontia	clermontioides		1000				300										5.2
Scoffoni et al.2015	10.1111/nph.13346	EFM_balance	vitro		Cyanea	leptostegia		1000				300										4.8
Scoffoni et al.2015	10.1111/nph.13346	EFM_balance	vitro		Clermontia	parviflora		1000				300										1.75
Scoffoni et al.2015	10.1111/nph.13346	EFM_balance	vitro		Lobelia	yuccoides		1000				300										2.7
Scoffoni et al.2015	10.1111/nph.13346	EFM_balance	vitro		Delissea	rhytidosperma		1000				300										1.7
Scoffoni et al.2016	10.1038/NPLANTS.2016.72	EFM_balance	vitro		Viburnum	acerifolium																3.77243
Scoffoni et al.2016	10.1038/NPLANTS.2016.72	EFM_balance	vitro		Viburnum	betulifolium
Scoffoni et al.2016	10.1038/NPLANTS.2016.72	EFM_balance	vitro		Viburnum	bitchiuense																7.7
Scoffoni et al.2016	10.1038/NPLANTS.2016.72	EFM_balance	vitro		Viburnum	bracteatum
Scoffoni et al.2016	10.1038/NPLANTS.2016.72	EFM_balance	vitro		Viburnum	burejaeticum
Scoffoni et al.2016	10.1038/NPLANTS.2016.72	EFM_balance	vitro		Viburnum	carlesii
Scoffoni et al.2016	10.1038/NPLANTS.2016.72	EFM_balance	vitro		Viburnum	cassinoides																3.82664
Scoffoni et al.2016	10.1038/NPLANTS.2016.72	EFM_balance	vitro		Viburnum	corylifolium																11.9
Scoffoni et al.2016	10.1038/NPLANTS.2016.72	EFM_balance	vitro		Viburnum	dentatum																5.76
Scoffoni et al.2016	10.1038/NPLANTS.2016.72	EFM_balance	vitro		Viburnum	dilatatum																2.37602
Scoffoni et al.2016	10.1038/NPLANTS.2016.72	EFM_balance	vitro		Viburnum	erosum
Scoffoni et al.2016	10.1038/NPLANTS.2016.72	EFM_balance	vitro		Viburnum	furcatum																1.63732
Scoffoni et al.2016	10.1038/NPLANTS.2016.72	EFM_balance	vitro		Viburnum	hupehense
Scoffoni et al.2016	10.1038/NPLANTS.2016.72	EFM_balance	vitro		Viburnum	ichangense
Scoffoni et al.2016	10.1038/NPLANTS.2016.72	EFM_balance	vitro		Viburnum	lantana																5.39
Scoffoni et al.2016	10.1038/NPLANTS.2016.72	EFM_balance	vitro		Viburnum	lantana_var_discolor
Scoffoni et al.2016	10.1038/NPLANTS.2016.72	EFM_balance	vitro		Viburnum	lentago																7.6169
Scoffoni et al.2016	10.1038/NPLANTS.2016.72	EFM_balance	vitro		Viburnum	lobophyllum
Scoffoni et al.2016	10.1038/NPLANTS.2016.72	EFM_balance	vitro		Viburnum	molle																5.85
Scoffoni et al.2016	10.1038/NPLANTS.2016.72	EFM_balance	vitro		Viburnum	opulus
Scoffoni et al.2016	10.1038/NPLANTS.2016.72	EFM_balance	vitro		Viburnum	plicatum																11.9
Scoffoni et al.2016	10.1038/NPLANTS.2016.72	EFM_balance	vitro		Viburnum	prunifolium
Scoffoni et al.2016	10.1038/NPLANTS.2016.72	EFM_balance	vitro		Viburnum	rhytidophyllum																3.98961
Scoffoni et al.2016	10.1038/NPLANTS.2016.72	EFM_balance	vitro		Viburnum	rufidulum																5.92054
Scoffoni et al.2016	10.1038/NPLANTS.2016.72	EFM_balance	vitro		Viburnum	sargentii																3.17429
Scoffoni et al.2016	10.1038/NPLANTS.2016.72	EFM_balance	vitro		Viburnum	setigerum
Scoffoni et al.2016	10.1038/NPLANTS.2016.72	EFM_balance	vitro		Viburnum	sieboldii																5.70611
Scoffoni et al.2016	10.1038/NPLANTS.2016.72	EFM_balance	vitro		Viburnum	trilobum																2.11286
Scoffoni et al.2016	10.1038/NPLANTS.2016.72	EFM_balance	vitro		Viburnum	veitchii
Scoffoni et al.2016	10.1038/NPLANTS.2016.72	EFM_balance	vitro		Viburnum	wrightii																0.48273
Scoffoni et al.2018	10.1104/pp.18.00743	EFM_balance	vitro		Arabidopsis	thaliana		1000														8.98
Scoffoni et al.2018	10.1104/pp.18.00743	EFM_balance	vitro		Arabidopsis	thaliana		3														6.83
Scoffoni et al.2008	10.1111/j.1365-3040.2008.01884.x	EFM_balance	vitro		Alberta	magna		1500														14.4
Scoffoni et al.2008	10.1111/j.1365-3040.2008.01884.x	EFM_balance	vitro		Hedera	canariensis		1500														7
Scoffoni et al.2008	10.1111/j.1365-3040.2008.01884.x	EFM_balance	vitro		Raphiolepis	indica		1500														15.8
Scoffoni et al.2008	10.1111/j.1365-3040.2008.01884.x	EFM_balance	vitro		Hymenopsorum	flavum		1500														12.8
Scoffoni et al.2008	10.1111/j.1365-3040.2008.01884.x	EFM_balance	vitro		Heteromeles	arbutifolia		1500														17
Scoffoni et al.2008	10.1111/j.1365-3040.2008.01884.x	EFM_balance	vitro		Eucalyptus	erythrocorys		1500														7.2
Scoffoni et al.2008	10.1111/j.1365-3040.2008.01884.x	EFM_balance	vitro		Alberta	magna		3														7.8
Scoffoni et al.2008	10.1111/j.1365-3040.2008.01884.x	EFM_balance	vitro		Hedera	canariensis		3														4
Scoffoni et al.2008	10.1111/j.1365-3040.2008.01884.x	EFM_balance	vitro		Raphiolepis	indica		3														9.7
Scoffoni et al.2008	10.1111/j.1365-3040.2008.01884.x	EFM_balance	vitro		Hymenopsorum	flavum		3														11
Scoffoni et al.2008	10.1111/j.1365-3040.2008.01884.x	EFM_balance	vitro		Heteromeles	arbutifolia		3														11.9
Scoffoni et al.2008	10.1111/j.1365-3040.2008.01884.x	EFM_balance	vitro		Eucalyptus	erythrocorys		3														6.6
Scoffoni et al.2011	10.1104/pp.111.173856	EFM_balance	vitro		Cercocarpus	betuloides		1000														4.36
Scoffoni et al.2011	10.1104/pp.111.173856	EFM_balance	vitro		Hedera	canariensis		1000														5.73
Scoffoni et al.2011	10.1104/pp.111.173856	EFM_balance	vitro		Heteromeles	arbutifolia		1000														20.7
Scoffoni et al.2011	10.1104/pp.111.173856	EFM_balance	vitro		Quercus	agrifolia		1000														3.96
Scoffoni et al.2011	10.1104/pp.111.173856	EFM_balance	vitro		Helianthus	annuus		1000														6.45
Scoffoni et al.2011	10.1104/pp.111.173856	EFM_balance	vitro		Lantana	camara		1000														11.4
Scoffoni et al.2011	10.1104/pp.111.173856	EFM_balance	vitro		Magnolia	grandiflora		1000														5.24
Scoffoni et al.2011	10.1104/pp.111.173856	EFM_balance	vitro		Platanus	racemosa		1000														34.1
Scoffoni et al.2012	10.1093/jxb/err270	EFM_balance	vitro		Cercocarpus	betuloides		1000														4.36
Scoffoni et al.2012	10.1093/jxb/err270	EFM_balance	vitro		Comarostaphylis	diversifolia		1000														2.96
Scoffoni et al.2012	10.1093/jxb/err270	EFM_balance	vitro		Hedera	canariensis		1000														5.73
Scoffoni et al.2012	10.1093/jxb/err270	EFM_balance	vitro		Heteromeles	arbutifolia		1000														20.7
Scoffoni et al.2012	10.1093/jxb/err270	EFM_balance	vitro		Quercus	agrifolia		1000														3.96
Scoffoni et al.2012	10.1093/jxb/err270	EFM_balance	vitro		Camellia	sasanqua		1000														5.99
Scoffoni et al.2012	10.1093/jxb/err270	EFM_balance	vitro		Helianthus	annuus		1000														6.45
Scoffoni et al.2012	10.1093/jxb/err270	EFM_balance	vitro		Lantana	camara		1000														11.4
Scoffoni et al.2012	10.1093/jxb/err270	EFM_balance	vitro		Magnolia	grandiflora		1000														5.24
Scoffoni et al.2012	10.1093/jxb/err270	EFM_balance	vitro		Platanus	racemosa		1000														34.1
Scoffoni et al.2017	10.1104/pp.16.01643	EFM_balance	vitro		Lantana	camara		1000														12.5
Scoffoni et al.2017	10.1104/pp.16.01643	EFM_balance	vitro		Salvia	canariensis		1000														50
Scoffoni et al.2017	10.1104/pp.16.01643	EFM_balance	vitro		Hedera	canariensis		1000														7
Scoffoni et al.2017	10.1104/pp.16.01643	EFM_balance	vitro		Malosma	laurina		1000														11.5
Scoffoni et al.2017	10.1104/pp.16.01643	EFM_balance	vitro		Magnolia	grandiflora		1000														6
Scoffoni et al.2017	10.1104/pp.16.01643	EFM_balance	vitro		Cercocarpus	betuloides		1000														5.5
Scoffoni et al.2017	10.1104/pp.16.01643	EFM_balance	vitro		Comarostaphylis	diversifolia		1000														3
Scoffoni et al.2017	10.1104/pp.16.01643	EFM_balance	vitro		Quercus	agrifolia		1000														4.8
Sellin et al.2008	10.1111/j.1399-3054.2008.01142.x	EFM_Gas	situ		Betula	pendula						sun										7.9	linear function
Sellin et al.2008	10.1111/j.1399-3054.2008.01142.x	EFM_Gas	situ		Betula	pendula						shade										6.3
Sellin et al.2014	10.1186/1471-2229-14-72	EFM_balance	vitro		Betula	pendula					control											3.65
Sellin et al.2014	10.1186/1471-2229-14-72	EFM_balance	vitro		Betula	pendula					humidified											5.88
Sellin et al.2014	10.1186/1471-2229-14-72	EFM_balance	vitro		Betula	pendula							modifified									2.47
Sellin et al.2014	10.1186/1471-2229-14-72	EFM_balance	vitro		Betula	pendula							modifified									3.78
Sellin et al.2014	10.1186/1471-2229-14-72	EFM_balance	vitro		Betula	pendula							severe									1.85
Sellin et al.2014	10.1186/1471-2229-14-72	EFM_balance	vitro		Betula	pendula							severe									1.88
Sellin et al.2007	10.1093/treephys/27.5.679	EFM_Gas	situ		Tilia	cordata			16													1.094
Sellin et al.2007	10.1093/treephys/27.5.679	EFM_Gas	situ		Tilia	cordata			18													1.542
Sellin et al.2007	10.1093/treephys/27.5.679	EFM_Gas	situ		Tilia	cordata			20													1.99
Sellin et al.2007	10.1093/treephys/27.5.679	EFM_Gas	situ		Tilia	cordata			22													2.438
Sellin et al.2007	10.1093/treephys/27.5.679	EFM_Gas	situ		Tilia	cordata			24													2.886
Sellin et al.2007	10.1093/treephys/27.5.679	EFM_Gas	situ		Tilia	cordata			26													3.334
Sellin et al.2007	10.1093/treephys/27.5.679	EFM_Gas	situ		Tilia	cordata			28													3.782
Sellin et al.2013	10.1007/s10535-013-0316-2	EFM_balance	vitro		Populus	tremula×tremuloides																6.61	phloem girdling0d
Sellin et al.2013	10.1007/s10535-013-0316-2	EFM_balance	vitro		Populus	tremula×tremuloides																4.9	phloem girdling1d
Sellin et al.2013	10.1007/s10535-013-0316-2	EFM_balance	vitro		Populus	tremula×tremuloides																3.01	phloem girdling2d
Sellin et al.2013	10.1007/s10535-013-0316-2	EFM_balance	vitro		Populus	tremula×tremuloides																3.75	phloem girdling3d
Sellin et al.2013	10.1007/s10535-013-0316-2	EFM_balance	vitro		Populus	tremula×tremuloides																5.89	control0d
Sellin et al.2013	10.1007/s10535-013-0316-2	EFM_balance	vitro		Populus	tremula×tremuloides																5.77	control1d
Sellin et al.2013	10.1007/s10535-013-0316-2	EFM_balance	vitro		Populus	tremula×tremuloides																5.12	control2d
Sellin et al.2013	10.1007/s10535-013-0316-2	EFM_balance	vitro		Populus	tremula×tremuloides																6.18	control3d
Shatil et al.2011	10.1111/j.1365-313X.2011.04576.x	EFM_balance	vitro		Arabidopsis	thaliana		52														12.8	control
Shatil et al.2011	10.1111/j.1365-313X.2011.04576.x	EFM_balance	vitro		Arabidopsis	thaliana		52														6	fed ABA
Shatil et al.2011	10.1111/j.1365-313X.2011.04576.x	EFM_balance	vitro		Arabidopsis	thaliana		52														5.8	fed HgCl2
Shatil et al.2011	10.1111/j.1365-313X.2011.04576.x	EFM_balance	vitro		Arabidopsis	thaliana		52														16.2	control
Shatil et al.2011	10.1111/j.1365-313X.2011.04576.x	EFM_balance	vitro		Arabidopsis	thaliana		52														15.5	spray ABA
Si et al.2017	10.13592/j.cnki.ppj.2016.0491	EFM_balance	vitro		Sonneratia	caseolaris		1000														3.82	mangrove
Si et al.2017	10.13592/j.cnki.ppj.2016.0491	EFM_balance	vitro		Aegiceras	corniculatum	Blanco	1000														1.05
Si et al.2017	10.13592/j.cnki.ppj.2016.0491	EFM_balance	vitro		Hibicus	tilisaceus		1000														5.07
Si et al.2017	10.13592/j.cnki.ppj.2016.0491	EFM_balance	vitro		Dolichandrone	spathacae		1000														1.98
Si et al.2017	10.13592/j.cnki.ppj.2016.0491	EFM_balance	vitro		Xylocarpus	granatum		1000														2.58
Si et al.2017	10.13592/j.cnki.ppj.2016.0491	EFM_balance	vitro		Bruguiera	sexangula		1000														2.56
Si et al.2017	10.13592/j.cnki.ppj.2016.0491	EFM_balance	vitro		Bruguiera	gymnorrhiza		1000														2.46
Si et al.2017	10.13592/j.cnki.ppj.2016.0491	EFM_balance	vitro		Acrostichum	aureum		1000														1.2
Si et al.2017	10.13592/j.cnki.ppj.2016.0491	EFM_balance	vitro		Acrostichum	speciosum		1000														1.04
Simonin et al.2012	10.1111/j.1469-8137.2011.04014.x	EFM_balance	vitro		Acer	macrophyllum																39.1
Simonin et al.2012	10.1111/j.1469-8137.2011.04014.x	EFM_balance	vitro		Arbutus	menziesii																22.8
Simonin et al.2012	10.1111/j.1469-8137.2011.04014.x	EFM_balance	vitro		Helianthus	annus																10.7
Simonin et al.2012	10.1111/j.1469-8137.2011.04014.x	EFM_balance	vitro		Helianthus	annus																13.1
Simonin et al.2012	10.1111/j.1469-8137.2011.04014.x	EFM_balance	vitro		Phaseoulus	vulgaris																18
Simonin et al.2012	10.1111/j.1469-8137.2011.04014.x	EFM_balance	vitro		Phaseoulus	vulgaris																12.7
Simonin et al.2012	10.1111/j.1469-8137.2011.04014.x	EFM_balance	vitro		Populus	fremontii																41.6
Simonin et al.2012	10.1111/j.1469-8137.2011.04014.x	EFM_balance	vitro		Populus	sp.																9.4
Simonin et al.2012	10.1111/j.1469-8137.2011.04014.x	EFM_balance	vitro		Populus	sp.																10.4
Simonin et al.2012	10.1111/j.1469-8137.2011.04014.x	EFM_balance	vitro		Quercus	kellogii																16.3
Simonin et al.2012	10.1111/j.1469-8137.2011.04014.x	EFM_balance	vitro		Quercus	lobata																6.6
Simonin et al.2012	10.1111/j.1469-8137.2011.04014.x	EFM_balance	vitro		Ricinus	communis																10.6
Simonin et al.2012	10.1111/j.1469-8137.2011.04014.x	EFM_balance	vitro		Ricinus	communis																7.9
Simonin et al.2012	10.1111/j.1469-8137.2011.04014.x	EFM_balance	vitro		Senecio	thomasii																4.9
Simonin et al.2012	10.1111/j.1469-8137.2011.04014.x	EFM_balance	vitro		Umbellularia	californica																11.4
Simonin et al.2012	10.1111/j.1469-8137.2011.04014.x	EFM_balance	vitro		Metasequoia	glyptostroboides																8.37
Simonin et al.2012	10.1111/j.1469-8137.2011.04014.x	EFM_balance	vitro		Pinus	ponderosa																16.7
Simonin et al.2012	10.1111/j.1469-8137.2011.04014.x	EFM_balance	vitro		Sequoia	sempervirens																9.4
Simonin et al.2015	10.1093/jxb/eru481	EFM_Gas	situ		Acer	macrophyllum																25
Simonin et al.2015	10.1093/jxb/eru481	EFM_Gas	situ		Populus	fremontii																25.39
Simonin et al.2015	10.1093/jxb/eru481	EFM_Gas	situ		Quercus	kelloggii																17.83
Simonin et al.2015	10.1093/jxb/eru481	EFM_Gas	situ		Metasequoia	glyptostroboides																8.01
Simonin et al.2015	10.1093/jxb/eru481	EFM_Gas	situ		Pinus	ponderosa																14.61
Simonin et al.2015	10.1093/jxb/eru481	EFM_Gas	situ		Sequoia	sempervirens																9.38
Skov et al.2004	10.1046/j.1439-0329.2003.00348.x	EFM_Gas	situ		Pinus	ponderosa		800												2001June		1.65	presettlement
Skov et al.2004	10.1046/j.1439-0329.2003.00348.x	EFM_Gas	situ		Pinus	ponderosa		800												2001June		2.2	presettlement
Skov et al.2004	10.1046/j.1439-0329.2003.00348.x	EFM_Gas	situ		Pinus	ponderosa		800												2001June		1.75	presettlement
Skov et al.2004	10.1046/j.1439-0329.2003.00348.x	EFM_Gas	situ		Pinus	ponderosa		800												2001June		3.5	postsettlement
Skov et al.2004	10.1046/j.1439-0329.2003.00348.x	EFM_Gas	situ		Pinus	ponderosa		800												2001June		2.4	postsettlement
Skov et al.2004	10.1046/j.1439-0329.2003.00348.x	EFM_Gas	situ		Pinus	ponderosa		800												2001June		2.25	postsettlement
Skov et al.2004	10.1046/j.1439-0329.2003.00348.x	EFM_Gas	situ		Pinus	ponderosa		800												2001Sep		1.65	presettlement
Skov et al.2004	10.1046/j.1439-0329.2003.00348.x	EFM_Gas	situ		Pinus	ponderosa		800												2001Sep		0.98	presettlement
Skov et al.2004	10.1046/j.1439-0329.2003.00348.x	EFM_Gas	situ		Pinus	ponderosa		800												2001Sep		0.2	presettlement
Skov et al.2004	10.1046/j.1439-0329.2003.00348.x	EFM_Gas	situ		Pinus	ponderosa		800												2001Sep		1.1	postsettlement
Skov et al.2004	10.1046/j.1439-0329.2003.00348.x	EFM_Gas	situ		Pinus	ponderosa		800												2001Sep		2.35	postsettlement
Skov et al.2004	10.1046/j.1439-0329.2003.00348.x	EFM_Gas	situ		Pinus	ponderosa		800												2001Sep		2	postsettlement
Sommerville et al.2012	10.1111/j.1365-3040.2011.02425.x	EFM_balance	vitro		Acacia	phyllodes		1000														4.68	average
Song et al.2015	10.3724/sp.j.1259.2015.00100	EFM_balance	vitro		Sorghum	bicolor																7.57	PPFD
Song et al.2015	10.3724/sp.j.1259.2015.00100	EFM_balance	vitro		Perilla	frutescens																4.7
Sousa et al.2020	10.1111/ppl.12983	EFM_Gas	situ		Glycine	max	BR16	1000	25		1-1.5		WW									9.8
Sousa et al.2020	10.1111/ppl.12983	EFM_Gas	situ		Glycine	max	BR16	1000	25		1-1.5		WW		SNP硝普钠							8.2
Sousa et al.2020	10.1111/ppl.12983	EFM_Gas	situ		Glycine	max	BR16	1000	25		1-1.5		WD									0.7
Sousa et al.2020	10.1111/ppl.12983	EFM_Gas	situ		Glycine	max	BR16	1000	25		1-1.5		WD		SNP硝普钠							1.5
Sousa et al.2020	10.1111/ppl.12983	EFM_Gas	situ		Glycine	max	embrapa48	1000	25		1-1.5		WW									9.2
Sousa et al.2020	10.1111/ppl.12983	EFM_Gas	situ		Glycine	max	embrapa48	1000	25		1-1.5		WW		SNP硝普钠							11.3
Sousa et al.2020	10.1111/ppl.12983	EFM_Gas	situ		Glycine	max	embrapa48	1000	25		1-1.5		WD									0.7
Sousa et al.2020	10.1111/ppl.12983	EFM_Gas	situ		Glycine	max	embrapa48	1000	25		1-1.5		WD		SNP硝普钠							1.7
Sun et al.2009	10.1007/978-1-4020-9623-5_5	EFM_Gas	situ		Rhodomyrtus	tomentosa																14
Sun et al.2009	10.1007/978-1-4020-9623-5_5	EFM_Gas	situ		Evodia	lepta																8.2
Sun et al.2009	10.1007/978-1-4020-9623-5_5	EFM_Gas	situ		Schima	superba																7.8
Sun et al.2009	10.1007/978-1-4020-9623-5_5	EFM_Gas	situ		Schefflera	octophylla																25
Sun et al.2009	10.1007/978-1-4020-9623-5_5	EFM_Gas	situ		Psychotria	rubra																3.6
Tabassum et al.2016	10.1007/s11738-016-2109-7	EFM_Gas	vitro		Oryza	sativa	Lvhan1	1500	28		1.47		WW									5.87
Tabassum et al.2016	10.1007/s11738-016-2109-7	EFM_Gas	vitro		Oryza	sativa	SY63	1500	28		1.47		WW									5.36
Tabassum et al.2016	10.1007/s11738-016-2109-7	EFM_Gas	vitro		Oryza	sativa	HHZ	1500	28		1.47		WW									7.93
Tabassum et al.2016	10.1007/s11738-016-2109-7	EFM_Gas	vitro		Oryza	sativa	IR64	1500	28		1.47		WW									7.66
Tabassum et al.2016	10.1007/s11738-016-2109-7	EFM_Gas	vitro		Oryza	sativa	Wuyugeng-3	1500	28		1.47		WW									7.03
Tabassum et al.2016	10.1007/s11738-016-2109-7	EFM_Gas	vitro		Oryza	sativa	Azuccena	1500	28		1.47		WW									7.26
Tabassum et al.2016	10.1007/s11738-016-2109-7	EFM_Gas	vitro		Oryza	sativa	Nipponbare	1500	28		1.47		WW									6.31
Tabassum et al.2016	10.1007/s11738-016-2109-7	EFM_Gas	vitro		Oryza	sativa	Zhendao11	1500	28		1.47		WW									6.54
Tabassum et al.2016	10.1007/s11738-016-2109-7	EFM_Gas	vitro		Oryza	sativa	Lvhan1	1500	28		1.47		PEG									5.3
Tabassum et al.2016	10.1007/s11738-016-2109-7	EFM_Gas	vitro		Oryza	sativa	SY63	1500	28		1.47		PEG									5.11
Tabassum et al.2016	10.1007/s11738-016-2109-7	EFM_Gas	vitro		Oryza	sativa	HHZ	1500	28		1.47		PEG									5.7
Tabassum et al.2016	10.1007/s11738-016-2109-7	EFM_Gas	vitro		Oryza	sativa	IR64	1500	28		1.47		PEG									5.79
Tabassum et al.2016	10.1007/s11738-016-2109-7	EFM_Gas	vitro		Oryza	sativa	Wuyugeng-3	1500	28		1.47		PEG									4.81
Tabassum et al.2016	10.1007/s11738-016-2109-7	EFM_Gas	vitro		Oryza	sativa	Azuccena	1500	28		1.47		PEG									6.58
Tabassum et al.2016	10.1007/s11738-016-2109-7	EFM_Gas	vitro		Oryza	sativa	Nipponbare	1500	28		1.47		PEG									3.92
Tabassum et al.2016	10.1007/s11738-016-2109-7	EFM_Gas	vitro		Oryza	sativa	Zhendao11	1500	28		1.47		PEG									5.19
Taylor et al.2018	10.1093/jxb/ery095	EFM_balance	vitro		Triticum	turgidum	durum	100~150								200						4.72733
Taylor et al.2018	10.1093/jxb/ery095	EFM_balance	vitro		Oryza	sativa	Japonica Kato	100~150								200						1.4811
Taylor et al.2018	10.1093/jxb/ery095	EFM_balance	vitro		Steinchisma	laxa	Zuloaga	100~150								200						1.60728
Taylor et al.2018	10.1093/jxb/ery095	EFM_balance	vitro		Panicum	bisulcatum		100~150								200						2.04012
Taylor et al.2018	10.1093/jxb/ery095	EFM_balance	vitro		Sorghum	bicolor	Moench	100~150								200						1.37775
Taylor et al.2018	10.1093/jxb/ery095	EFM_balance	vitro		Digitaria	exilis	Stapf	100~150								200						5.57685
Taylor et al.2018	10.1093/jxb/ery095	EFM_balance	vitro		Setaria	italica	P.Beauv.	100~150								200						1.89274
Taylor et al.2018	10.1093/jxb/ery095	EFM_balance	vitro		Panicum	miliaceum		100~150								200						1.93118
Taylor et al.2018	10.1093/jxb/ery095	EFM_balance	vitro		Triticum	turgidum	durum	100~150								400						8.84238
Taylor et al.2018	10.1093/jxb/ery095	EFM_balance	vitro		Oryza	sativa	Japonica Kato	100~150								400						4.06346
Taylor et al.2018	10.1093/jxb/ery095	EFM_balance	vitro		Steinchisma	laxa	Zuloaga	100~150								400						4.36452
Taylor et al.2018	10.1093/jxb/ery095	EFM_balance	vitro		Panicum	bisulcatum		100~150								400						3.04561
Taylor et al.2018	10.1093/jxb/ery095	EFM_balance	vitro		Sorghum	bicolor	Moench	100~150								400						2.5585
Taylor et al.2018	10.1093/jxb/ery095	EFM_balance	vitro		Digitaria	exilis	Stapf	100~150								400						4.30489
Taylor et al.2018	10.1093/jxb/ery095	EFM_balance	vitro		Setaria	italica	P.Beauv.	100~150								400						4.25605
Taylor et al.2018	10.1093/jxb/ery095	EFM_balance	vitro		Panicum	miliaceum		100~150								400						3.06814
Theroux-Rancourt et al.2014	10.1093/jxb/ert436	EFM_Gas	situ		Populus	Okanese		800	25							ambient						6.43
Theroux-Rancourt et al.2014	10.1093/jxb/ert436	EFM_Gas	situ		Populus	Okanese		800	25							low						9.28
Theroux-Rancourt et al.2014	10.1093/jxb/ert436	EFM_Gas	situ		Populus	Assiniboine		800	25							ambient						12.2
Theroux-Rancourt et al.2014	10.1093/jxb/ert436	EFM_Gas	situ		Populus	Assiniboine		800	25							low						14.5
Trifilo et al.2020	10.1111/ppl.13266	EFM_balance	vitro		populus	nigra		1200														11
Trifilo et al.2020	10.1111/ppl.13266	EFM_balance	vitro		populus	nigra		10														5
Wang et al.2019	1001 -7488(2019)04-0042-09	EFM_balance	vitro		Populus	popularid	'35~44'	1200					WW									9.9
Wang et al.2019	1001 -7488(2019)04-0042-09	EFM_balance	vitro		Populus	popularid	'35~44'	1200					MD									8.56
Wang et al.2019	1001 -7488(2019)04-0042-09	EFM_balance	vitro		Populus	popularid	'35~44'	1200					SD									6.44
Wang et al.2019	1001 -7488(2019)04-0042-09	EFM_balance	vitro		Populus	euramericana	4 KYu5	1200					WW									7.16
Wang et al.2019	1001 -7488(2019)04-0042-09	EFM_balance	vitro		Populus	euramericana	4 KYu5	1200					MD									6.3
Wang et al.2019	1001 -7488(2019)04-0042-09	EFM_balance	vitro		Populus	euramericana	4 KYu5	1200					SD									5.87
Wang et al.2018	10.1093/jxb/ery188	EFM_balance	vitro		Oryza	sativa	CY1000	1000														12.2
Wang et al.2018	10.1093/jxb/ery188	EFM_balance	vitro		Oryza	sativa	YLY6	1000														11.73
Wu et al.2020	10.1111/gcb.15355	EFM_balance	vitro		Machilas	breviflora		1500													30	2
Wu et al.2020	10.1111/gcb.15355	EFM_balance	vitro		Syzygium	rehderianum		1500													30	7.2
Wu et al.2020	10.1111/gcb.15355	EFM_balance	vitro		Schima	superba		1500													30	7.5
Wu et al.2020	10.1111/gcb.15355	EFM_balance	vitro		Itea	chinensis		1500													30	4
Wu et al.2020	10.1111/gcb.15355	EFM_balance	vitro		Machilas	breviflora		1500													300	0.4
Wu et al.2020	10.1111/gcb.15355	EFM_balance	vitro		Syzygium	rehderianum		1500													300	5.45
Wu et al.2020	10.1111/gcb.15355	EFM_balance	vitro		Schima	superba		1500													300	5.3
Wu et al.2020	10.1111/gcb.15355	EFM_balance	vitro		Itea	chinensis		1500													300	4.4
Wu et al.2020	10.1111/gcb.15355	EFM_balance	vitro		Machilas	breviflora		1500													600	0.7
Wu et al.2020	10.1111/gcb.15355	EFM_balance	vitro		Syzygium	rehderianum		1500													600	6.4
Wu et al.2020	10.1111/gcb.15355	EFM_balance	vitro		Schima	superba		1500													600	5.1
Wu et al.2020	10.1111/gcb.15355	EFM_balance	vitro		Itea	chinensis		1500													600	2.9
Xiong et al.2015	10.1093/jxb/eru434	EFM_balance	vitro		Oryza	sativa	SY63	1200														7.2
Xiong et al.2015	10.1093/jxb/eru434	EFM_balance	vitro		Oryza	sativa	HHZ	1200														8.74
Xiong et al.2015	10.1093/jxb/eru434	EFM_balance	vitro		Oryza	sativa	N22	1200														7.3
Xiong et al.2015	10.1093/jxb/eru434	EFM_balance	vitro		Oryza	sativa	Nipponbare	1200														7.17
Xiong et al.2015	10.1093/jxb/eru434	EFM_balance	vitro		Oryza	sativa	Lat	1200														12.2
Xiong et al.2015	10.1093/jxb/eru434	EFM_balance	vitro		Oryza	sativa	Aus	1200														4.93
Xiong et al.2015	10.1093/jxb/eru434	EFM_balance	vitro		Oryza	sativa	I90	1200														5.76
Xiong et al.2015	10.1093/jxb/eru434	EFM_balance	vitro		Oryza	sativa	I08	1200														3.63
Xiong et al.2015	10.1093/jxb/eru434	EFM_balance	vitro		Oryza	sativa	Wcr	1200														4.3
Xiong et al.2015	10.1093/jxb/eru434	EFM_balance	vitro		Oryza	sativa	Ruf	1200														4.09
Xiong et al.2015	10.1093/jxb/eru434	EFM_balance	vitro		Oryza	sativa	Rhi	1200														3.31
Xiong et al.2017	10.1111/nph.14186	EFM_balance	vitro		Oryza	sativa	SY63	1200														7.2
Xiong et al.2017	10.1111/nph.14186	EFM_balance	vitro		Oryza	sativa	HHZ	1200														8.74
Xiong et al.2017	10.1111/nph.14186	EFM_balance	vitro		Oryza	sativa	N22	1200														7.3
Xiong et al.2017	10.1111/nph.14186	EFM_balance	vitro		Oryza	sativa	Nipponbare	1200														7.17
Xiong et al.2017	10.1111/nph.14186	EFM_balance	vitro		Oryza	sativa	Lat	1200														12.2
Xiong et al.2017	10.1111/nph.14186	EFM_balance	vitro		Oryza	sativa	Aus	1200														4.93
Xiong et al.2017	10.1111/nph.14186	EFM_balance	vitro		Oryza	sativa	I90	1200														5.76
Xiong et al.2017	10.1111/nph.14186	EFM_balance	vitro		Oryza	sativa	I08	1200														3.63
Xiong et al.2017	10.1111/nph.14186	EFM_balance	vitro		Oryza	sativa	Wcr	1200														4.3
Xiong et al.2017	10.1111/nph.14186	EFM_balance	vitro		Oryza	sativa	Ruf	1200														4.09
Xiong et al.2017	10.1111/nph.14186	EFM_balance	vitro		Oryza	sativa	Rhi	1200														3.31
Xiong et al.2018	10.1111/pce.13111	EFM_balance	vitro		Nephrolepis	cordifolia		2000														2.85
Xiong et al.2018	10.1111/pce.13111	EFM_balance	vitro		Phlebodium	aureum		2000														4.14
Xiong et al.2018	10.1111/pce.13111	EFM_balance	vitro		Taxus	baccata		2000														4.23
Xiong et al.2018	10.1111/pce.13111	EFM_balance	vitro		Ginkgo	biloba		2000														6.53
Xiong et al.2018	10.1111/pce.13111	EFM_balance	vitro		Populus	nigra		2000														6.99
Xiong et al.2018	10.1111/pce.13111	EFM_balance	vitro		Nerium	oleander		2000														6.26
Xiong et al.2018	10.1111/pce.13111	EFM_balance	vitro		Oryza	sativa	SY63	2000														6.17
Xiong et al.2018	10.1111/pce.13111	EFM_balance	vitro		Centella	asiatica		2000														6.17
Xiong et al.2018	10.1111/pce.13111	EFM_balance	vitro		Gossypium	hirsutum		2000														16.56
Xiong et al.2018	10.1111/pce.13111	EFM_balance	vitro		Helianthus	annuus		2000														28.34
Yang et al.2020	10.1111/pce.13743	EFM_balance	vitro		Oryza	sativa	SY63	1500	19													11
Yang et al.2020	10.1111/pce.13743	EFM_balance	vitro		Oryza	sativa	SY63	1500	24.2													15.4
Yang et al.2020	10.1111/pce.13743	EFM_balance	vitro		Oryza	sativa	SY63	1500	27.3													17.8
Yang et al.2020	10.1111/pce.13743	EFM_balance	vitro		Oryza	sativa	SY63	1500	31.4													20
Yang et al.2020	10.1111/pce.13743	EFM_balance	vitro		Oryza	sativa	SY63	1500	36													20.6
Yang et al.2020	10.1111/pce.13743	EFM_balance	vitro		Oryza	sativa	SY63	1500	40.1													23.8
Yang et al.2020	10.1111/pce.13743	EFM_balance	vitro		Oryza	sativa	YN19	1200	18.2													9.5
Yang et al.2020	10.1111/pce.13743	EFM_balance	vitro		Oryza	sativa	YN19	1200	23													9.3
Yang et al.2020	10.1111/pce.13743	EFM_balance	vitro		Oryza	sativa	YN19	1200	28.8													7.6
Yang et al.2020	10.1111/pce.13743	EFM_balance	vitro		Oryza	sativa	YN19	1200	33.4													6
Yang et al.2020	10.1111/pce.13743	EFM_balance	vitro		Oryza	sativa	YN19	1200	36													7.2
Yang et al.2020	10.1111/pce.13743	EFM_balance	vitro		Oryza	sativa	YN19	1200	41.4													4.5
Yao et al.2021	10.1111/nph.16845	EFM_balance	vitro		Caragana	korshinskii		1000					103.9mm									16.2186
Yao et al.2021	10.1111/nph.16845	EFM_balance	vitro		Caragana	tibetica		1000					139.499									12.7622
Yao et al.2021	10.1111/nph.16845	EFM_balance	vitro		Caragana	intermedia		1000					245.181									12.8213
Yao et al.2021	10.1111/nph.16845	EFM_balance	vitro		Caragana	roborovskyi		1000					146.45									9.63072
Yao et al.2021	10.1111/nph.16845	EFM_balance	vitro		Caragana	microphylla		1000					329.625									5.79025
Yao et al.2021	10.1111/nph.16845	EFM_balance	vitro		Caragana	opulens		1000					494.619									7.0901
Yao et al.2021	10.1111/nph.16845	EFM_balance	vitro		Caragana	boisi		1000					723.672									6.5288
Yao et al.2021	10.1111/nph.16845	EFM_balance	vitro		Caragana	arborescens		1000					713.125									2.33383
Yao et al.2021	10.1111/nph.16845	EFM_balance	vitro		Caragana	stipitata		1000					996.989									3.89956
Yao et al.2021	10.1111/nph.16845	EFM_balance	vitro		Caragana	sinica		1000					1397.69									4.16544
Zait et al.2019	10.1093/treephys/tpy133	EFM_Gas	situ		Ziziphus	spina-christi	Rhamnaceae	1500	34/28													9.84
Zait et al.2019	10.1093/treephys/tpy133	EFM_Gas	situ		Ziziphus	spina-christi	Rhamnaceae	1500	28/22													5.8
Zait et al.2019	10.1093/treephys/tpy133	EFM_Gas	situ		Ziziphus	spina-christi	Rhamnaceae	1500	22/16													0.96
Zait et al.2019	10.1093/treephys/tpy133	EFM_Gas	situ		Ziziphus	spina-christi	Rhamnaceae	1500	16\10													0.33
Zait et al.2019	10.1093/treephys/tpy133	EFM_Gas	situ		Ziziphus	spina-christi	Rhamnaceae	1500	10\5													0
Zait et al.2019	10.1093/treephys/tpy133	EFM_Gas	situ		Ziziphus	spina-christi	Rhamnaceae	1500		0												4.71
Zait et al.2019	10.1093/treephys/tpy133	EFM_Gas	situ		Ziziphus	spina-christi	Rhamnaceae	1500		30												2.04
Zait et al.2019	10.1093/treephys/tpy133	EFM_Gas	situ		Ziziphus	spina-christi	Rhamnaceae	1500		60												1.79
Zait et al.2019	10.1093/treephys/tpy133	EFM_Gas	situ		Ziziphus	spina-christi	Rhamnaceae	1500		90												1.94
Zait et al.2019	10.1093/treephys/tpy133	EFM_Gas	situ		Ziziphus	spina-christi	Rhamnaceae	1500					VWC10.2%									8.96
Zait et al.2019	10.1093/treephys/tpy133	EFM_Gas	situ		Ziziphus	spina-christi	Rhamnaceae	1500					VWC22%									1.87
Zait et al.2019	10.1093/treephys/tpy133	EFM_Gas	situ		Ziziphus	spina-christi	Rhamnaceae	1500					VWC40%									0.58
Zait et al.2019	10.1093/treephys/tpy133	EFM_Gas	situ		Ziziphus	spina-christi	Rhamnaceae	1500					VWC120%									0.1
Zhang et al.2020	10.1093/treephys/tpz135	EFM_Gas	situ		Quercus	mongolica		1200	26				FWC100%		N0							6
Zhang et al.2020	10.1093/treephys/tpz135	EFM_Gas	situ		Quercus	mongolica		1200	26				FWC100%		N23Kg N ha-1 y-1							5.21
Zhang et al.2020	10.1093/treephys/tpz135	EFM_Gas	situ		Quercus	mongolica		1200	26				FWC100%		N46							4.5
Zhang et al.2020	10.1093/treephys/tpz135	EFM_Gas	situ		Quercus	mongolica		1200	26				FWC100%		N69							4.4
Zhang et al.2020	10.1093/treephys/tpz135	EFM_Gas	situ		Quercus	mongolica		1200	26				40-50%		N0							4.1
Zhang et al.2020	10.1093/treephys/tpz135	EFM_Gas	situ		Quercus	mongolica		1200	26				40-50%		N23Kg N ha-1 y-1							3.6
Zhang et al.2020	10.1093/treephys/tpz135	EFM_Gas	situ		Quercus	mongolica		1200	26				40-50%		N46							3.3
Zhang et al.2020	10.1093/treephys/tpz135	EFM_Gas	situ		Quercus	mongolica		1200	26				40-50%		N69							2.1
Zhang et al.2020	10.1093/treephys/tpz135	EFM_Gas	situ		Quercus	mongolica		1200	26				20-30%		N0							1.8
Zhang et al.2020	10.1093/treephys/tpz135	EFM_Gas	situ		Quercus	mongolica		1200	26				20-30%		N23Kg N ha-1 y-1							2.5
Zhang et al.2020	10.1093/treephys/tpz135	EFM_Gas	situ		Quercus	mongolica		1200	26				20-30%		N46							2.7
Zhang et al.2020	10.1093/treephys/tpz135	EFM_Gas	situ		Quercus	mongolica		1200	26				20-30%		N69							2.9
Zhang et al.2020	10.1093/treephys/tpz135	EFM_Gas	situ		Fraxinus	mandshurica		1200	26				FWC100%		N0							3.9
Zhang et al.2020	10.1093/treephys/tpz135	EFM_Gas	situ		Fraxinus	mandshurica		1200	26				FWC100%		N23Kg N ha-1 y-1							3.5
Zhang et al.2020	10.1093/treephys/tpz135	EFM_Gas	situ		Fraxinus	mandshurica		1200	26				FWC100%		N46							3.2
Zhang et al.2020	10.1093/treephys/tpz135	EFM_Gas	situ		Fraxinus	mandshurica		1200	26				FWC100%		N69							3.5
Zhang et al.2020	10.1093/treephys/tpz135	EFM_Gas	situ		Fraxinus	mandshurica		1200	26				40-50%		N0							3.3
Zhang et al.2020	10.1093/treephys/tpz135	EFM_Gas	situ		Fraxinus	mandshurica		1200	26				40-50%		N23Kg N ha-1 y-1							2
Zhang et al.2020	10.1093/treephys/tpz135	EFM_Gas	situ		Fraxinus	mandshurica		1200	26				40-50%		N46							2.1
Zhang et al.2020	10.1093/treephys/tpz135	EFM_Gas	situ		Fraxinus	mandshurica		1200	26				40-50%		N69							0.9
Zhang et al.2020	10.1093/treephys/tpz135	EFM_Gas	situ		Fraxinus	mandshurica		1200	26				20-30%		N0							1
Zhang et al.2020	10.1093/treephys/tpz135	EFM_Gas	situ		Fraxinus	mandshurica		1200	26				20-30%		N23Kg N ha-1 y-1							0.9
Zhang et al.2020	10.1093/treephys/tpz135	EFM_Gas	situ		Fraxinus	mandshurica		1200	26				20-30%		N46							1.2
Zhang et al.2020	10.1093/treephys/tpz135	EFM_Gas	situ		Fraxinus	mandshurica		1200	26				20-30%		N69							1.32
Zhang et al.2020	10.1093/treephys/tpz135	EFM_Gas	situ		Tilia	amurensis		1200	26				FWC100%		N0							6.3
Zhang et al.2020	10.1093/treephys/tpz135	EFM_Gas	situ		Tilia	amurensis		1200	26				FWC100%		N23Kg N ha-1 y-1							4.9
Zhang et al.2020	10.1093/treephys/tpz135	EFM_Gas	situ		Tilia	amurensis		1200	26				FWC100%		N46							4.4
Zhang et al.2020	10.1093/treephys/tpz135	EFM_Gas	situ		Tilia	amurensis		1200	26				FWC100%		N69							4.8
Zhang et al.2020	10.1093/treephys/tpz135	EFM_Gas	situ		Tilia	amurensis		1200	26				40-50%		N0							4
Zhang et al.2020	10.1093/treephys/tpz135	EFM_Gas	situ		Tilia	amurensis		1200	26				40-50%		N23Kg N ha-1 y-1							4.1
Zhang et al.2020	10.1093/treephys/tpz135	EFM_Gas	situ		Tilia	amurensis		1200	26				40-50%		N46							4
Zhang et al.2020	10.1093/treephys/tpz135	EFM_Gas	situ		Tilia	amurensis		1200	26				40-50%		N69							2.6
Zhang et al.2020	10.1093/treephys/tpz135	EFM_Gas	situ		Tilia	amurensis		1200	26				20-30%		N0							2.2
Zhang et al.2020	10.1093/treephys/tpz135	EFM_Gas	situ		Tilia	amurensis		1200	26				20-30%		N23Kg N ha-1 y-1							3.1
Zhang et al.2020	10.1093/treephys/tpz135	EFM_Gas	situ		Tilia	amurensis		1200	26				20-30%		N46							3.3
Zhang et al.2020	10.1093/treephys/tpz135	EFM_Gas	situ		Tilia	amurensis		1200	26				20-30%		N69							3.3
Zhang et al.2020	10.1093/treephys/tpz135	EFM_Gas	situ		Quercus	mongolica		1200	26				FWC100%		N0							6.2
Zhang et al.2020	10.1093/treephys/tpz135	EFM_Gas	situ		Quercus	mongolica		1200	26				FWC100%		N23Kg N ha-1 y-1							5.2
Zhang et al.2015	10.1111/nph.13274	EFM_Flowmeter	vitro	Bryophytes				full sunlight														8.18
Zhang et al.2015	10.1111/nph.13274	EFM_Flowmeter	vitro	Lycophytes				full sunlight														6.82
Zhang et al.2015	10.1111/nph.13274	EFM_Flowmeter	vitro	Ferns				full sunlight														6.17
Zhang et al.2015	10.1111/nph.13274	EFM_Flowmeter	vitro	Confiner				full sunlight														8.51
Zhang et al.2015	10.1111/nph.13274	EFM_Flowmeter	vitro	Angiosperms				full sunlight														18.4
Zhang et al.2015	10.1111/nph.13274	EFM_Flowmeter	vitro	Cycad				full sunlight														8.32
Zhang et al.2017	10.6041/j.issn.1000-1298.2017.02.031	EFM_Gas	situ		Cucumis	melo		200														14
Zhang et al.2017	10.6041/j.issn.1000-1298.2017.02.031	EFM_Gas	situ		Cucumis	melo		436.6														14.46
Zhang et al.2017	10.6041/j.issn.1000-1298.2017.02.031	EFM_Gas	situ		Cucumis	melo		580														18.51
Zhang et al.2017	10.6041/j.issn.1000-1298.2017.02.031	EFM_Gas	situ		Cucumis	melo		1236.4														10.14
Zhang et al.2017	10.6041/j.issn.1000-1298.2017.02.031	EFM_Gas	situ		Cucumis	melo		1500														8
Zhao et al.2013	1001-9332( 2013) 01-0049-08	EFM_Gas	situ		Acacia	mangium							wet season									5.5
Zhao et al.2013	1001-9332( 2013) 01-0049-08	EFM_Gas	situ		Acacia	mangium							dry season									4.5
Zhao et al.2019	10.11913/PSJ.2095-0837.2019.50628	EFM_Gas	situ	leguminous compound-leafed trees				1200						9:00-11:30 13:00-15:00								4.5
Zhao et al.2019	10.11913/PSJ.2095-0837.2019.50628	EFM_Gas	situ	leguminous simpled-leafed trees				1200						9:00-11:30 13:00-15:00								6.52
Zsoegoen et al.2015	10.1111/nph.13084	EFM_Gas	situ		Solanum	lycopersicum	WT	1500	25		17.5mbar			8:00~10:00								20.75
Zsoegoen et al.2015	10.1111/nph.13084	EFM_Gas	situ		Solanum	lycopersicum	obv	1500	25		17.5mbar			8:00~10:00								8.5
Zsoegoen et al.2015	10.1111/nph.13084	EFM_Gas	situ		Solanum	lycopersicum	WT	1500	25		17.5mbar			11:00~13:00								6.5
Zsoegoen et al.2015	10.1111/nph.13084	EFM_Gas	situ		Solanum	lycopersicum	obv	1500	25		17.5mbar			11:00~13:00								4.5
