# Supplementary material for: Evaporative flux method of leaf hydraulic conductance estimation: sources of uncertainty and reporting format recommendation
Source: Plant Methods. 2022 May 12;18:63. doi: 10.1186/s13007-022-00888-w (PMC9097237; doi:10.1186/s13007-022-00888-w)
Supplement: Supplementary file 3 — Additional file 3: Table S2. All tidy data used in the main figures. [file 13007_2022_888_MOESM3_ESM.xlsx]

## Sheet: General Information
ARTICLE TITLE:
Evaporative flux method of leaf hydraulic conductance estimation: sources of uncertainty and reporting format recommendation
AUTHORS NAMES AND AFFILIATIONS:
Xiaoxiao Wang, Jinfang Zhao, Jianliang Huang, Shaobing Peng, Dongliang Xiong*
National Key Laboratory of Crop Genetic Improvement,
MOA Key Laboratory of Crop Ecophysiology and Farming System in the Middle Reaches of the Yangtze River,
College of Plant Science and Technology, Huazhong Agricultural University, Wuhan, Hubei 430070, China
AUTHOR FOR CORRESPONDENCE
*Dr. Dongliang Xiong, Tel: +86 (0)27 87288961, Email: dlxiong@mail.hzau.edu.cn

## Sheet: Unit Information
parameters	Description	Unit
GravityPressure	the height difference between water surface in the cylinder and the leaf, negative values represent leaf positions were above the surface of water source in cylinder	cm
PARa	the photosynthethic active light intensity on leaf surface	µmol m-2 s-1
Airflow	the air flow rate on the leaf surface	m s-1
Tair	the air temperature around leaf	oC
phi_initial	the initial water potential measured in adjacent leaf before measurement	MPa
Time	measurement time	s
Weight	the water weight of graduated cylinder	g
Slope_weight_3s	the slope which was calculated as water weight loss divided by interval time per 3 s	g s-1
Area	leaf area	cm2
Flow_rate	water uptake rate per unit leaf area	mmol m-2 s-1
E	steady water flow rate	mmol m-2 s-1
phi_final	the final water potential of the leaf after cutting from tube	MPa
Kleaf	the leaf hydraulic conductance which was calculated as E divided by negative phi_final	mmol m-2 s-1 MPa-1
Tleaf	the temperature of the leaf blade surface measured using a thermocouple	oC
n	the intermediate parameter of viscosity calculation which dependents on Tleaf	constant
Kleaf_C	the leaf hydraulic conductance value which was normalized into that at 25°C	mmol m-2 s-1 MPa-1

## Sheet: data source of Fig 1
Species	Growth	Leaf	SampleTime	StorageWater	MeasuringWater	GravityPressure	PARa	Airflow	Tair	Repeat	phi_initial	Area	E	phi_final	Kleaf	Tleaf	n	Kleaf_C	Fig 1
O. sativa	field	flag	morning	non-sterile	degassed	-2	1000	1	27	3	-0.03	56.301	5.46787	-0.53	10.3167	26.8	-0.0688441	9.90791
O. sativa	field	flag	morning	non-sterile	degassed	-2	1000	1	27	7	-0.09	56.03	5.65234	-0.27	20.9346	26.1	-0.0620526	20.4219
O. sativa	field	flag	morning	non-sterile	degassed	-2	1000	1	27	9	-0.07	63.085	5.80347	-0.77	7.53697	26	-0.0610772	7.36891
O. sativa	field	flag	morning	non-sterile	degassed	-2	1000	1	27	10	-0.09	56.361	5.60866	-0.26	21.5718	26.7	-0.0678778	20.7631
O. sativa	field	flag	morning	non-sterile	degassed	-2	1000	1	27	11	-0.06	46.844	6.20855	-0.22	28.2207	26.8	-0.0688441	27.1024
O. sativa	field	flag	evening	sterile	degassed	-2	1000	1	27	3	-0.15	53.72	5.95779	-0.59	10.0979	27	-0.0707727	9.65482
O. sativa	field	flag	evening	sterile	degassed	-2	1000	1	27	4	-0.14	63.733	5.34522	-0.48	11.1359	27.1	-0.0717351	10.6236
O. sativa	field	flag	evening	sterile	degassed	-2	1000	1	27	8	-0.15	56.862	6.37622	-0.36	17.7117	26.1	-0.0620526	17.2779
O. sativa	field	flag	evening	sterile	degassed	-2	1000	1	27	9	-0.39	67.692	6.61698	-0.33	20.0515	26.8	-0.0688441	19.2569
O. sativa	field	flag	evening	non-sterile	degassed	-2	1000	1	27	2	-0.11	69.187	5.43935	-0.32	16.998	24.6	-0.0472793	17.1554
O. sativa	field	flag	evening	non-sterile	degassed	-2	1000	1	27	3	-0.15	69.671	6.14121	-0.36	17.0589	26.1	-0.0620526	16.6411
O. sativa	field	flag	evening	non-sterile	degassed	-2	1000	1	27	4	-0.19	66.191	6.58666	-0.37	17.8018	26.6	-0.0669102	17.1726
O. sativa	field	flag	evening	non-sterile	degassed	-2	1000	1	27	5	-0.21	51.628	6.24603	-0.48	13.0126	25.5	-0.0561797	12.8667
O. sativa	field	flag	evening	non-sterile	degassed	-2	1000	1	27	6	-0.48	55.756	5.65194	-0.27	20.9331	26.4	-0.0649712	20.2837
O. sativa	field	flag	evening	non-sterile	degassed	-2	1000	1	27	7	-0.16	56.8	5.49022	-0.35	15.6864	25.2	-0.0532251	15.6164
C. camphor	campus	new	evening	non-sterile	degassed	-2	1000	1	27	2	-0.09	25.76	2.33386	-0.53	4.40352	25.5	-0.0561797	4.35416
C. camphor	campus	new	evening	non-sterile	degassed	-2	1000	1	27	3	-0.14	32.28	1.99795	-0.4	4.99488	26	-0.0610772	4.88351
C. camphor	campus	new	evening	non-sterile	degassed	-2	1000	1	27	4	-0.13	29.527	1.49666	-0.4	3.74164	26.2	-0.0630268	3.64183
C. camphor	campus	new	evening	non-sterile	degassed	-2	1000	1	27	7	-0.14	28.032	1.42214	-0.34	4.18277	26.4	-0.0649712	4.053
C. camphor	campus	new	evening	non-sterile	degassed	-2	1000	1	27	8	-0.19	22.977	3.09928	-0.59	5.25302	26	-0.0610772	5.13589
C. camphor	campus	new	morning	non-sterile	degassed	-2	1000	1	27	5	-0.09	37.116	2.63557	-0.5	5.27115	28.7	-0.0869584	4.85547
C. camphor	campus	new	morning	non-sterile	degassed	-2	1000	1	27	6	-0.08	47.635	2.006	-0.29	6.91723	28.6	-0.0860165	6.38557
C. camphor	campus	new	morning	non-sterile	degassed	-2	1000	1	27	7	-0.21	39.228	1.99261	-0.4	4.98153	29.8	-0.0972381	4.48134
C. camphor	campus	new	morning	non-sterile	degassed	-2	1000	1	27	8	-0.23	41.424	2.76818	-0.4	6.92044	29.4	-0.0935173	6.27914

## Sheet:  data source of Fig 2
Species	Growth	Leaf	PARa	MeasuringWater	GravityPressure	Airflow	Tair	SampleTime	StorageWater	Repeat	phi_initial	Area	E	phi_final	Kleaf	Tleaf	n	Kleaf_C	Fig 2
O. sativa	field	third	1000	degassed	-2	1	27	morning	non-sterile	7	-0.04	38.235	9.06526	-0.23	39.4142	25.8	-0.0591222	38.7092
O. sativa	field	third	1000	degassed	-2	1	27	morning	non-sterile	9	-0.08	47.663	5.80425	-0.28	20.7295	26.4	-0.0649712	20.0864
O. sativa	field	third	1000	degassed	-2	1	27	morning	non-sterile	11	-0.04	46.882	6.29742	-0.41	15.3596	26.8	-0.0688441	14.7509
O. sativa	field	third	1000	degassed	-2	1	27	morning	non-sterile	23	-0.1	45.518	6.614	-0.4	16.535	26.8	-0.0688441	15.8798
O. sativa	field	third	1000	degassed	-2	1	27	morning	non-sterile	24	-0.05	51.177	6.21796	-0.19	32.7261	27	-0.0707727	31.29
O. sativa	field	third	1000	degassed	-2	1	27	morning	non-sterile	25	-0.02	40.419	7.07379	-0.36	19.6494	27.5	-0.0755716	18.5807
O. sativa	field	third	1000	degassed	-2	1	27	morning	non-sterile	26	-0.05	54.088	6.96778	-0.17	40.9869	27.4	-0.0746144	38.8432
O. sativa	field	third	1000	degassed	-2	1	27	morning	non-sterile	27	-0.04	64.752	7.47171	-0.26	28.7373	28	-0.0803383	26.8777
O. sativa	field	third	1000	non-degassed	-2	1	27	morning	non-sterile	9	-0.16	39.827	9.22985	-0.26	35.4994	26.5	-0.0659414	34.3213
O. sativa	field	third	1000	non-degassed	-2	1	27	morning	non-sterile	20	-0.02	36.729	6.80507	-0.16	42.5317	28.7	-0.0869584	39.1776
O. sativa	field	third	1000	non-degassed	-2	1	27	morning	non-sterile	21	-0.07	72.359	6.91233	-0.32	21.601	27.2	-0.0726961	20.5619
O. sativa	field	third	1000	non-degassed	-2	1	27	morning	non-sterile	22	-0.08	50.715	7.25882	-0.25	29.0353	27.6	-0.0765275	27.3957
O. sativa	field	third	1000	non-degassed	-2	1	27	morning	non-sterile	23	-0.04	48.208	8.35519	-0.21	39.7866	27.2	-0.0726961	37.8726
O. sativa	field	third	1000	non-degassed	-2	1	27	morning	non-sterile	24	-0.05	63.04	6.97497	-0.36	19.3749	27.3	-0.0736559	18.4021
C. camphor	Campus	new	1000	non-degassed	-2	1	27	morning	non-sterile	1	-0.15	29.523	2.96649	-0.38	7.80656	29.1	-0.0907138	7.12902
C. camphor	Campus	new	1000	non-degassed	-2	1	27	morning	non-sterile	2	-0.25	29.917	1.97205	-0.84	2.34768	29	-0.0897768	2.14855
C. camphor	Campus	new	1000	non-degassed	-2	1	27	morning	non-sterile	3	-0.1	25.342	2.7145	-0.44	6.16931	29.8	-0.0972381	5.54986
C. camphor	Campus	new	1000	non-degassed	-2	1	27	morning	non-sterile	4	-0.2	35.006	2.39378	-0.38	6.29941	29.3	-0.092584	5.72796
C. camphor	Campus	new	1000	non-degassed	-2	1	27	morning	non-sterile	5	-0.11	34.241	2.81141	-0.52	5.40656	28.7	-0.0869584	4.98019
C. camphor	Campus	new	1000	non-degassed	-2	1	27	morning	non-sterile	6	-0.19	33.274	2.20762	-0.4	5.51905	29.2	-0.0916495	5.0292
C. camphor	Campus	new	1000	degassed	-2	1	27	morning	non-sterile	5	-0.09	37.116	2.63557	-0.5	5.27115	28.7	-0.0869584	4.85547
C. camphor	Campus	new	1000	degassed	-2	1	27	morning	non-sterile	6	-0.08	47.635	2.006	-0.29	6.91723	28.6	-0.0860165	6.38557
C. camphor	Campus	new	1000	degassed	-2	1	27	morning	non-sterile	7	-0.21	39.228	1.99261	-0.4	4.98153	29.8	-0.0972381	4.48134
C. camphor	Campus	new	1000	degassed	-2	1	27	morning	non-sterile	8	-0.23	41.424	2.76818	-0.4	6.92044	29.4	-0.0935173	6.27914

## Sheet: data source of Fig3
Species	Growth	Leaf	PARa	MeasuringWater	GravityPressure	Airflow	Tair	SampleTime	StorageWater	Repeat	phi_initial	Area	E	phi_final	Kleaf	Tleaf	n	Kleaf_C	Fig 3
O. sativa	field	third	1000	degassed	-2	1	27	morning	non-sterile	1	-0.02	63.55	7.31487	-0.49	14.9283	26.3	-0.0639996	14.4976
O. sativa	field	third	1000	degassed	-2	1	27	morning	non-sterile	4	-0.02	67.134	7.6777	-0.26	29.5296	27.4	-0.0746144	27.9851
O. sativa	field	third	1000	degassed	-2	1	27	morning	non-sterile	8	-0.06	54.115	6.71945	-0.36	18.6651	26.8	-0.0688441	17.9255
O. sativa	field	third	1000	degassed	-2	1	27	morning	non-sterile	11	-0.12	57.684	6.75444	-0.23	29.3671	26.7	-0.0678778	28.2662
O. sativa	field	third	1000	degassed	-2	1	27	morning	non-sterile	15	-0.02	59.916	6.14248	-0.14	43.8749	24.9	-0.0502584	43.9786
O. sativa	field	third	1000	degassed	-2	1	27	morning	non-sterile	17	-0.03	58.931	7.75018	-0.29	26.7247	27.8	-0.0784354	25.1051
O. sativa	field	third	1000	degassed	0	1	27	morning	non-sterile	2	-0.06	52.171	7.75894	-0.26	29.8421	26.2	-0.0630268	29.046
O. sativa	field	third	1000	degassed	0	1	27	morning	non-sterile	3	-0.02	56.385	8.19155	-0.33	24.8229	25.1	-0.0522376	24.7684
O. sativa	field	third	1000	degassed	0	1	27	morning	non-sterile	4	-0.01	61.2	7.62826	-0.2	38.1413	26.4	-0.0649712	36.958
O. sativa	field	third	1000	degassed	0	1	27	morning	non-sterile	8	-0.03	57.422	6.50988	-0.28	23.2496	26.7	-0.0678778	22.378
O. sativa	field	third	1000	degassed	2	1	27	morning	non-sterile	3	-0.04	49.006	6.90161	-0.24	28.7567	26	-0.0610772	28.1155
O. sativa	field	third	1000	degassed	2	1	27	morning	non-sterile	4	-0.12	59.446	7.25732	-0.23	31.5535	25.4	-0.0551962	31.2706
O. sativa	field	third	1000	degassed	2	1	27	morning	non-sterile	8	-0.04	56.574	7.14992	-0.32	22.3435	26.9	-0.069809	21.4105
C. camphor	campus	new	1000	degassed	0	1	27	morning	non-sterile	1	-0.31	36.481	2.25898	-0.41	5.5097	29	-0.0897768	5.04237
C. camphor	campus	new	1000	degassed	0	1	27	morning	non-sterile	3	-0.17	30.261	2.46838	-0.49	5.03751	27.8	-0.0784354	4.73221
C. camphor	campus	new	1000	degassed	0	1	27	morning	non-sterile	4	-0.27	41.39	2.0473	-0.27	7.58258	27.8	-0.0784354	7.12304
C. camphor	campus	new	1000	degassed	0	1	27	morning	non-sterile	5	-0.21	33.181	2.34351	-0.33	7.10154	27.8	-0.0784354	6.67116
C. camphor	campus	new	1000	degassed	0	1	27	morning	non-sterile	6	-0.21	26.948	1.97356	-0.33	5.98049	28	-0.0803383	5.59349
C. camphor	campus	new	1000	degassed	2	1	27	morning	non-sterile	2	-0.15	36.21	2.2641	-0.47	4.81724	28.9	-0.0888386	4.41818
C. camphor	campus	new	1000	degassed	2	1	27	morning	non-sterile	3	-0.3	22.086	2.0105	-0.39	5.15513	28.7	-0.0869584	4.74859
C. camphor	campus	new	1000	degassed	2	1	27	morning	non-sterile	5	-0.36	33.354	3.24293	-0.53	6.11874	28.7	-0.0869584	5.63622
C. camphor	campus	new	1000	degassed	-2	1	27	morning	non-sterile	5	-0.09	37.116	2.63557	-0.5	5.27115	28.7	-0.0869584	4.85547
C. camphor	campus	new	1000	degassed	-2	1	27	morning	non-sterile	6	-0.08	47.635	2.006	-0.29	6.91723	28.6	-0.0860165	6.38557
C. camphor	campus	new	1000	degassed	-2	1	27	morning	non-sterile	7	-0.21	39.228	1.99261	-0.4	4.98153	29.8	-0.0972381	4.48134
C. camphor	campus	new	1000	degassed	-2	1	27	morning	non-sterile	8	-0.23	41.424	2.76818	-0.4	6.92044	29.4	-0.0935173	6.27914

## Sheet: data source of Fig 4
Genotype	sp	Repeat	Time	Weight	Slope_weight_3s	Area	Flow_rate
O. sativa	HHZ_1000_1	a	0	109.881	NA	35.204	#VALUE!
O. sativa	HHZ_1000_1	a	4.26383	109.878	NA	35.204	#VALUE!
O. sativa	HHZ_1000_1	a	8.52846	109.876	NA	35.204	#VALUE!
O. sativa	HHZ_1000_1	a	12.7775	109.873	NA	35.204	#VALUE!
O. sativa	HHZ_1000_1	a	17.0421	109.871	0.000574993	35.204	9.07398
O. sativa	HHZ_1000_1	a	21.3067	109.868	0.000598417	35.204	9.44364
O. sativa	HHZ_1000_1	a	25.5401	109.866	0.000581869	35.204	9.1825
O. sativa	HHZ_1000_1	a	29.7891	109.863	0.000605404	35.204	9.5539
O. sativa	HHZ_1000_1	a	34.0537	109.86	0.000628852	35.204	9.92394
O. sativa	HHZ_1000_1	a	38.2871	109.858	0.00061821	35.204	9.75599
O. sativa	HHZ_1000_1	a	42.5517	109.855	0.00064062	35.204	10.1096
O. sativa	HHZ_1000_1	a	46.8163	109.852	0.000651784	35.204	10.2858
O. sativa	HHZ_1000_1	a	51.0497	109.849	0.000629461	35.204	9.93355
O. sativa	HHZ_1000_1	a	55.2987	109.846	0.00066422	35.204	10.4821
O. sativa	HHZ_1000_1	a	59.5633	109.844	0.000652496	35.204	10.2971
O. sativa	HHZ_1000_1	a	63.7967	109.84	0.000683234	35.204	10.7821
O. sativa	HHZ_1000_1	a	68.0457	109.838	0.000670902	35.204	10.5875
O. sativa	HHZ_1000_1	a	72.3103	109.835	0.000664372	35.204	10.4845
O. sativa	HHZ_1000_1	a	76.5749	109.832	0.00068782	35.204	10.8545
O. sativa	HHZ_1000_1	a	80.8083	109.829	0.000670104	35.204	10.5749
O. sativa	HHZ_1000_1	a	85.0729	109.826	0.000698898	35.204	11.0293
O. sativa	HHZ_1000_1	a	89.3219	109.823	0.000699545	35.204	11.0395
O. sativa	HHZ_1000_1	a	93.5553	109.82	0.000700842	35.204	11.06
O. sativa	HHZ_1000_1	a	97.8199	109.817	0.000681958	35.204	10.762
O. sativa	HHZ_1000_1	a	102.085	109.814	0.000705407	35.204	11.1321
O. sativa	HHZ_1000_1	a	106.318	109.811	0.000700152	35.204	11.0491
O. sativa	HHZ_1000_1	a	110.583	109.808	0.000710579	35.204	11.2137
O. sativa	HHZ_1000_1	a	114.854	109.805	0.000710342	35.204	11.2099
O. sativa	HHZ_1000_1	a	119.118	109.802	0.000710342	35.204	11.2099
O. sativa	HHZ_1000_1	a	123.367	109.799	0.000703829	35.204	11.1072
O. sativa	HHZ_1000_1	a	127.632	109.796	0.000703829	35.204	11.1072
O. sativa	HHZ_1000_1	a	131.896	109.793	0.000709928	35.204	11.2034
O. sativa	HHZ_1000_1	a	136.13	109.79	0.000699544	35.204	11.0395
O. sativa	HHZ_1000_1	a	140.394	109.787	0.000704803	35.204	11.1225
O. sativa	HHZ_1000_1	a	144.659	109.784	0.000704792	35.204	11.1223
O. sativa	HHZ_1000_1	a	148.893	109.781	0.000688287	35.204	10.8619
O. sativa	HHZ_1000_1	a	153.126	109.779	0.000670571	35.204	10.5823
O. sativa	HHZ_1000_1	a	157.391	109.776	0.000676433	35.204	10.6748
O. sativa	HHZ_1000_1	a	161.64	109.773	0.000647715	35.204	10.2216
O. sativa	HHZ_1000_1	a	165.889	109.77	0.000670707	35.204	10.5845
O. sativa	HHZ_1000_1	a	170.153	109.767	0.000663634	35.204	10.4728
O. sativa	HHZ_1000_1	a	174.387	109.765	0.000647215	35.204	10.2137
O. sativa	HHZ_1000_1	a	178.636	109.762	0.000647215	35.204	10.2137
O. sativa	HHZ_1000_1	a	182.9	109.759	0.000629004	35.204	9.92633
O. sativa	HHZ_1000_1	a	187.149	109.757	0.000641353	35.204	10.1212
O. sativa	HHZ_1000_1	a	191.414	109.754	0.000622599	35.204	9.82526
O. sativa	HHZ_1000_1	a	195.663	109.752	0.000604947	35.204	9.54669
O. sativa	HHZ_1000_1	a	199.912	109.749	0.000599624	35.204	9.46269
O. sativa	HHZ_1000_1	a	204.177	109.747	0.000581412	35.204	9.17528
O. sativa	HHZ_1000_1	a	208.41	109.744	0.000576546	35.204	9.09849
O. sativa	HHZ_1000_1	a	212.643	109.742	0.000565256	35.204	8.92032
O. sativa	HHZ_1000_1	a	216.908	109.74	0.000564717	35.204	8.91182
O. sativa	HHZ_1000_1	a	221.157	109.737	0.000559394	35.204	8.82782
O. sativa	HHZ_1000_1	a	225.406	109.735	0.000547126	35.204	8.63421
O. sativa	HHZ_1000_1	a	229.671	109.733	0.000552036	35.204	8.7117
O. sativa	HHZ_1000_1	a	233.92	109.731	0.000523157	35.204	8.25596
O. sativa	HHZ_1000_1	a	238.169	109.728	0.000511389	35.204	8.07025
O. sativa	HHZ_1000_1	a	242.433	109.726	0.000505075	35.204	7.97061
O. sativa	HHZ_1000_1	a	246.683	109.724	0.000511443	35.204	8.0711
O. sativa	HHZ_1000_1	a	250.932	109.722	0.000517326	35.204	8.16394
O. sativa	HHZ_1000_1	a	255.196	109.72	0.000493382	35.204	7.78608
O. sativa	HHZ_1000_1	a	259.43	109.718	0.000500153	35.204	7.89293
O. sativa	HHZ_1000_1	a	263.694	109.716	0.000464474	35.204	7.32988
O. sativa	HHZ_1000_1	a	267.959	109.714	0.000464021	35.204	7.32273
O. sativa	HHZ_1000_1	a	272.192	109.712	0.000470749	35.204	7.42891
O. sativa	HHZ_1000_1	a	276.441	109.71	0.000464409	35.204	7.32885
O. sativa	HHZ_1000_1	a	280.706	109.708	0.000476133	35.204	7.51387
O. sativa	HHZ_1000_1	a	284.955	109.706	0.000458935	35.204	7.24247
O. sativa	HHZ_1000_1	a	289.188	109.704	0.000458935	35.204	7.24247
O. sativa	HHZ_1000_1	a	293.453	109.702	0.000458504	35.204	7.23567
O. sativa	HHZ_1000_1	a	297.717	109.7	0.00044678	35.204	7.05065
O. sativa	HHZ_1000_1	a	301.951	109.698	0.000453076	35.204	7.15001
O. sativa	HHZ_1000_1	a	306.215	109.697	0.000434624	35.204	6.85882
O. sativa	HHZ_1000_1	a	310.48	109.695	0.000428761	35.204	6.76629
O. sativa	HHZ_1000_1	a	314.713	109.693	0.000435446	35.204	6.87179
O. sativa	HHZ_1000_1	a	318.978	109.691	0.000440486	35.204	6.95132
O. sativa	HHZ_1000_1	a	323.227	109.689	0.000440851	35.204	6.95709
O. sativa	HHZ_1000_1	a	327.461	109.688	0.000435763	35.204	6.87679
O. sativa	HHZ_1000_1	a	331.725	109.686	0.000423216	35.204	6.67879
O. sativa	HHZ_1000_1	a	335.99	109.684	0.000423216	35.204	6.67879
O. sativa	HHZ_1000_1	a	340.223	109.682	0.000429492	35.204	6.77783
O. sativa	HHZ_1000_1	a	344.488	109.68	0.000440443	35.204	6.95065
O. sativa	HHZ_1000_1	a	348.737	109.678	0.000434925	35.204	6.86357
O. sativa	HHZ_1000_1	a	352.97	109.677	0.000429885	35.204	6.78403
O. sativa	HHZ_1000_1	a	357.235	109.675	0.000417382	35.204	6.58672
O. sativa	HHZ_1000_1	a	361.484	109.673	0.000417813	35.204	6.59352
O. sativa	HHZ_1000_1	a	365.748	109.671	0.000423331	35.204	6.6806
O. sativa	HHZ_1000_1	a	370.013	109.669	0.000422508	35.204	6.66761
O. sativa	HHZ_1000_1	a	374.247	109.668	0.0004232	35.204	6.67853
O. sativa	HHZ_1000_1	a	378.496	109.666	0.000417316	35.204	6.58568
O. sativa	HHZ_1000_1	a	382.76	109.664	0.000417317	35.204	6.58569
O. sativa	HHZ_1000_1	a	387.009	109.662	0.000400075	35.204	6.3136
O. sativa	HHZ_1000_1	a	391.242	109.661	0.000400075	35.204	6.3136
O. sativa	HHZ_1000_1	a	395.507	109.659	0.000387941	35.204	6.12211
O. sativa	HHZ_1000_1	a	399.772	109.657	0.000387941	35.204	6.12211
O. sativa	HHZ_1000_1	a	404.005	109.656	0.0004001	35.204	6.31399
O. sativa	HHZ_1000_1	a	408.27	109.654	0.000399407	35.204	6.30306
O. sativa	HHZ_1000_1	a	412.534	109.652	0.000405269	35.204	6.39556
O. sativa	HHZ_1000_1	a	416.783	109.65	0.00041152	35.204	6.49421
O. sativa	HHZ_1000_1	a	421.048	109.649	0.000399016	35.204	6.29689
O. sativa	HHZ_1000_1	a	425.313	109.647	0.000416603	35.204	6.57443
O. sativa	HHZ_1000_1	a	429.546	109.645	0.000405571	35.204	6.40033
O. sativa	HHZ_1000_1	a	433.811	109.644	0.000411045	35.204	6.48672
O. sativa	HHZ_1000_1	a	438.075	109.642	0.000416907	35.204	6.57922
O. sativa	HHZ_1000_1	a	442.309	109.64	0.000405918	35.204	6.40581
O. sativa	HHZ_1000_1	a	446.558	109.639	0.000399688	35.204	6.30749
O. sativa	HHZ_1000_1	a	450.822	109.637	0.000387963	35.204	6.12246
O. sativa	HHZ_1000_1	a	455.087	109.635	0.000399691	35.204	6.30754
O. sativa	HHZ_1000_1	a	459.32	109.633	0.000399688	35.204	6.30749
O. sativa	HHZ_1000_1	a	463.585	109.632	0.000411089	35.204	6.48741
O. sativa	HHZ_1000_1	a	467.849	109.63	0.000411089	35.204	6.48741
O. sativa	HHZ_1000_1	a	472.083	109.628	0.000417813	35.204	6.59352
O. sativa	HHZ_1000_1	a	476.363	109.626	0.000410876	35.204	6.48405
O. sativa	HHZ_1000_1	a	480.612	109.624	0.00042301	35.204	6.67554
O. sativa	HHZ_1000_1	a	484.877	109.623	0.000417148	35.204	6.58303
O. sativa	HHZ_1000_1	a	489.126	109.621	0.000416713	35.204	6.57616
O. sativa	HHZ_1000_1	a	493.359	109.619	0.000423653	35.204	6.68568
O. sativa	HHZ_1000_1	a	497.624	109.617	0.000429106	35.204	6.77174
O. sativa	HHZ_1000_1	a	501.888	109.615	0.000434968	35.204	6.86425
O. sativa	HHZ_1000_1	a	506.122	109.613	0.000435402	35.204	6.87109
O. sativa	HHZ_1000_1	a	510.386	109.612	0.000440529	35.204	6.952
O. sativa	HHZ_1000_1	a	514.651	109.61	0.000440529	35.204	6.952
O. sativa	HHZ_1000_1	a	518.884	109.608	0.000441265	35.204	6.96362
O. sativa	HHZ_1000_1	a	523.149	109.606	0.000434537	35.204	6.85744
O. sativa	HHZ_1000_1	a	527.398	109.604	0.000429041	35.204	6.77071
O. sativa	HHZ_1000_1	a	531.631	109.602	0.000429906	35.204	6.78436
O. sativa	HHZ_1000_1	a	535.896	109.6	0.000435033	35.204	6.86527
O. sativa	HHZ_1000_1	a	540.161	109.599	0.000435033	35.204	6.86527
O. sativa	HHZ_1000_1	a	544.395	109.597	0.000441286	35.204	6.96395
O. sativa	HHZ_1000_1	a	548.659	109.595	0.00044042	35.204	6.95028
O. sativa	HHZ_1000_1	a	552.924	109.593	0.00044042	35.204	6.95028
O. sativa	HHZ_1000_1	a	557.157	109.591	0.000453053	35.204	7.14965
O. sativa	HHZ_1000_1	a	561.406	109.589	0.000446801	35.204	7.05098
O. sativa	HHZ_1000_1	a	565.671	109.587	0.000446801	35.204	7.05098
O. sativa	HHZ_1000_1	a	569.92	109.585	0.00044718	35.204	7.05696
O. sativa	HHZ_1000_1	a	574.169	109.583	0.000446724	35.204	7.04977
O. sativa	HHZ_1000_1	a	578.434	109.582	0.000452225	35.204	7.13658
O. sativa	HHZ_1000_1	a	582.683	109.579	0.00045265	35.204	7.14329
O. sativa	HHZ_1000_1	a	586.933	109.578	0.000452648	35.204	7.14325
O. sativa	HHZ_1000_1	a	591.197	109.576	0.000446333	35.204	7.0436
O. sativa	HHZ_1000_1	a	595.431	109.574	0.000458918	35.204	7.2422
O. sativa	HHZ_1000_1	a	599.695	109.572	0.000458492	35.204	7.23548
O. sativa	HHZ_1000_1	a	603.96	109.57	0.000458115	35.204	7.22953
O. sativa	HHZ_1000_1	a	608.193	109.568	0.000464886	35.204	7.33638
O. sativa	HHZ_1000_1	a	612.446	109.566	0.00046434	35.204	7.32777
O. sativa	HHZ_1000_1	a	616.711	109.564	0.000464335	35.204	7.32769
O. sativa	HHZ_1000_1	a	620.944	109.562	0.000476924	35.204	7.52635
O. sativa	HHZ_1000_1	a	625.209	109.56	0.000476016	35.204	7.51203
O. sativa	HHZ_1000_1	a	629.458	109.557	0.000493779	35.204	7.79234
O. sativa	HHZ_1000_1	a	633.691	109.556	0.000482839	35.204	7.6197
O. sativa	HHZ_1000_1	a	637.956	109.553	0.000487836	35.204	7.69856
O. sativa	HHZ_1000_1	a	642.205	109.552	0.000476521	35.204	7.51999
O. sativa	HHZ_1000_1	a	646.438	109.549	0.000465209	35.204	7.34148
O. sativa	HHZ_1000_1	a	650.703	109.547	0.000476155	35.204	7.51422
O. sativa	HHZ_1000_1	a	654.968	109.545	0.000476153	35.204	7.51419
O. sativa	HHZ_1000_1	a	659.217	109.543	0.000487921	35.204	7.6999
O. sativa	HHZ_1000_1	a	663.466	109.541	0.000487462	35.204	7.69265
O. sativa	HHZ_1000_1	a	667.73	109.539	0.000516772	35.204	8.1552
O. sativa	HHZ_1000_1	a	671.964	109.537	0.000511777	35.204	8.07637
O. sativa	HHZ_1000_1	a	676.228	109.534	0.000517187	35.204	8.16175
O. sativa	HHZ_1000_1	a	680.493	109.533	0.000505013	35.204	7.96963
O. sativa	HHZ_1000_1	a	684.726	109.53	0.000500189	35.204	7.8935
O. sativa	HHZ_1000_1	a	688.991	109.528	0.000505186	35.204	7.97236
O. sativa	HHZ_1000_1	a	693.256	109.526	0.000499324	35.204	7.87985
O. sativa	HHZ_1000_1	a	697.489	109.523	0.000535579	35.204	8.45199
O. sativa	HHZ_1000_1	a	701.754	109.522	0.00050523	35.204	7.97305
O. sativa	HHZ_1000_1	a	706.003	109.519	0.000511566	35.204	8.07304
O. sativa	HHZ_1000_1	a	710.236	109.517	0.000506569	35.204	7.99418
O. sativa	HHZ_1000_1	a	714.501	109.515	0.000493763	35.204	7.79209
O. sativa	HHZ_1000_1	a	718.75	109.513	0.00050594	35.204	7.98426
O. sativa	HHZ_1000_1	a	722.983	109.511	0.000500512	35.204	7.8986
O. sativa	HHZ_1000_1	a	727.248	109.508	0.000523095	35.204	8.25498
O. sativa	HHZ_1000_1	a	731.512	109.507	0.000499647	35.204	7.88495
O. sativa	HHZ_1000_1	a	735.746	109.504	0.000500102	35.204	7.89213
O. sativa	HHZ_1000_1	a	740.01	109.502	0.000493332	35.204	7.78529
O. sativa	HHZ_1000_1	a	744.259	109.5	0.000476198	35.204	7.5149
O. sativa	HHZ_1000_1	a	748.508	109.498	0.000488375	35.204	7.70706
O. sativa	HHZ_1000_1	a	752.773	109.496	0.000499191	35.204	7.87775
O. sativa	HHZ_1000_1	a	757.022	109.494	0.000499622	35.204	7.88455
O. sativa	HHZ_1000_1	a	761.255	109.492	0.000517795	35.204	8.17134
O. sativa	HHZ_1000_1	a	765.52	109.489	0.000523203	35.204	8.25668
O. sativa	HHZ_1000_1	a	769.769	109.487	0.000500165	35.204	7.89312
O. sativa	HHZ_1000_1	a	774.018	109.485	0.000511932	35.204	8.07882
O. sativa	HHZ_1000_1	a	778.281	109.483	0.000505096	35.204	7.97094
O. sativa	HHZ_1000_1	a	782.514	109.481	0.000511949	35.204	8.07909
O. sativa	HHZ_1000_1	a	786.779	109.478	0.000546713	35.204	8.6277
O. sativa	HHZ_1000_1	a	791.043	109.476	0.000534514	35.204	8.43518
O. sativa	HHZ_1000_1	a	795.277	109.474	0.000529539	35.204	8.35667
O. sativa	HHZ_1000_1	a	799.526	109.472	0.000517277	35.204	8.16317
O. sativa	HHZ_1000_1	a	803.79	109.469	0.000517277	35.204	8.16317
O. sativa	HHZ_1000_1	a	808.024	109.467	0.000524047	35.204	8.27
O. sativa	HHZ_1000_1	a	812.288	109.465	0.000534826	35.204	8.44011
O. sativa	HHZ_1000_1	a	816.553	109.463	0.000546092	35.204	8.6179
O. sativa	HHZ_1000_1	a	820.786	109.461	0.000511741	35.204	8.0758
O. sativa	HHZ_1000_1	a	825.051	109.458	0.00054015	35.204	8.52413
O. sativa	HHZ_1000_1	a	829.316	109.456	0.000522551	35.204	8.2464
O. sativa	HHZ_1000_1	a	833.565	109.454	0.000534821	35.204	8.44003
O. sativa	HHZ_1000_1	a	837.814	109.451	0.000557944	35.204	8.80493
O. sativa	HHZ_1000_1	a	842.078	109.449	0.000534488	35.204	8.43477
O. sativa	HHZ_1000_1	a	846.327	109.447	0.000552597	35.204	8.72055
O. sativa	HHZ_1000_1	a	850.561	109.444	0.000559042	35.204	8.82226
O. sativa	HHZ_1000_1	a	854.825	109.442	0.000540959	35.204	8.53689
O. sativa	HHZ_1000_1	a	859.074	109.44	0.000547317	35.204	8.63723
O. sativa	HHZ_1000_1	a	863.308	109.438	0.000536027	35.204	8.45906
O. sativa	HHZ_1000_1	a	867.572	109.435	0.000523182	35.204	8.25635
O. sativa	HHZ_1000_1	a	871.821	109.433	0.000553031	35.204	8.7274
O. sativa	HHZ_1000_1	a	876.055	109.43	0.00054172	35.204	8.5489
O. sativa	HHZ_1000_1	a	880.319	109.428	0.000546631	35.204	8.6264
O. sativa	HHZ_1000_1	a	884.568	109.426	0.00053538	35.204	8.44885
O. sativa	HHZ_1000_1	a	888.817	109.424	0.000529497	35.204	8.35601
O. sativa	HHZ_1000_1	a	893.082	109.421	0.000557899	35.204	8.80422
O. sativa	HHZ_1000_1	a	897.331	109.419	0.000546627	35.204	8.62634
O. sativa	HHZ_1000_1	a	901.596	109.416	0.00056374	35.204	8.8964
O. sativa	HHZ_1000_1	a	905.86	109.414	0.00055736	35.204	8.79572
O. sativa	HHZ_1000_1	a	910.094	109.412	0.000552572	35.204	8.72016
O. sativa	HHZ_1000_1	a	914.343	109.409	0.000564339	35.204	8.90585
O. sativa	HHZ_1000_1	a	918.607	109.407	0.000552615	35.204	8.72084
O. sativa	HHZ_1000_1	a	922.857	109.405	0.000558981	35.204	8.8213
O. sativa	HHZ_1000_1	a	927.09	109.402	0.000564894	35.204	8.91461
O. sativa	HHZ_1000_1	a	931.355	109.4	0.000552674	35.204	8.72177
O. sativa	HHZ_1000_1	a	935.621	109.397	0.000564358	35.204	8.90615
O. sativa	HHZ_1000_1	a	939.854	109.395	0.000558987	35.204	8.82139
O. sativa	HHZ_1000_1	a	944.088	109.392	0.000558951	35.204	8.82083
O. sativa	HHZ_1000_1	a	948.353	109.39	0.000570676	35.204	9.00586
O. sativa	HHZ_1000_1	a	952.618	109.388	0.000564854	35.204	8.91398
O. sativa	HHZ_1000_1	a	956.851	109.386	0.000558949	35.204	8.82079
O. sativa	HHZ_1000_1	a	961.116	109.383	0.00055786	35.204	8.80361
O. sativa	HHZ_1000_1	a	965.38	109.381	0.000557859	35.204	8.80359
O. sativa	HHZ_1000_1	a	969.614	109.378	0.000564803	35.204	8.91318
O. sativa	HHZ_1000_1	a	973.878	109.376	0.000593162	35.204	9.36071
O. sativa	HHZ_1000_1	a	978.143	109.373	0.000575576	35.204	9.08318
O. sativa	HHZ_1000_1	a	982.376	109.371	0.000594287	35.204	9.37846
O. sativa	HHZ_1000_1	a	986.641	109.368	0.000599068	35.204	9.45391
O. sativa	HHZ_1000_1	a	990.905	109.366	0.000569756	35.204	8.99134
O. sativa	HHZ_1000_1	a	995.139	109.363	0.000582555	35.204	9.19332
O. sativa	HHZ_1000_1	a	999.404	109.361	0.000575568	35.204	9.08306
O. sativa	HHZ_1000_1	a	1003.67	109.358	0.000569706	35.204	8.99055
O. sativa	HHZ_1000_1	a	1007.9	109.356	0.00059428	35.204	9.37835
O. sativa	HHZ_1000_1	a	1012.13	109.353	0.000582476	35.204	9.19207
O. sativa	HHZ_1000_1	a	1016.4	109.351	0.000594201	35.204	9.37711
O. sativa	HHZ_1000_1	a	1020.65	109.348	0.000588856	35.204	9.29276
O. sativa	HHZ_1000_1	a	1024.9	109.346	0.000576524	35.204	9.09815
O. sativa	HHZ_1000_1	a	1029.16	109.343	0.000587253	35.204	9.26746
O. sativa	HHZ_1000_1	a	1033.4	109.341	0.000594326	35.204	9.37908
O. sativa	HHZ_1000_1	a	1037.66	109.338	0.000582085	35.204	9.1859
O. sativa	HHZ_1000_1	a	1041.91	109.336	0.000599736	35.204	9.46445
O. sativa	HHZ_1000_1	a	1046.16	109.333	0.000612042	35.204	9.65866
O. sativa	HHZ_1000_1	a	1050.42	109.331	0.00058152	35.204	9.17699
O. sativa	HHZ_1000_1	a	1054.66	109.328	0.000611999	35.204	9.65798
O. sativa	HHZ_1000_1	a	1058.92	109.325	0.000623141	35.204	9.83381
O. sativa	HHZ_1000_1	a	1063.17	109.323	0.000587832	35.204	9.2766
O. sativa	HHZ_1000_1	a	1067.43	109.32	0.000611281	35.204	9.64665
O. sativa	HHZ_1000_1	a	1071.7	109.317	0.000615974	35.204	9.72071
O. sativa	HHZ_1000_1	a	1075.95	109.315	0.000575414	35.204	9.08063
O. sativa	HHZ_1000_1	a	1080.18	109.313	0.000605404	35.204	9.5539
O. sativa	HHZ_1000_1	a	1084.45	109.31	0.000617129	35.204	9.73893
O. sativa	HHZ_1000_1	a	1088.7	109.308	0.000553011	35.204	8.72709
O. sativa	HHZ_1000_1	a	1092.96	109.307	0.000505639	35.204	7.97951
O. sativa	HHZ_1000_1	a	1097.22	109.304	0.000504515	35.204	7.96177
O. sativa	HHZ_1000_1	a	1101.47	109.301	0.000493372	35.204	7.78592
O. sativa	HHZ_1000_1	a	1105.72	109.299	0.000540442	35.204	8.52873
O. sativa	HHZ_1000_1	a	1109.99	109.296	0.000610788	35.204	9.63887
O. sativa	HHZ_1000_1	a	1114.24	109.293	0.000628999	35.204	9.92626
O. sativa	HHZ_1000_1	a	1118.5	109.291	0.000610831	35.204	9.63955
O. sativa	HHZ_1000_1	a	1122.77	109.288	0.000639603	35.204	10.0936
O. sativa	HHZ_1000_1	a	1127	109.286	0.000628917	35.204	9.92496
O. sativa	HHZ_1000_1	a	1131.23	109.283	0.000588209	35.204	9.28255
O. sativa	HHZ_1000_1	a	1135.5	109.281	0.000605795	35.204	9.56007
O. sativa	HHZ_1000_1	a	1139.75	109.278	0.000594675	35.204	9.38459
O. sativa	HHZ_1000_1	a	1143.99	109.275	0.000600037	35.204	9.4692
O. sativa	HHZ_1000_1	a	1148.26	109.273	0.000634258	35.204	10.0092
O. sativa	HHZ_1000_1	a	1152.49	109.27	0.000635426	35.204	10.0277
O. sativa	HHZ_1000_1	a	1156.74	109.267	0.000635426	35.204	10.0277
O. sativa	HHZ_1000_1	a	1161.01	109.264	0.000652469	35.204	10.2966
O. sativa	HHZ_1000_1	a	1165.26	109.262	0.000641306	35.204	10.1205
O. sativa	HHZ_1000_1	a	1169.5	109.259	0.000664255	35.204	10.4826
O. sativa	HHZ_1000_1	a	1173.77	109.256	0.000640202	35.204	10.1031
O. sativa	HHZ_1000_1	a	1178.02	109.253	0.000652578	35.204	10.2984
O. sativa	HHZ_1000_1	a	1182.25	109.25	0.000664953	35.204	10.4936
O. sativa	HHZ_1000_1	a	1186.52	109.248	0.000629112	35.204	9.92804
O. sativa	HHZ_1000_1	a	1190.78	109.245	0.000658411	35.204	10.3904
O. sativa	HHZ_1000_1	a	1195.01	109.243	0.00062363	35.204	9.84153
O. sativa	HHZ_1000_1	a	1199.28	109.241	0.000557934	35.204	8.80478
O. sativa	HHZ_1000_1	a	1203.54	109.238	0.000569659	35.204	8.98981
O. sativa	HHZ_1000_1	a	1207.79	109.235	0.000582063	35.204	9.18556
O. sativa	HHZ_1000_1	a	1212.06	109.233	0.000581024	35.204	9.16916
O. sativa	HHZ_1000_1	a	1216.31	109.23	0.000651996	35.204	10.2892
O. sativa	HHZ_1000_1	a	1220.56	109.227	0.000664345	35.204	10.4841
O. sativa	HHZ_1000_1	a	1224.82	109.224	0.000634366	35.204	10.011
O. sativa	HHZ_1000_1	a	1229.05	109.221	0.000676738	35.204	10.6796
O. sativa	HHZ_1000_1	a	1233.32	109.219	0.000664388	35.204	10.4847
O. sativa	HHZ_1000_1	a	1237.58	109.215	0.000681349	35.204	10.7524
O. sativa	HHZ_1000_1	a	1241.82	109.213	0.000670663	35.204	10.5838
O. sativa	HHZ_1000_1	a	1246.08	109.21	0.000663465	35.204	10.4702
O. sativa	HHZ_1000_1	a	1250.35	109.207	0.000681052	35.204	10.7477
O. sativa	HHZ_1000_1	a	1254.59	109.204	0.000658207	35.204	10.3872
O. sativa	HHZ_1000_1	a	1258.84	109.201	0.000687104	35.204	10.8432
O. sativa	HHZ_1000_1	a	1263.11	109.198	0.000675379	35.204	10.6582
O. sativa	HHZ_1000_1	a	1267.34	109.195	0.000682578	35.204	10.7718
O. sativa	HHZ_1000_1	a	1271.61	109.193	0.000658525	35.204	10.3922
O. sativa	HHZ_1000_1	a	1275.86	109.19	0.00063473	35.204	10.0167
O. sativa	HHZ_1000_1	a	1280.13	109.187	0.000646446	35.204	10.2016
O. sativa	HHZ_1000_1	a	1284.38	109.185	0.000610441	35.204	9.63339
O. sativa	HHZ_1000_1	a	1288.61	109.182	0.000635101	35.204	10.0226
O. sativa	HHZ_1000_1	a	1292.88	109.18	0.000617236	35.204	9.74062
O. sativa	HHZ_1000_1	a	1297.14	109.177	0.000599658	35.204	9.46322
O. sativa	HHZ_1000_1	a	1301.39	109.174	0.000617344	35.204	9.74233
O. sativa	HHZ_1000_1	a	1305.62	109.171	0.000646872	35.204	10.2083
O. sativa	HHZ_1000_1	a	1309.89	109.168	0.00067032	35.204	10.5783
O. sativa	HHZ_1000_1	a	1314.14	109.165	0.000700321	35.204	11.0518
O. sativa	HHZ_1000_1	a	1318.39	109.162	0.00070031	35.204	11.0516
O. sativa	HHZ_1000_1	a	1322.65	109.159	0.00069302	35.204	10.9366
O. sativa	HHZ_1000_1	a	1326.88	109.157	0.000688239	35.204	10.8611
O. sativa	HHZ_1000_1	a	1331.15	109.154	0.000675824	35.204	10.6652
O. sativa	HHZ_1000_1	a	1335.4	109.151	0.000687604	35.204	10.8511
O. sativa	HHZ_1000_1	a	1339.65	109.148	0.000676526	35.204	10.6763
O. sativa	HHZ_1000_1	a	1343.91	109.145	0.000698893	35.204	11.0293
O. sativa	HHZ_1000_1	a	1348.16	109.142	0.000705424	35.204	11.1323
O. sativa	HHZ_1000_1	a	1352.42	109.139	0.000698915	35.204	11.0296
O. sativa	HHZ_1000_1	a	1356.69	109.136	0.000674819	35.204	10.6493
O. sativa	HHZ_1000_1	a	1360.92	109.133	0.00069379	35.204	10.9487
O. sativa	HHZ_1000_1	a	1365.19	109.13	0.000693122	35.204	10.9382
O. sativa	HHZ_1000_1	a	1369.45	109.127	0.000704847	35.204	11.1232
O. sativa	HHZ_1000_1	a	1373.7	109.124	0.000717174	35.204	11.3177
O. sativa	HHZ_1000_1	a	1377.97	109.121	0.000721652	35.204	11.3884
O. sativa	HHZ_1000_1	a	1382.23	109.118	0.000721652	35.204	11.3884
O. sativa	HHZ_1000_1	a	1386.48	109.115	0.00072232	35.204	11.399
O. sativa	HHZ_1000_1	a	1390.74	109.112	0.000733442	35.204	11.5745
O. sativa	HHZ_1000_1	a	1395.01	109.109	0.000715855	35.204	11.2969
O. sativa	HHZ_1000_1	a	1399.24	109.105	0.000723101	35.204	11.4113
O. sativa	HHZ_1000_1	a	1403.51	109.103	0.000710703	35.204	11.2156
O. sativa	HHZ_1000_1	a	1407.76	109.1	0.000699582	35.204	11.0401
O. sativa	HHZ_1000_1	a	1412	109.097	0.000711996	35.204	11.236
O. sativa	HHZ_1000_1	a	1416.27	109.094	0.000687074	35.204	10.8427
O. sativa	HHZ_1000_1	a	1420.52	109.091	0.000699472	35.204	11.0384
O. sativa	HHZ_1000_1	a	1424.75	109.088	0.000694125	35.204	10.954
O. sativa	HHZ_1000_1	a	1429.02	109.085	0.000699289	35.204	11.0355
O. sativa	HHZ_1000_1	a	1433.27	109.082	0.000705873	35.204	11.1394
O. sativa	HHZ_1000_1	a	1437.5	109.078	0.000724253	35.204	11.4295
O. sativa	HHZ_1000_1	a	1441.76	109.076	0.000711777	35.204	11.2326
O. sativa	HHZ_1000_1	a	1446.02	109.072	0.000717638	35.204	11.3251
O. sativa	HHZ_1000_1	a	1450.27	109.069	0.000723514	35.204	11.4178
O. sativa	HHZ_1000_1	a	1454.5	109.066	0.000717619	35.204	11.3248
O. sativa	HHZ_1000_1	a	1458.77	109.063	0.000734838	35.204	11.5965
O. sativa	HHZ_1000_1	a	1463.02	109.061	0.000694394	35.204	10.9583
O. sativa	HHZ_1000_1	a	1467.28	109.058	0.000693748	35.204	10.9481
O. sativa	HHZ_1000_1	a	1471.55	109.055	0.000668871	35.204	10.5555
O. sativa	HHZ_1000_1	a	1475.78	109.052	0.000687799	35.204	10.8542
O. sativa	HHZ_1000_1	a	1480.04	109.048	0.000716528	35.204	11.3076
O. sativa	HHZ_1000_1	a	1484.29	109.045	0.000717174	35.204	11.3177
O. sativa	HHZ_1000_1	a	1488.53	109.042	0.000747956	35.204	11.8035
O. sativa	HHZ_1000_1	a	1492.79	109.039	0.000717304	35.204	11.3198
O. sativa	HHZ_1000_1	a	1497.06	109.036	0.000711442	35.204	11.2273
O. sativa	HHZ_1000_1	a	1501.29	109.033	0.000729809	35.204	11.5171
O. sativa	HHZ_1000_1	a	1505.54	109.031	0.000676118	35.204	10.6698
O. sativa	HHZ_1000_1	a	1509.8	109.028	0.000693704	35.204	10.9474
O. sativa	HHZ_1000_1	a	1514.04	109.025	0.000695045	35.204	10.9685
O. sativa	HHZ_1000_1	a	1518.29	109.021	0.000682562	35.204	10.7715
O. sativa	HHZ_1000_1	a	1522.57	109.019	0.00069901	35.204	11.0311
O. sativa	HHZ_1000_1	a	1526.8	109.015	0.000723887	35.204	11.4237
O. sativa	HHZ_1000_1	a	1531.05	109.012	0.000723214	35.204	11.4131
O. sativa	HHZ_1000_1	a	1535.31	109.009	0.000722545	35.204	11.4025
O. sativa	HHZ_1000_1	a	1539.56	109.006	0.000735515	35.204	11.6072
O. sativa	HHZ_1000_1	a	1543.83	109.003	0.000716501	35.204	11.3071
O. sativa	HHZ_1000_1	a	1548.07	109	0.000716501	35.204	11.3071
O. sativa	HHZ_1000_1	a	1552.31	108.997	0.000711937	35.204	11.2351
O. sativa	HHZ_1000_1	a	1556.57	108.994	0.000693704	35.204	10.9474
O. sativa	HHZ_1000_1	a	1560.82	108.991	0.00069435	35.204	10.9576
O. sativa	HHZ_1000_1	a	1565.06	108.989	0.000671402	35.204	10.5954
O. sativa	HHZ_1000_1	a	1569.32	108.985	0.00068769	35.204	10.8525
O. sativa	HHZ_1000_1	a	1573.57	108.983	0.000676505	35.204	10.6759
O. sativa	HHZ_1000_1	a	1577.8	108.98	0.000683062	35.204	10.7794
O. sativa	HHZ_1000_1	a	1582.06	108.977	0.000699879	35.204	11.0448
O. sativa	HHZ_1000_1	a	1586.32	108.973	0.000705732	35.204	11.1372
O. sativa	HHZ_1000_1	a	1590.57	108.971	0.000711615	35.204	11.23
O. sativa	HHZ_1000_1	a	1594.8	108.969	0.000652561	35.204	10.2981
O. sativa	HHZ_1000_1	a	1599.07	108.966	0.000640437	35.204	10.1068
O. sativa	HHZ_1000_1	a	1603.32	108.963	0.000605877	35.204	9.56137
O. sativa	HHZ_1000_1	a	1607.57	108.96	0.000635296	35.204	10.0256
O. sativa	HHZ_1000_1	a	1611.83	108.957	0.000687147	35.204	10.8439
O. sativa	HHZ_1000_1	a	1616.08	108.954	0.000699526	35.204	11.0392
O. sativa	HHZ_1000_1	a	1620.31	108.951	0.000711937	35.204	11.2351
O. sativa	HHZ_1000_1	a	1624.58	108.948	0.000711269	35.204	11.2246
O. sativa	HHZ_1000_1	a	1628.84	108.945	0.000711269	35.204	11.2246
O. sativa	HHZ_1000_1	a	1633.08	108.942	0.000706007	35.204	11.1415
O. sativa	HHZ_1000_1	a	1637.34	108.939	0.000704717	35.204	11.1212
O. sativa	HHZ_1000_1	a	1641.61	108.936	0.000698854	35.204	11.0286
O. sativa	HHZ_1000_1	a	1645.84	108.933	0.000670625	35.204	10.5832
O. sativa	HHZ_1000_1	a	1650.1	108.931	0.000651784	35.204	10.2858
O. sativa	HHZ_1000_1	a	1654.37	108.928	0.000663509	35.204	10.4709
O. sativa	HHZ_1000_1	a	1658.6	108.925	0.000664806	35.204	10.4913
O. sativa	HHZ_1000_1	a	1662.87	108.922	0.000693036	35.204	10.9368
O. sativa	HHZ_1000_1	a	1667.1	108.919	0.000711877	35.204	11.2342
O. sativa	HHZ_1000_1	a	1671.36	108.916	0.000706014	35.204	11.1416
O. sativa	HHZ_1000_1	a	1675.61	108.913	0.000705363	35.204	11.1314
O. sativa	HHZ_1000_1	a	1679.86	108.91	0.000688359	35.204	10.863
O. sativa	HHZ_1000_1	a	1684.13	108.907	0.000704691	35.204	11.1208
O. sativa	HHZ_1000_1	a	1688.38	108.904	0.000705359	35.204	11.1313
O. sativa	HHZ_1000_1	a	1692.61	108.901	0.00070601	35.204	11.1416
O. sativa	HHZ_1000_1	a	1696.87	108.898	0.000705428	35.204	11.1324
O. sativa	HHZ_1000_1	a	1701.12	108.895	0.00071198	35.204	11.2358
O. sativa	HHZ_1000_1	a	1705.37	108.892	0.000700211	35.204	11.0501
O. sativa	HHZ_1000_1	a	1709.64	108.888	0.000710639	35.204	11.2146
O. sativa	HHZ_1000_1	a	1713.87	108.886	0.000711807	35.204	11.2331
O. sativa	HHZ_1000_1	a	1718.12	108.882	0.000711829	35.204	11.2334
O. sativa	HHZ_1000_1	a	1722.38	108.88	0.000705342	35.204	11.131
O. sativa	HHZ_1000_1	a	1726.63	108.877	0.000700147	35.204	11.049
O. sativa	HHZ_1000_1	a	1730.9	108.874	0.000669669	35.204	10.5681
O. sativa	HHZ_1000_1	a	1735.16	108.871	0.000651371	35.204	10.2793
O. sativa	HHZ_1000_1	a	1739.39	108.868	0.000658563	35.204	10.3928
O. sativa	HHZ_1000_1	a	1743.63	108.865	0.000676952	35.204	10.683
O. sativa	HHZ_1000_1	a	1747.89	108.863	0.000688677	35.204	10.868
O. sativa	HHZ_1000_1	a	1752.14	108.86	0.000689323	35.204	10.8782
O. sativa	HHZ_1000_1	a	1756.37	108.857	0.000695153	35.204	10.9702
O. sativa	HHZ_1000_1	a	1760.64	108.854	0.000652647	35.204	10.2994
O. sativa	HHZ_1000_1	a	1764.87	108.851	0.000700929	35.204	11.0614
O. sativa	HHZ_1000_1	a	1769.14	108.849	0.000659247	35.204	10.4036
O. sativa	HHZ_1000_1	a	1773.4	108.847	0.000587603	35.204	9.27298
O. sativa	HHZ_1000_1	a	1777.64	108.844	0.000618298	35.204	9.75738
O. sativa	HHZ_1000_1	a	1781.9	108.841	0.00060519	35.204	9.55052
O. sativa	HHZ_1000_1	a	1786.15	108.838	0.000646871	35.204	10.2083
O. sativa	HHZ_1000_1	a	1790.38	108.835	0.000718516	35.204	11.3389
O. sativa	HHZ_1000_1	a	1794.65	108.832	0.000705396	35.204	11.1319
O. sativa	HHZ_1000_1	a	1798.9	108.828	0.000711927	35.204	11.2349
O. sativa	HHZ_1000_1	a	1803.13	108.826	0.000694861	35.204	10.9656
O. sativa	HHZ_1000_1	a	1807.39	108.823	0.000705288	35.204	11.1302
O. sativa	HHZ_1000_1	a	1811.64	108.82	0.000700053	35.204	11.0476
O. sativa	HHZ_1000_1	a	1815.91	108.816	0.000705247	35.204	11.1295
O. sativa	HHZ_1000_1	a	1820.17	108.814	0.000704079	35.204	11.1111
O. sativa	HHZ_1000_1	a	1824.42	108.811	0.000698885	35.204	11.0291
O. sativa	HHZ_1000_1	a	1828.69	108.808	0.000698268	35.204	11.0194
O. sativa	HHZ_1000_1	a	1832.95	108.805	0.000698268	35.204	11.0194
O. sativa	HHZ_1000_1	a	1837.18	108.802	0.000693531	35.204	10.9446
O. sativa	HHZ_1000_1	a	1841.45	108.799	0.000710449	35.204	11.2116
O. sativa	HHZ_1000_1	a	1845.7	108.796	0.000711074	35.204	11.2215
O. sativa	HHZ_1000_1	a	1849.93	108.792	0.000718364	35.204	11.3365
O. sativa	HHZ_1000_1	a	1854.2	108.79	0.000670341	35.204	10.5787
O. sativa	HHZ_1000_1	a	1858.45	108.788	0.000635511	35.204	10.029
O. sativa	HHZ_1000_1	a	1862.72	108.785	0.000629023	35.204	9.92663
O. sativa	HHZ_1000_1	a	1866.96	108.782	0.000610656	35.204	9.63678
O. sativa	HHZ_1000_1	a	1871.2	108.779	0.0006823	35.204	10.7674
O. sativa	HHZ_1000_1	a	1875.46	108.776	0.000693683	35.204	10.947
O. sativa	HHZ_1000_1	a	1879.71	108.773	0.000682518	35.204	10.7708
O. sativa	HHZ_1000_1	a	1883.96	108.77	0.000694286	35.204	10.9566
O. sativa	HHZ_1000_1	a	1888.23	108.767	0.000681264	35.204	10.7511
O. sativa	HHZ_1000_1	a	1892.47	108.764	0.000699561	35.204	11.0398
O. sativa	HHZ_1000_1	a	1896.71	108.761	0.000711937	35.204	11.2351
O. sativa	HHZ_1000_1	a	1900.97	108.758	0.000717109	35.204	11.3167
O. sativa	HHZ_1000_1	a	1905.24	108.755	0.000717109	35.204	11.3167
O. sativa	HHZ_1000_1	a	1909.47	108.752	0.000717826	35.204	11.328
O. sativa	HHZ_1000_1	a	1913.74	108.749	0.00070489	35.204	11.1239
O. sativa	HHZ_1000_1	a	1918	108.746	0.000710752	35.204	11.2164
O. sativa	HHZ_1000_1	a	1922.23	108.744	0.000647003	35.204	10.2104
O. sativa	HHZ_1000_1	a	1926.5	108.741	0.000622127	35.204	9.81781
O. sativa	HHZ_1000_1	a	1930.76	108.738	0.000657301	35.204	10.3729
O. sativa	HHZ_1000_1	a	1935	108.735	0.000635149	35.204	10.0233
O. sativa	HHZ_1000_1	a	1939.24	108.731	0.000746571	35.204	11.7817
O. sativa	HHZ_1000_1	a	1943.51	108.729	0.000728985	35.204	11.5041
O. sativa	HHZ_1000_1	a	1947.76	108.726	0.00072379	35.204	11.4222
O. sativa	HHZ_1000_1	a	1952.01	108.722	0.00074079	35.204	11.6904
O. sativa	HHZ_1000_1	a	1956.28	108.719	0.000727976	35.204	11.4882
O. sativa	HHZ_1000_1	a	1960.54	108.716	0.000727976	35.204	11.4882
O. sativa	HHZ_1000_1	a	1964.79	108.713	0.000751511	35.204	11.8596
O. sativa	HHZ_1000_1	a	1969.06	108.71	0.000727351	35.204	11.4784
O. sativa	HHZ_1000_1	a	1973.32	108.707	0.000721803	35.204	11.3908
O. sativa	HHZ_1000_1	a	1977.56	108.704	0.000740644	35.204	11.6881
O. sativa	HHZ_1000_1	a	1981.79	108.701	0.000723688	35.204	11.4205
O. sativa	HHZ_1000_1	a	1986.05	108.698	0.000723688	35.204	11.4205
O. sativa	HHZ_1000_1	a	1990.3	108.695	0.000712632	35.204	11.2461
O. sativa	HHZ_1000_1	a	1994.54	108.692	0.000700821	35.204	11.0597
O. sativa	HHZ_1000_1	a	1998.8	108.689	0.000705299	35.204	11.1303
O. sativa	HHZ_1000_1	a	2003.05	108.685	0.000723575	35.204	11.4188
O. sativa	HHZ_1000_1	a	2007.3	108.682	0.000729458	35.204	11.5116
O. sativa	HHZ_1000_1	a	2011.56	108.679	0.000751739	35.204	11.8632
O. sativa	HHZ_1000_1	a	2015.81	108.676	0.000740682	35.204	11.6887
O. sativa	HHZ_1000_1	a	2020.06	108.673	0.000746566	35.204	11.7816
O. sativa	HHZ_1000_1	a	2024.33	108.67	0.000740015	35.204	11.6782
O. sativa	HHZ_1000_1	a	2028.57	108.666	0.00075245	35.204	11.8744
O. sativa	HHZ_1000_1	a	2032.82	108.663	0.000734799	35.204	11.5959
O. sativa	HHZ_1000_1	a	2037.09	108.66	0.000716501	35.204	11.3071
O. sativa	HHZ_1000_1	a	2041.34	108.657	0.000723053	35.204	11.4105
O. sativa	HHZ_1000_1	a	2045.57	108.654	0.000729675	35.204	11.515
O. sativa	HHZ_1000_1	a	2049.83	108.651	0.000723209	35.204	11.413
O. sativa	HHZ_1000_1	a	2054.08	108.648	0.000753275	35.204	11.8875
O. sativa	HHZ_1000_1	a	2058.32	108.645	0.000748064	35.204	11.8052
O. sativa	HHZ_1000_1	a	2062.58	108.641	0.000746589	35.204	11.7819
O. sativa	HHZ_1000_1	a	2066.83	108.638	0.000758938	35.204	11.9768
O. sativa	HHZ_1000_1	a	2071.06	108.635	0.000753793	35.204	11.8956
O. sativa	HHZ_1000_1	a	2075.33	108.632	0.000758314	35.204	11.967
O. sativa	HHZ_1000_1	a	2079.58	108.629	0.000741399	35.204	11.7
O. sativa	HHZ_1000_1	a	2083.81	108.625	0.000777462	35.204	12.2692
O. sativa	HHZ_1000_1	a	2088.08	108.623	0.000688058	35.204	10.8583
O. sativa	HHZ_1000_1	a	2092.33	108.62	0.000682864	35.204	10.7763
O. sativa	HHZ_1000_1	a	2096.57	108.617	0.000688748	35.204	10.8692
O. sativa	HHZ_1000_1	a	2100.84	108.613	0.000693096	35.204	10.9378
O. sativa	HHZ_1000_1	a	2105.07	108.61	0.000752972	35.204	11.8827
O. sativa	HHZ_1000_1	a	2109.32	108.607	0.000776507	35.204	12.2541
O. sativa	HHZ_1000_1	a	2113.59	108.604	0.000775817	35.204	12.2432
O. sativa	HHZ_1000_1	a	2117.83	108.6	0.000758942	35.204	11.9769
O. sativa	HHZ_1000_1	a	2122.07	108.597	0.000794369	35.204	12.536
O. sativa	HHZ_1000_1	a	2126.33	108.594	0.000746718	35.204	11.784
O. sativa	HHZ_1000_1	a	2130.58	108.591	0.000770943	35.204	12.1663
O. sativa	HHZ_1000_1	a	2134.83	108.588	0.000753292	35.204	11.8877
O. sativa	HHZ_1000_1	a	2139.1	108.584	0.000751782	35.204	11.8639
O. sativa	HHZ_1000_1	a	2143.33	108.581	0.000776572	35.204	12.2551
O. sativa	HHZ_1000_1	a	2147.59	108.578	0.000752348	35.204	11.8728
O. sativa	HHZ_1000_1	a	2151.86	108.575	0.000769287	35.204	12.1401
O. sativa	HHZ_1000_1	a	2156.11	108.571	0.000764158	35.204	12.0592
O. sativa	HHZ_1000_1	a	2160.37	108.568	0.000786265	35.204	12.4081
O. sativa	HHZ_1000_1	a	2164.64	108.565	0.000774549	35.204	12.2232
O. sativa	HHZ_1000_1	a	2168.89	108.561	0.000781135	35.204	12.3271
O. sativa	HHZ_1000_1	a	2173.15	108.559	0.00073351	35.204	11.5755
O. sativa	HHZ_1000_1	a	2177.41	108.555	0.000733503	35.204	11.5754
O. sativa	HHZ_1000_1	a	2181.65	108.552	0.000728887	35.204	11.5026
O. sativa	HHZ_1000_1	a	2185.91	108.549	0.000728164	35.204	11.4912
O. sativa	HHZ_1000_1	a	2190.18	108.546	0.000763331	35.204	12.0462
O. sativa	HHZ_1000_1	a	2194.41	108.542	0.000747137	35.204	11.7906
O. sativa	HHZ_1000_1	a	2198.68	108.539	0.000786871	35.204	12.4176
O. sativa	HHZ_1000_1	a	2202.93	108.536	0.000746418	35.204	11.7792
O. sativa	HHZ_1000_1	a	2207.17	108.532	0.000770642	35.204	12.1615
O. sativa	HHZ_1000_1	a	2211.44	108.529	0.000763395	35.204	12.0472
O. sativa	HHZ_1000_1	a	2215.69	108.526	0.000746567	35.204	11.7816
O. sativa	HHZ_1000_1	a	2219.95	108.523	0.000769434	35.204	12.1425
O. sativa	HHZ_1000_1	a	2224.22	108.52	0.000745208	35.204	11.7602
O. sativa	HHZ_1000_1	a	2228.49	108.517	0.00074495	35.204	11.7561
O. sativa	HHZ_1000_1	a	2232.74	108.514	0.000727283	35.204	11.4773
O. sativa	HHZ_1000_1	a	2236.97	108.511	0.000716813	35.204	11.3121
O. sativa	HHZ_1000_1	a	2241.24	108.508	0.000710951	35.204	11.2195
O. sativa	HHZ_1000_1	a	2245.48	108.504	0.000723645	35.204	11.4199
O. sativa	HHZ_1000_1	a	2249.75	108.501	0.000734739	35.204	11.5949
O. sativa	HHZ_1000_1	a	2254.01	108.498	0.000774519	35.204	12.2227
O. sativa	HHZ_1000_1	a	2258.25	108.495	0.00076405	35.204	12.0575
O. sativa	HHZ_1000_1	a	2262.51	108.491	0.000763339	35.204	12.0463
O. sativa	HHZ_1000_1	a	2266.78	108.488	0.000751614	35.204	11.8612
O. sativa	HHZ_1000_1	a	2271.01	108.485	0.000735456	35.204	11.6063
O. sativa	HHZ_1000_1	a	2275.27	108.482	0.000722476	35.204	11.4014
O. sativa	HHZ_1000_1	a	2279.52	108.479	0.000723187	35.204	11.4126
O. sativa	HHZ_1000_1	a	2283.77	108.476	0.000712067	35.204	11.2372
O. sativa	HHZ_1000_1	a	2288.04	108.473	0.000698915	35.204	11.0296
O. sativa	HHZ_1000_1	a	2292.3	108.471	0.00068132	35.204	10.7519
O. sativa	HHZ_1000_1	a	2296.53	108.468	0.000682037	35.204	10.7632
O. sativa	HHZ_1000_1	a	2300.8	108.465	0.000693157	35.204	10.9387
O. sativa	HHZ_1000_1	a	2305.05	108.461	0.000705593	35.204	11.135
O. sativa	HHZ_1000_1	a	2309.3	108.458	0.000729653	35.204	11.5147
O. sativa	HHZ_1000_1	a	2313.59	108.455	0.000726819	35.204	11.47
O. sativa	HHZ_1000_1	a	2317.83	108.452	0.000734022	35.204	11.5836
O. sativa	HHZ_1000_1	a	2322.08	108.449	0.000722255	35.204	11.3979
O. sativa	HHZ_1000_1	a	2326.34	108.446	0.000733376	35.204	11.5734
O. sativa	HHZ_1000_1	a	2330.59	108.443	0.000717842	35.204	11.3283
O. sativa	HHZ_1000_1	a	2334.84	108.44	0.000717169	35.204	11.3177
O. sativa	HHZ_1000_1	a	2339.1	108.437	0.000722363	35.204	11.3996
O. sativa	HHZ_1000_1	a	2343.35	108.434	0.00067594	35.204	10.667
O. sativa	HHZ_1000_1	a	2347.59	108.431	0.000682497	35.204	10.7705
O. sativa	HHZ_1000_1	a	2351.85	108.428	0.000675967	35.204	10.6675
O. sativa	HHZ_1000_1	a	2356.1	108.425	0.00068254	35.204	10.7712
O. sativa	HHZ_1000_1	a	2360.35	108.422	0.000706075	35.204	11.1426
O. sativa	HHZ_1000_1	a	2364.61	108.419	0.000716458	35.204	11.3064
O. sativa	HHZ_1000_1	a	2368.86	108.416	0.000717105	35.204	11.3167
O. sativa	HHZ_1000_1	a	2373.11	108.413	0.000717105	35.204	11.3167
O. sativa	HHZ_1000_1	a	2377.38	108.41	0.000710682	35.204	11.2153
O. sativa	HHZ_1000_1	a	2381.62	108.407	0.000717279	35.204	11.3194
O. sativa	HHZ_1000_1	a	2385.86	108.404	0.000706118	35.204	11.1433
O. sativa	HHZ_1000_1	a	2390.1	108.401	0.000700644	35.204	11.0569
O. sativa	HHZ_1000_1	a	2394.35	108.398	0.000701183	35.204	11.0654
O. sativa	HHZ_1000_1	a	2398.61	108.395	0.000682862	35.204	10.7763
O. sativa	HHZ_1000_1	a	2402.86	108.392	0.000682255	35.204	10.7667
O. sativa	HHZ_1000_1	a	2407.09	108.39	0.000623488	35.204	9.83929
O. sativa	HHZ_1000_1	a	2411.36	108.387	0.000646395	35.204	10.2008
O. sativa	HHZ_1000_1	a	2415.61	108.384	0.000647064	35.204	10.2113
O. sativa	HHZ_1000_1	a	2419.87	108.382	0.000634735	35.204	10.0168
O. sativa	HHZ_1000_1	a	2424.14	108.379	0.000692403	35.204	10.9268
O. sativa	HHZ_1000_1	a	2428.37	108.376	0.000693661	35.204	10.9467
O. sativa	HHZ_1000_1	a	2432.6	108.373	0.000694283	35.204	10.9565
O. sativa	HHZ_1000_1	a	2436.87	108.37	0.000688422	35.204	10.864
O. sativa	HHZ_1000_1	a	2441.12	108.367	0.000689095	35.204	10.8746
O. sativa	HHZ_1000_1	a	2445.37	108.364	0.000682582	35.204	10.7719
O. sativa	HHZ_1000_1	a	2449.63	108.361	0.000669566	35.204	10.5664
O. sativa	HHZ_1000_1	a	2453.87	108.358	0.000700175	35.204	11.0495
O. sativa	HHZ_1000_1	a	2458.13	108.355	0.000687777	35.204	10.8538
O. sativa	HHZ_1000_1	a	2462.39	108.352	0.000693398	35.204	10.9425
O. sativa	HHZ_1000_1	a	2466.65	108.349	0.000687536	35.204	10.85
O. sativa	HHZ_1000_1	a	2470.88	108.346	0.000693441	35.204	10.9432
O. sativa	HHZ_1000_1	a	2475.15	108.343	0.000699303	35.204	11.0357
O. sativa	HHZ_1000_1	a	2479.4	108.34	0.000693683	35.204	10.947
O. sativa	HHZ_1000_1	a	2483.65	108.338	0.000676635	35.204	10.678
O. sativa	HHZ_1000_1	a	2487.91	108.335	0.000681147	35.204	10.7492
O. sativa	HHZ_1000_1	a	2492.14	108.332	0.000664773	35.204	10.4908
O. sativa	HHZ_1000_1	a	2496.39	108.329	0.000682423	35.204	10.7693
O. sativa	HHZ_1000_1	a	2500.66	108.326	0.000681884	35.204	10.7608
O. sativa	HHZ_1000_1	a	2504.91	108.323	0.000682575	35.204	10.7717
O. sativa	HHZ_1000_1	a	2509.14	108.32	0.000682574	35.204	10.7717
O. sativa	HHZ_1000_1	a	2513.4	108.317	0.000670182	35.204	10.5762
O. sativa	HHZ_1000_1	a	2517.65	108.315	0.000688373	35.204	10.8632
O. sativa	HHZ_1000_1	a	2521.89	108.312	0.000659548	35.204	10.4084
O. sativa	HHZ_1000_1	a	2526.15	108.309	0.000681785	35.204	10.7593
O. sativa	HHZ_1000_1	a	2530.42	108.306	0.000646612	35.204	10.2042
O. sativa	HHZ_1000_1	a	2534.65	108.303	0.000659025	35.204	10.4001
O. sativa	HHZ_1000_1	a	2538.9	108.3	0.00067609	35.204	10.6694
O. sativa	HHZ_1000_1	a	2543.16	108.297	0.000658504	35.204	10.3919
O. sativa	HHZ_1000_1	a	2547.4	108.294	0.000700837	35.204	11.0599
O. sativa	HHZ_1000_1	a	2551.66	108.292	0.000693683	35.204	10.947
O. sativa	HHZ_1000_1	a	2555.93	108.289	0.000693036	35.204	10.9368
O. sativa	HHZ_1000_1	a	2560.16	108.286	0.000682479	35.204	10.7702
O. sativa	HHZ_1000_1	a	2564.42	108.283	0.000692906	35.204	10.9348
O. sativa	HHZ_1000_1	a	2568.69	108.28	0.000692906	35.204	10.9348
O. sativa	HHZ_1000_1	a	2572.92	108.277	0.000706015	35.204	11.1416
O. sativa	HHZ_1000_1	a	2577.19	108.274	0.000693122	35.204	10.9382
O. sativa	HHZ_1000_1	a	2581.45	108.271	0.00069897	35.204	11.0305
O. sativa	HHZ_1000_1	a	2585.7	108.268	0.000681945	35.204	10.7618
O. sativa	HHZ_1000_1	a	2589.97	108.266	0.000645387	35.204	10.1849
O. sativa	HHZ_1000_1	a	2594.23	108.263	0.000674698	35.204	10.6474
O. sativa	HHZ_1000_1	a	2598.46	108.26	0.000646612	35.204	10.2042
O. sativa	HHZ_1000_1	a	2602.71	108.257	0.000681914	35.204	10.7613
O. sativa	HHZ_1000_1	a	2606.98	108.254	0.000676052	35.204	10.6688
O. sativa	HHZ_1000_1	a	2611.23	108.251	0.000688466	35.204	10.8647
O. sativa	HHZ_1000_1	a	2615.46	108.248	0.000688466	35.204	10.8647
O. sativa	HHZ_1000_1	a	2619.72	108.245	0.000699501	35.204	11.0388
O. sativa	HHZ_1000_1	a	2623.97	108.242	0.00070004	35.204	11.0474
O. sativa	HHZ_1000_1	a	2628.24	108.239	0.000693489	35.204	10.944
O. sativa	HHZ_1000_1	a	2632.5	108.236	0.000704001	35.204	11.1099
O. sativa	HHZ_1000_1	a	2636.75	108.233	0.000675315	35.204	10.6572
O. sativa	HHZ_1000_1	a	2640.98	108.23	0.000705386	35.204	11.1317
O. sativa	HHZ_1000_1	a	2645.25	108.227	0.000699523	35.204	11.0392
O. sativa	HHZ_1000_1	a	2649.5	108.224	0.000706053	35.204	11.1422
O. sativa	HHZ_1000_1	a	2653.73	108.221	0.000694872	35.204	10.9658
O. sativa	HHZ_1000_1	a	2658	108.218	0.000693574	35.204	10.9453
O. sativa	HHZ_1000_1	a	2662.25	108.216	0.00067656	35.204	10.6768
O. sativa	HHZ_1000_1	a	2666.48	108.213	0.000641801	35.204	10.1283
O. sativa	HHZ_1000_1	a	2670.74	108.21	0.000658219	35.204	10.3874
O. sativa	HHZ_1000_1	a	2675.01	108.207	0.000658173	35.204	10.3867
O. sativa	HHZ_1000_1	a	2679.24	108.204	0.000676485	35.204	10.6756
O. sativa	HHZ_1000_1	a	2683.51	108.201	0.000687127	35.204	10.8436
O. sativa	HHZ_1000_1	a	2687.77	108.198	0.000687128	35.204	10.8436
O. sativa	HHZ_1000_1	a	2692.01	108.196	0.00066485	35.204	10.492
O. sativa	HHZ_1000_1	a	2696.24	108.193	0.000682566	35.204	10.7716
O. sativa	HHZ_1000_1	a	2700.5	108.19	0.000676772	35.204	10.6802
O. sativa	HHZ_1000_1	a	2704.73	108.187	0.00067807	35.204	10.7006
O. sativa	HHZ_1000_1	a	2708.97	108.184	0.000695787	35.204	10.9802
O. sativa	HHZ_1000_1	a	2713.23	108.181	0.000665038	35.204	10.495
O. sativa	HHZ_1000_1	a	2717.48	108.178	0.000683181	35.204	10.7813
O. sativa	HHZ_1000_1	a	2721.72	108.175	0.000683181	35.204	10.7813
O. sativa	HHZ_1000_1	a	2725.98	108.172	0.000681926	35.204	10.7615
O. sativa	HHZ_1000_1	a	2730.24	108.17	0.000681936	35.204	10.7617
O. sativa	HHZ_1000_1	a	2734.49	108.166	0.000699588	35.204	11.0402
O. sativa	HHZ_1000_1	a	2738.74	108.164	0.000687169	35.204	10.8442
O. sativa	HHZ_1000_1	a	2743.01	108.161	0.000698893	35.204	11.0293
O. sativa	HHZ_1000_1	a	2747.26	108.158	0.000687729	35.204	10.8531
O. sativa	HHZ_1000_1	a	2751.49	108.155	0.000676613	35.204	10.6777
O. sativa	HHZ_1000_1	a	2755.75	108.152	0.000687734	35.204	10.8532
O. sativa	HHZ_1000_1	a	2760.02	108.149	0.000676009	35.204	10.6681
O. sativa	HHZ_1000_1	a	2764.25	108.146	0.000700196	35.204	11.0498
O. sativa	HHZ_1000_1	a	2768.52	108.143	0.000698898	35.204	11.0293
O. sativa	HHZ_1000_1	a	2772.77	108.14	0.000705428	35.204	11.1324
O. sativa	HHZ_1000_1	a	2777.02	108.137	0.000705798	35.204	11.1382
O. sativa	HHZ_1000_1	a	2781.27	108.134	0.000699263	35.204	11.0351
O. sativa	HHZ_1000_1	a	2785.52	108.132	0.000670491	35.204	10.581
O. sativa	HHZ_1000_1	a	2789.78	108.129	0.000634649	35.204	10.0154
O. sativa	HHZ_1000_1	a	2794.02	108.127	0.000617818	35.204	9.74981
O. sativa	HHZ_1000_1	a	2798.27	108.124	0.000623702	35.204	9.84266
O. sativa	HHZ_1000_1	a	2802.53	108.121	0.000658415	35.204	10.3905
O. sativa	HHZ_1000_1	a	2806.78	108.118	0.000688373	35.204	10.8632
O. sativa	HHZ_1000_1	a	2811.04	108.115	0.000710696	35.204	11.2155
O. sativa	HHZ_1000_1	a	2815.31	108.111	0.000715912	35.204	11.2978
O. sativa	HHZ_1000_1	a	2819.54	108.109	0.000705363	35.204	11.1314
O. sativa	HHZ_1000_1	a	2823.81	108.106	0.000704717	35.204	11.1212
O. sativa	HHZ_1000_1	a	2828.05	108.103	0.00069948	35.204	11.0385
O. sativa	HHZ_1000_1	a	2832.29	108.1	0.000700821	35.204	11.0597
O. sativa	HHZ_1000_1	a	2836.55	108.096	0.000711291	35.204	11.2249
O. sativa	HHZ_1000_1	a	2840.8	108.094	0.00070017	35.204	11.0494
O. sativa	HHZ_1000_1	a	2845.03	108.09	0.000718516	35.204	11.3389
O. sativa	HHZ_1000_1	a	2849.3	108.088	0.000687864	35.204	10.8552
O. sativa	HHZ_1000_1	a	2853.53	108.085	0.00069511	35.204	10.9696
O. sativa	HHZ_1000_1	a	2857.78	108.082	0.000695102	35.204	10.9694
O. sativa	HHZ_1000_1	a	2862.05	108.079	0.00069958	35.204	11.0401
O. sativa	HHZ_1000_1	a	2866.3	108.076	0.000717792	35.204	11.3275
O. sativa	HHZ_1000_1	a	2870.54	108.072	0.000717098	35.204	11.3165
O. sativa	HHZ_1000_1	a	2874.81	108.07	0.000716501	35.204	11.3071
O. sativa	HHZ_1000_1	a	2879.06	108.066	0.000717213	35.204	11.3184
O. sativa	HHZ_1000_1	a	2883.29	108.063	0.000723748	35.204	11.4215
O. sativa	HHZ_1000_1	a	2887.56	108.06	0.000728919	35.204	11.5031
O. sativa	HHZ_1000_1	a	2891.8	108.057	0.000735407	35.204	11.6055
O. sativa	HHZ_1000_1	a	2896.04	108.054	0.000736124	35.204	11.6168
O. sativa	HHZ_1000_1	a	2900.3	108.051	0.000740688	35.204	11.6888
O. sativa	HHZ_1000_1	a	2904.55	108.047	0.000735516	35.204	11.6072
O. sativa	HHZ_1000_1	a	2908.79	108.044	0.000742051	35.204	11.7103
O. sativa	HHZ_1000_1	a	2913.05	108.042	0.000699587	35.204	11.0402
O. sativa	HHZ_1000_1	a	2917.3	108.039	0.000700264	35.204	11.0509
O. sativa	HHZ_1000_1	a	2921.55	108.036	0.000694372	35.204	10.9579
O. sativa	HHZ_1000_1	a	2925.81	108.033	0.000681349	35.204	10.7524
O. sativa	HHZ_1000_1	a	2930.05	108.031	0.000670663	35.204	10.5838
O. sativa	HHZ_1000_1	a	2934.31	108.027	0.000675849	35.204	10.6656
O. sativa	HHZ_1000_1	a	2938.54	108.024	0.000676522	35.204	10.6762
O. sativa	HHZ_1000_1	a	2942.78	108.021	0.000677688	35.204	10.6946
O. sativa	HHZ_1000_1	a	2947.03	108.018	0.00072983	35.204	11.5175
O. sativa	HHZ_1000_1	a	2951.3	108.015	0.000729831	35.204	11.5175
O. sativa	HHZ_1000_1	a	2955.55	108.012	0.00073505	35.204	11.5998
O. sativa	HHZ_1000_1	a	2959.8	108.008	0.000775673	35.204	12.2409
O. sativa	HHZ_1000_1	a	2964.06	108.005	0.000740079	35.204	11.6792
O. sativa	HHZ_1000_1	a	2968.31	108.002	0.00075842	35.204	11.9687
O. sativa	HHZ_1000_1	a	2972.57	107.999	0.000746006	35.204	11.7727
O. sativa	HHZ_1000_1	a	2976.84	107.996	0.00073939	35.204	11.6683
O. sativa	HHZ_1000_1	a	2981.07	107.993	0.000752368	35.204	11.8731
O. sativa	HHZ_1000_1	a	2985.34	107.989	0.00073989	35.204	11.6762
O. sativa	HHZ_1000_1	a	2989.59	107.986	0.000752304	35.204	11.8721
O. sativa	HHZ_1000_1	a	2993.84	107.983	0.000741269	35.204	11.698
O. sativa	HHZ_1000_1	a	2998.1	107.981	0.000710699	35.204	11.2156
O. sativa	HHZ_1000_1	a	3002.35	107.977	0.00071141	35.204	11.2268
O. sativa	HHZ_1000_1	a	3006.6	107.974	0.00071141	35.204	11.2268
O. sativa	HHZ_1000_1	a	3010.86	107.971	0.000704858	35.204	11.1234
O. sativa	HHZ_1000_1	a	3015.11	107.968	0.000728915	35.204	11.503
O. sativa	HHZ_1000_1	a	3019.38	107.965	0.000728204	35.204	11.4918
O. sativa	HHZ_1000_1	a	3023.63	107.962	0.000728204	35.204	11.4918
O. sativa	HHZ_1000_1	a	3027.86	107.959	0.000735451	35.204	11.6062
O. sativa	HHZ_1000_1	a	3032.12	107.955	0.000775883	35.204	12.2442
O. sativa	HHZ_1000_1	a	3036.37	107.952	0.000741291	35.204	11.6983
O. sativa	HHZ_1000_1	a	3040.61	107.949	0.000741986	35.204	11.7093
O. sativa	HHZ_1000_1	a	3044.87	107.946	0.000746464	35.204	11.78
O. sativa	HHZ_1000_1	a	3049.12	107.942	0.000741335	35.204	11.699
O. sativa	HHZ_1000_1	a	3053.35	107.94	0.00073011	35.204	11.5219
O. sativa	HHZ_1000_1	a	3057.62	107.936	0.000746312	35.204	11.7776
O. sativa	HHZ_1000_1	a	3061.87	107.933	0.000729372	35.204	11.5102
O. sativa	HHZ_1000_1	a	3066.12	107.93	0.000729372	35.204	11.5102
O. sativa	HHZ_1000_1	a	3070.38	107.927	0.000757601	35.204	11.9557
O. sativa	HHZ_1000_1	a	3074.62	107.924	0.000747221	35.204	11.7919
O. sativa	HHZ_1000_1	a	3078.85	107.921	0.000747864	35.204	11.8021
O. sativa	HHZ_1000_1	a	3083.09	107.918	0.000736559	35.204	11.6237
O. sativa	HHZ_1000_1	a	3087.35	107.914	0.000759998	35.204	11.9936
O. sativa	HHZ_1000_1	a	3091.62	107.912	0.000670722	35.204	10.5847
O. sativa	HHZ_1000_1	a	3095.85	107.909	0.00067073	35.204	10.5848
O. sativa	HHZ_1000_1	a	3100.12	107.906	0.000669577	35.204	10.5666
O. sativa	HHZ_1000_1	a	3104.36	107.903	0.000676203	35.204	10.6712
O. sativa	HHZ_1000_1	a	3108.61	107.9	0.000717778	35.204	11.3273
O. sativa	HHZ_1000_1	a	3112.88	107.897	0.000722342	35.204	11.3993
O. sativa	HHZ_1000_1	a	3117.11	107.894	0.000717822	35.204	11.328
O. sativa	HHZ_1000_1	a	3121.38	107.891	0.000711205	35.204	11.2236
O. sativa	HHZ_1000_1	a	3125.64	107.888	0.000710666	35.204	11.215
O. sativa	HHZ_1000_1	a	3129.87	107.885	0.000712007	35.204	11.2362
O. sativa	HHZ_1000_1	a	3134.14	107.882	0.000704803	35.204	11.1225
O. sativa	HHZ_1000_1	a	3138.39	107.878	0.000717304	35.204	11.3198
O. sativa	HHZ_1000_1	a	3142.62	107.876	0.000718385	35.204	11.3369
O. sativa	HHZ_1000_1	a	3146.89	107.873	0.000717044	35.204	11.3157
O. sativa	HHZ_1000_1	a	3151.15	107.87	0.000717044	35.204	11.3157
O. sativa	HHZ_1000_1	a	3155.38	107.866	0.000700109	35.204	11.0484
O. sativa	HHZ_1000_1	a	3159.65	107.864	0.000704877	35.204	11.1237
O. sativa	HHZ_1000_1	a	3163.91	107.862	0.000640393	35.204	10.1061
O. sativa	HHZ_1000_1	a	3168.16	107.858	0.000670452	35.204	10.5804
O. sativa	HHZ_1000_1	a	3172.43	107.856	0.000610403	35.204	9.63279
O. sativa	HHZ_1000_1	a	3176.68	107.853	0.000640394	35.204	10.1061
O. sativa	HHZ_1000_1	a	3180.92	107.85	0.000699663	35.204	11.0414
O. sativa	HHZ_1000_1	a	3185.19	107.847	0.000693052	35.204	10.9371
O. sativa	HHZ_1000_1	a	3189.44	107.844	0.000711166	35.204	11.2229
O. sativa	HHZ_1000_1	a	3193.67	107.841	0.000705934	35.204	11.1404
O. sativa	HHZ_1000_1	a	3197.94	107.838	0.000693563	35.204	10.9451
O. sativa	HHZ_1000_1	a	3202.2	107.835	0.000652528	35.204	10.2976
O. sativa	HHZ_1000_1	a	3206.44	107.832	0.000688558	35.204	10.8662
O. sativa	HHZ_1000_1	a	3210.7	107.829	0.000675536	35.204	10.6607
O. sativa	HHZ_1000_1	a	3214.96	107.826	0.000704846	35.204	11.1232
O. sativa	HHZ_1000_1	a	3219.2	107.824	0.000694198	35.204	10.9552
O. sativa	HHZ_1000_1	a	3223.46	107.82	0.000686951	35.204	10.8408
O. sativa	HHZ_1000_1	a	3227.73	107.818	0.000692814	35.204	10.9333
O. sativa	HHZ_1000_1	a	3231.98	107.815	0.000664107	35.204	10.4803
O. sativa	HHZ_1000_1	a	3236.24	107.812	0.000692341	35.204	10.9259
O. sativa	HHZ_1000_1	a	3240.51	107.809	0.00069234	35.204	10.9258
O. sativa	HHZ_1000_1	a	3244.74	107.806	0.000693596	35.204	10.9457
O. sativa	HHZ_1000_1	a	3249	107.803	0.00068713	35.204	10.8436
O. sativa	HHZ_1000_1	a	3253.27	107.8	0.00068713	35.204	10.8436
O. sativa	HHZ_1000_1	a	3257.5	107.797	0.000670756	35.204	10.5852
O. sativa	HHZ_1000_1	a	3261.77	107.794	0.000675363	35.204	10.6579
O. sativa	HHZ_1000_1	a	3266.03	107.792	0.000657746	35.204	10.3799
O. sativa	HHZ_1000_1	a	3270.28	107.789	0.000658393	35.204	10.3901
O. sativa	HHZ_1000_1	a	3274.55	107.786	0.000663043	35.204	10.4635
O. sativa	HHZ_1000_1	a	3278.79	107.783	0.000657806	35.204	10.3809
O. sativa	HHZ_1000_1	a	3283.04	107.78	0.000681888	35.204	10.7609
O. sativa	HHZ_1000_1	a	3287.31	107.778	0.000646069	35.204	10.1956
O. sativa	HHZ_1000_1	a	3291.56	107.775	0.000658461	35.204	10.3912
O. sativa	HHZ_1000_1	a	3295.79	107.772	0.00062956	35.204	9.93511
O. sativa	HHZ_1000_1	a	3300.05	107.769	0.000634819	35.204	10.0181
O. sativa	HHZ_1000_1	a	3304.32	107.766	0.000669992	35.204	10.5732
O. sativa	HHZ_1000_1	a	3308.55	107.764	0.000641138	35.204	10.1178
O. sativa	HHZ_1000_1	a	3312.82	107.761	0.000681138	35.204	10.7491
O. sativa	HHZ_1000_1	a	3317.07	107.758	0.000675879	35.204	10.6661
O. sativa	HHZ_1000_1	a	3321.3	107.755	0.00064765	35.204	10.2206
O. sativa	HHZ_1000_1	a	3325.56	107.752	0.000669974	35.204	10.5729
O. sativa	HHZ_1000_1	a	3329.83	107.75	0.00065825	35.204	10.3879
O. sativa	HHZ_1000_1	a	3334.06	107.747	0.000664763	35.204	10.4906
O. sativa	HHZ_1000_1	a	3338.33	107.744	0.000675406	35.204	10.6586
O. sativa	HHZ_1000_1	a	3342.59	107.741	0.000681268	35.204	10.7511
O. sativa	HHZ_1000_1	a	3346.84	107.738	0.000676009	35.204	10.6681
O. sativa	HHZ_1000_1	a	3351.11	107.735	0.00066303	35.204	10.4633
O. sativa	HHZ_1000_1	a	3355.35	107.733	0.000657729	35.204	10.3796
O. sativa	HHZ_1000_1	a	3359.6	107.73	0.000646629	35.204	10.2045
O. sativa	HHZ_1000_1	a	3363.87	107.727	0.00065775	35.204	10.38
O. sativa	HHZ_1000_1	a	3368.1	107.724	0.000653013	35.204	10.3052
O. sativa	HHZ_1000_1	a	3372.35	107.721	0.000682431	35.204	10.7695
O. sativa	HHZ_1000_1	a	3376.62	107.719	0.000670082	35.204	10.5746
O. sativa	HHZ_1000_1	a	3380.86	107.715	0.000676612	35.204	10.6776
O. sativa	HHZ_1000_1	a	3385.1	107.713	0.000676613	35.204	10.6777
O. sativa	HHZ_1000_1	a	3389.36	107.71	0.00066422	35.204	10.4821
O. sativa	HHZ_1000_1	a	3393.63	107.707	0.000681814	35.204	10.7597
O. sativa	HHZ_1000_1	a	3397.86	107.704	0.00065296	35.204	10.3044
O. sativa	HHZ_1000_1	a	3402.11	107.701	0.000681806	35.204	10.7596
O. sativa	HHZ_1000_1	a	3406.37	107.698	0.000670082	35.204	10.5746
O. sativa	HHZ_1000_1	a	3410.62	107.695	0.000676604	35.204	10.6775
O. sativa	HHZ_1000_1	a	3414.86	107.693	0.000664793	35.204	10.4911
O. sativa	HHZ_1000_1	a	3419.12	107.69	0.000658271	35.204	10.3882
O. sativa	HHZ_1000_1	a	3423.37	107.687	0.000670621	35.204	10.5831
O. sativa	HHZ_1000_1	a	3427.62	107.684	0.000641202	35.204	10.1188
O. sativa	HHZ_1000_1	a	3431.88	107.681	0.000687061	35.204	10.8425
O. sativa	HHZ_1000_1	a	3436.13	107.679	0.00062887	35.204	9.92422
O. sativa	HHZ_1000_1	a	3440.38	107.677	0.000599452	35.204	9.45997
O. sativa	HHZ_1000_1	a	3444.65	107.674	0.000616478	35.204	9.72866
O. sativa	HHZ_1000_1	a	3448.91	107.671	0.000604712	35.204	9.54298
O. sativa	HHZ_1000_1	a	3453.14	107.668	0.000646485	35.204	10.2022
O. sativa	HHZ_1000_1	a	3457.41	107.666	0.000663554	35.204	10.4716
O. sativa	HHZ_1000_1	a	3461.67	107.663	0.000669409	35.204	10.564
O. sativa	HHZ_1000_1	a	3465.91	107.66	0.000658936	35.204	10.3987
O. sativa	HHZ_1000_1	a	3470.17	107.657	0.000663631	35.204	10.4728
O. sativa	HHZ_1000_1	a	3474.44	107.654	0.000663631	35.204	10.4728
O. sativa	HHZ_1000_1	a	3478.67	107.651	0.000670841	35.204	10.5866
O. sativa	HHZ_1000_1	a	3482.93	107.649	0.000640319	35.204	10.1049
O. sativa	HHZ_1000_1	a	3487.18	107.646	0.00065269	35.204	10.3001
O. sativa	HHZ_1000_1	a	3491.42	107.643	0.000659764	35.204	10.4118
O. sativa	HHZ_1000_1	a	3495.68	107.64	0.000634974	35.204	10.0205
O. sativa	HHZ_1000_1	a	3499.95	107.637	0.000676009	35.204	10.6681
O. sativa	HHZ_1000_1	a	3504.18	107.635	0.000653039	35.204	10.3056
O. sativa	HHZ_1000_1	a	3508.41	107.632	0.000653036	35.204	10.3056
O. sativa	HHZ_1000_1	a	3512.68	107.629	0.000664763	35.204	10.4906
O. sativa	HHZ_1000_1	a	3516.93	107.626	0.000659523	35.204	10.408
O. sativa	HHZ_1000_1	a	3521.18	107.623	0.000670726	35.204	10.5848
O. sativa	HHZ_1000_1	a	3525.44	107.621	0.000616758	35.204	9.73308
O. sativa	HHZ_1000_1	a	3529.69	107.619	0.00061738	35.204	9.7429
O. sativa	HHZ_1000_1	a	3533.94	107.616	0.000623267	35.204	9.8358
O. sativa	HHZ_1000_1	a	3538.2	107.613	0.000593352	35.204	9.36371
O. sativa	HHZ_1000_1	a	3542.45	107.61	0.000658483	35.204	10.3915
O. sativa	HHZ_1000_1	a	3546.72	107.608	0.000651995	35.204	10.2892
O. sativa	HHZ_1000_1	a	3550.97	107.605	0.000646111	35.204	10.1963
O. sativa	HHZ_1000_1	a	3555.23	107.602	0.000675423	35.204	10.6589
O. sativa	HHZ_1000_1	a	3559.5	107.599	0.000663052	35.204	10.4636
O. sativa	HHZ_1000_1	a	3563.73	107.596	0.000687885	35.204	10.8555
O. sativa	HHZ_1000_1	a	3567.98	107.593	0.000658467	35.204	10.3913
O. sativa	HHZ_1000_1	a	3572.24	107.59	0.000670191	35.204	10.5763
O. sativa	HHZ_1000_1	a	3576.49	107.588	0.000676678	35.204	10.6787
O. sativa	HHZ_1000_1	a	3580.74	107.585	0.000646565	35.204	10.2035
O. sativa	HHZ_1000_1	a	3585	107.582	0.000681221	35.204	10.7504
O. sativa	HHZ_1000_1	a	3589.24	107.579	0.000670707	35.204	10.5845
O. sativa	HHZ_1000_1	a	3593.47	107.576	0.000677242	35.204	10.6876
O. sativa	HHZ_1000_1	a	3597.74	107.573	0.000664936	35.204	10.4934
O. sativa	HHZ_1000_1	a	3601.99	107.571	0.000659699	35.204	10.4107
O. sativa	HHZ_1000_1	a	3606.23	107.568	0.000664975	35.204	10.494
O. sativa	HHZ_1000_1	a	3610.5	107.565	0.000640228	35.204	10.1035
O. sativa	HHZ_1000_1	a	3614.75	107.562	0.000676069	35.204	10.6691
O. sativa	HHZ_1000_1	a	3618.98	107.559	0.000670793	35.204	10.5858
O. sativa	HHZ_1000_1	a	3623.25	107.556	0.000681893	35.204	10.761
O. sativa	HHZ_1000_1	a	3627.49	107.554	0.000676569	35.204	10.677
O. sativa	HHZ_1000_1	a	3631.74	107.551	0.000664802	35.204	10.4913
O. sativa	HHZ_1000_1	a	3636.01	107.548	0.000675315	35.204	10.6572
O. sativa	HHZ_1000_1	a	3640.26	107.545	0.000646564	35.204	10.2034
O. sativa	HHZ_1000_1	a	3644.51	107.542	0.0006701	35.204	10.5749
O. sativa	HHZ_1000_1	a	3648.77	107.54	0.000640164	35.204	10.1025
O. sativa	HHZ_1000_1	a	3653	107.537	0.000659178	35.204	10.4025
O. sativa	HHZ_1000_1	a	3657.27	107.534	0.00065282	35.204	10.3022
O. sativa	HHZ_1000_1	a	3661.52	107.531	0.000658704	35.204	10.395
O. sativa	HHZ_1000_1	a	3665.77	107.528	0.00068864	35.204	10.8675
O. sativa	HHZ_1000_1	a	3670.03	107.525	0.000652035	35.204	10.2898
O. sativa	HHZ_1000_1	a	3674.28	107.522	0.000687813	35.204	10.8544
O. sativa	HHZ_1000_1	a	3678.51	107.519	0.000676653	35.204	10.6783
O. sativa	HHZ_1000_1	a	3682.78	107.516	0.000687753	35.204	10.8535
O. sativa	HHZ_1000_1	a	3687.04	107.514	0.000676032	35.204	10.6685
O. sativa	HHZ_1000_1	a	3691.29	107.511	0.000670147	35.204	10.5756
O. sativa	HHZ_1000_1	a	3695.56	107.508	0.000668936	35.204	10.5565
O. sativa	HHZ_1000_1	a	3699.8	107.505	0.000646069	35.204	10.1956
O. sativa	HHZ_1000_1	a	3704.07	107.502	0.00067538	35.204	10.6582
O. sativa	HHZ_1000_1	a	3708.33	107.5	0.00063956	35.204	10.0929
O. sativa	HHZ_1000_1	a	3712.58	107.497	0.000640164	35.204	10.1025
O. sativa	HHZ_1000_1	a	3716.85	107.494	0.000657168	35.204	10.3708
O. sativa	HHZ_1000_1	a	3721.1	107.491	0.000663698	35.204	10.4738
O. sativa	HHZ_1000_1	a	3725.33	107.488	0.000694264	35.204	10.9562
O. sativa	HHZ_1000_1	a	3729.58	107.486	0.000676471	35.204	10.6754
O. sativa	HHZ_1000_1	a	3733.85	107.482	0.00069992	35.204	11.0455
O. sativa	HHZ_1000_1	a	3738.08	107.479	0.000688782	35.204	10.8697
O. sativa	HHZ_1000_1	a	3742.34	107.476	0.000710985	35.204	11.2201
O. sativa	HHZ_1000_1	a	3746.61	107.474	0.000716442	35.204	11.3062
O. sativa	HHZ_1000_1	a	3750.84	107.47	0.000717914	35.204	11.3294
O. sativa	HHZ_1000_1	a	3755.09	107.467	0.000717275	35.204	11.3193
O. sativa	HHZ_1000_1	a	3759.36	107.464	0.000711404	35.204	11.2267
O. sativa	HHZ_1000_1	a	3763.59	107.462	0.000706631	35.204	11.1514
O. sativa	HHZ_1000_1	a	3767.84	107.458	0.000705892	35.204	11.1397
O. sativa	HHZ_1000_1	a	3772.1	107.455	0.000705268	35.204	11.1299
O. sativa	HHZ_1000_1	a	3776.34	107.452	0.000712558	35.204	11.2449
O. sativa	HHZ_1000_1	a	3780.59	107.449	0.000712015	35.204	11.2363
O. sativa	HHZ_1000_1	a	3784.85	107.446	0.000687834	35.204	10.8547
O. sativa	HHZ_1000_1	a	3789.08	107.443	0.000700908	35.204	11.0611
O. sativa	HHZ_1000_1	a	3793.33	107.44	0.000711959	35.204	11.2354
O. sativa	HHZ_1000_1	a	3797.6	107.437	0.00071142	35.204	11.2269
O. sativa	HHZ_1000_1	a	3801.83	107.434	0.000712718	35.204	11.2474
O. sativa	HHZ_1000_1	a	3806.1	107.431	0.000711377	35.204	11.2263
O. sativa	HHZ_1000_1	a	3810.36	107.428	0.000693036	35.204	10.9368
O. sativa	HHZ_1000_1	a	3814.59	107.425	0.000711834	35.204	11.2335
O. sativa	HHZ_1000_1	a	3818.86	107.422	0.000716393	35.204	11.3054
O. sativa	HHZ_1000_1	a	3823.11	107.419	0.000717061	35.204	11.316
O. sativa	HHZ_1000_1	a	3827.34	107.416	0.000730256	35.204	11.5242
O. sativa	HHZ_1000_1	a	3831.61	107.413	0.000717321	35.204	11.3201
O. sativa	HHZ_1000_1	a	3835.85	107.41	0.000717994	35.204	11.3307
O. sativa	HHZ_1000_1	a	3840.1	107.407	0.000717994	35.204	11.3307
O. sativa	HHZ_1000_1	a	3844.37	107.403	0.000716523	35.204	11.3075
O. sativa	HHZ_1000_1	a	3848.62	107.401	0.000711199	35.204	11.2235
O. sativa	HHZ_1000_1	a	3852.88	107.398	0.000716393	35.204	11.3054
O. sativa	HHZ_1000_1	a	3857.13	107.395	0.000716394	35.204	11.3054
O. sativa	HHZ_1000_1	a	3861.38	107.391	0.000717126	35.204	11.317
O. sativa	HHZ_1000_1	a	3865.64	107.388	0.000734174	35.204	11.586
O. sativa	HHZ_1000_1	a	3869.88	107.385	0.00074737	35.204	11.7943
O. sativa	HHZ_1000_1	a	3874.14	107.382	0.000752564	35.204	11.8762
O. sativa	HHZ-1000-27	b	0	105.687	NA	29.285	#VALUE!
O. sativa	HHZ-1000-27	b	4.23338	105.686	NA	29.285	#VALUE!
O. sativa	HHZ-1000-27	b	8.48238	105.685	NA	29.285	#VALUE!
O. sativa	HHZ-1000-27	b	12.747	105.684	NA	29.285	#VALUE!
O. sativa	HHZ-1000-27	b	16.996	105.683	0.000205932	29.285	3.90666
O. sativa	HHZ-1000-27	b	21.2294	105.683	0.000205932	29.285	3.90666
O. sativa	HHZ-1000-27	b	25.494	105.682	0.000205738	29.285	3.90298
O. sativa	HHZ-1000-27	b	29.743	105.681	0.000217678	29.285	4.12949
O. sativa	HHZ-1000-27	b	33.9764	105.68	0.000223801	29.285	4.24565
O. sativa	HHZ-1000-27	b	38.241	105.679	0.000229317	29.285	4.35029
O. sativa	HHZ-1000-27	b	42.5056	105.677	0.000241041	29.285	4.57271
O. sativa	HHZ-1000-27	b	46.739	105.677	0.000235352	29.285	4.46478
O. sativa	HHZ-1000-27	b	51.0036	105.676	0.000229015	29.285	4.34456
O. sativa	HHZ-1000-27	b	55.2682	105.674	0.000240739	29.285	4.56698
O. sativa	HHZ-1000-27	b	59.5172	105.673	0.00024686	29.285	4.6831
O. sativa	HHZ-1000-27	b	63.7819	105.672	0.000246471	29.285	4.67572
O. sativa	HHZ-1000-27	b	68.0309	105.671	0.000246686	29.285	4.67979
O. sativa	HHZ-1000-27	b	72.2955	105.67	0.000246686	29.285	4.67979
O. sativa	HHZ-1000-27	b	76.5601	105.669	0.000246427	29.285	4.67488
O. sativa	HHZ-1000-27	b	80.7935	105.668	0.000270438	29.285	5.13039
O. sativa	HHZ-1000-27	b	85.0581	105.667	0.000281947	29.285	5.34872
O. sativa	HHZ-1000-27	b	89.3071	105.666	0.000276301	29.285	5.24161
O. sativa	HHZ-1000-27	b	93.5468	105.664	0.000282612	29.285	5.36133
O. sativa	HHZ-1000-27	b	97.7802	105.663	0.000288517	29.285	5.47336
O. sativa	HHZ-1000-27	b	102.014	105.662	0.000283131	29.285	5.37118
O. sativa	HHZ-1000-27	b	106.278	105.66	0.000306364	29.285	5.81192
O. sativa	HHZ-1000-27	b	110.544	105.659	0.00031762	29.285	6.02546
O. sativa	HHZ-1000-27	b	114.777	105.658	0.000299904	29.285	5.68937
O. sativa	HHZ-1000-27	b	119.042	105.656	0.000317015	29.285	6.01398
O. sativa	HHZ-1000-27	b	123.306	105.655	0.000322877	29.285	6.12519
O. sativa	HHZ-1000-27	b	127.54	105.654	0.000311734	29.285	5.9138
O. sativa	HHZ-1000-27	b	131.804	105.652	0.000328845	29.285	6.2384
O. sativa	HHZ-1000-27	b	136.069	105.651	0.000322983	29.285	6.1272
O. sativa	HHZ-1000-27	b	140.302	105.65	0.000317726	29.285	6.02747
O. sativa	HHZ-1000-27	b	144.567	105.648	0.000328888	29.285	6.23922
O. sativa	HHZ-1000-27	b	148.832	105.647	0.000328888	29.285	6.23922
O. sativa	HHZ-1000-27	b	153.065	105.645	0.000341261	29.285	6.47394
O. sativa	HHZ-1000-27	b	157.33	105.644	0.000346518	29.285	6.57367
O. sativa	HHZ-1000-27	b	161.579	105.642	0.000340957	29.285	6.46818
O. sativa	HHZ-1000-27	b	165.828	105.641	0.000341259	29.285	6.47391
O. sativa	HHZ-1000-27	b	170.092	105.639	0.000334748	29.285	6.35039
O. sativa	HHZ-1000-27	b	174.326	105.638	0.000323586	29.285	6.13864
O. sativa	HHZ-1000-27	b	178.575	105.636	0.000347121	29.285	6.58511
O. sativa	HHZ-1000-27	b	182.839	105.635	0.000329233	29.285	6.24576
O. sativa	HHZ-1000-27	b	187.073	105.634	0.000329838	29.285	6.25724
O. sativa	HHZ-1000-27	b	191.322	105.632	0.000341323	29.285	6.47512
O. sativa	HHZ-1000-27	b	195.586	105.631	0.000311625	29.285	5.91173
O. sativa	HHZ-1000-27	b	199.82	105.63	0.000329817	29.285	6.25684
O. sativa	HHZ-1000-27	b	204.074	105.628	0.000323524	29.285	6.13746
O. sativa	HHZ-1000-27	b	208.308	105.627	0.000312039	29.285	5.91958
O. sativa	HHZ-1000-27	b	212.572	105.626	0.000317901	29.285	6.03079
O. sativa	HHZ-1000-27	b	216.821	105.624	0.000311713	29.285	5.9134
O. sativa	HHZ-1000-27	b	221.055	105.623	0.000318006	29.285	6.03278
O. sativa	HHZ-1000-27	b	225.319	105.622	0.000317444	29.285	6.02212
O. sativa	HHZ-1000-27	b	229.584	105.62	0.000317444	29.285	6.02212
O. sativa	HHZ-1000-27	b	233.817	105.619	0.000317726	29.285	6.02747
O. sativa	HHZ-1000-27	b	238.082	105.617	0.000322983	29.285	6.1272
O. sativa	HHZ-1000-27	b	242.331	105.616	0.000311495	29.285	5.90926
O. sativa	HHZ-1000-27	b	246.58	105.615	0.000305913	29.285	5.80337
O. sativa	HHZ-1000-27	b	250.845	105.613	0.000322938	29.285	6.12634
O. sativa	HHZ-1000-27	b	255.094	105.612	0.000311493	29.285	5.90923
O. sativa	HHZ-1000-27	b	259.327	105.611	0.000311732	29.285	5.91376
O. sativa	HHZ-1000-27	b	263.592	105.609	0.000323176	29.285	6.13086
O. sativa	HHZ-1000-27	b	267.841	105.608	0.00030587	29.285	5.80255
O. sativa	HHZ-1000-27	b	272.105	105.607	0.00030559	29.285	5.79724
O. sativa	HHZ-1000-27	b	276.37	105.606	0.000310976	29.285	5.89942
O. sativa	HHZ-1000-27	b	280.603	105.604	0.00030572	29.285	5.79971
O. sativa	HHZ-1000-27	b	284.868	105.603	0.000311302	29.285	5.9056
O. sativa	HHZ-1000-27	b	289.117	105.602	0.000305698	29.285	5.79929
O. sativa	HHZ-1000-27	b	293.35	105.6	0.000312123	29.285	5.92118
O. sativa	HHZ-1000-27	b	297.615	105.599	0.000311517	29.285	5.90968
O. sativa	HHZ-1000-27	b	301.864	105.598	0.000305935	29.285	5.80379
O. sativa	HHZ-1000-27	b	306.097	105.596	0.000312101	29.285	5.92076
O. sativa	HHZ-1000-27	b	310.362	105.595	0.000317401	29.285	6.0213
O. sativa	HHZ-1000-27	b	314.595	105.594	0.000312101	29.285	5.92076
O. sativa	HHZ-1000-27	b	318.86	105.592	0.000311821	29.285	5.91545
O. sativa	HHZ-1000-27	b	323.109	105.591	0.000311539	29.285	5.9101
O. sativa	HHZ-1000-27	b	327.343	105.59	0.000318043	29.285	6.03348
O. sativa	HHZ-1000-27	b	331.607	105.588	0.000311618	29.285	5.9116
O. sativa	HHZ-1000-27	b	335.872	105.587	0.000335067	29.285	6.35644
O. sativa	HHZ-1000-27	b	340.105	105.586	0.00032354	29.285	6.13776
O. sativa	HHZ-1000-27	b	344.354	105.584	0.000317338	29.285	6.02011
O. sativa	HHZ-1000-27	b	348.619	105.583	0.000334922	29.285	6.35369
O. sativa	HHZ-1000-27	b	352.852	105.581	0.000317941	29.285	6.03155
O. sativa	HHZ-1000-27	b	357.117	105.58	0.000335049	29.285	6.3561
O. sativa	HHZ-1000-27	b	361.383	105.579	0.000334726	29.285	6.34997
O. sativa	HHZ-1000-27	b	365.632	105.577	0.00032328	29.285	6.13283
O. sativa	HHZ-1000-27	b	369.888	105.576	0.000322832	29.285	6.12433
O. sativa	HHZ-1000-27	b	374.122	105.574	0.000329343	29.285	6.24785
O. sativa	HHZ-1000-27	b	378.386	105.573	0.000329365	29.285	6.24827
O. sativa	HHZ-1000-27	b	382.651	105.571	0.000340813	29.285	6.46544
O. sativa	HHZ-1000-27	b	386.884	105.57	0.000347167	29.285	6.58598
O. sativa	HHZ-1000-27	b	391.133	105.569	0.000340957	29.285	6.46818
O. sativa	HHZ-1000-27	b	395.389	105.567	0.000341122	29.285	6.47131
O. sativa	HHZ-1000-27	b	399.654	105.566	0.000329398	29.285	6.24889
O. sativa	HHZ-1000-27	b	403.903	105.564	0.000346723	29.285	6.57756
O. sativa	HHZ-1000-27	b	408.152	105.563	0.000334956	29.285	6.35433
O. sativa	HHZ-1000-27	b	412.417	105.561	0.000340653	29.285	6.46241
O. sativa	HHZ-1000-27	b	416.65	105.56	0.000353027	29.285	6.69715
O. sativa	HHZ-1000-27	b	420.915	105.558	0.00032919	29.285	6.24495
O. sativa	HHZ-1000-27	b	425.164	105.557	0.000364492	29.285	6.91465
O. sativa	HHZ-1000-27	b	429.413	105.555	0.000353048	29.285	6.69755
O. sativa	HHZ-1000-27	b	433.677	105.554	0.000352399	29.285	6.68524
O. sativa	HHZ-1000-27	b	437.927	105.552	0.000358576	29.285	6.80242
O. sativa	HHZ-1000-27	b	442.16	105.551	0.00034125	29.285	6.47374
O. sativa	HHZ-1000-27	b	446.425	105.549	0.000370281	29.285	7.02447
O. sativa	HHZ-1000-27	b	450.674	105.548	0.000358837	29.285	6.80737
O. sativa	HHZ-1000-27	b	454.923	105.546	0.000358846	29.285	6.80754
O. sativa	HHZ-1000-27	b	459.187	105.544	0.000369921	29.285	7.01764
O. sativa	HHZ-1000-27	b	463.437	105.543	0.000346771	29.285	6.57847
O. sativa	HHZ-1000-27	b	467.67	105.541	0.00037658	29.285	7.14397
O. sativa	HHZ-1000-27	b	471.919	105.54	0.00037658	29.285	7.14397
O. sativa	HHZ-1000-27	b	476.184	105.538	0.000364856	29.285	6.92156
O. sativa	HHZ-1000-27	b	480.417	105.537	0.000376974	29.285	7.15144
O. sativa	HHZ-1000-27	b	484.682	105.535	0.000364471	29.285	6.91425
O. sativa	HHZ-1000-27	b	488.915	105.534	0.000364797	29.285	6.92044
O. sativa	HHZ-1000-27	b	493.18	105.532	0.000370659	29.285	7.03164
O. sativa	HHZ-1000-27	b	497.446	105.53	0.000387515	29.285	7.35141
O. sativa	HHZ-1000-27	b	501.679	105.529	0.000382302	29.285	7.25252
O. sativa	HHZ-1000-27	b	505.944	105.527	0.000387515	29.285	7.35141
O. sativa	HHZ-1000-27	b	510.208	105.525	0.000387515	29.285	7.35141
O. sativa	HHZ-1000-27	b	514.457	105.524	0.000370311	29.285	7.02504
O. sativa	HHZ-1000-27	b	518.722	105.522	0.000375525	29.285	7.12395
O. sativa	HHZ-1000-27	b	522.986	105.521	0.000375525	29.285	7.12395
O. sativa	HHZ-1000-27	b	527.236	105.519	0.000393513	29.285	7.4652
O. sativa	HHZ-1000-27	b	531.5	105.517	0.000393166	29.285	7.45862
O. sativa	HHZ-1000-27	b	535.749	105.515	0.000411162	29.285	7.80001
O. sativa	HHZ-1000-27	b	539.983	105.514	0.000405949	29.285	7.70112
O. sativa	HHZ-1000-27	b	544.248	105.512	0.0003938	29.285	7.47064
O. sativa	HHZ-1000-27	b	548.497	105.51	0.000394148	29.285	7.47724
O. sativa	HHZ-1000-27	b	552.731	105.509	0.000376844	29.285	7.14898
O. sativa	HHZ-1000-27	b	556.996	105.507	0.000387894	29.285	7.3586
O. sativa	HHZ-1000-27	b	561.261	105.505	0.000382054	29.285	7.24781
O. sativa	HHZ-1000-27	b	565.494	105.504	0.000394212	29.285	7.47846
O. sativa	HHZ-1000-27	b	569.759	105.502	0.000393517	29.285	7.46527
O. sativa	HHZ-1000-27	b	574.024	105.5	0.000411115	29.285	7.79912
O. sativa	HHZ-1000-27	b	578.258	105.499	0.000411807	29.285	7.81225
O. sativa	HHZ-1000-27	b	582.522	105.497	0.000416891	29.285	7.90869
O. sativa	HHZ-1000-27	b	586.787	105.495	0.000416893	29.285	7.90873
O. sativa	HHZ-1000-27	b	591.021	105.493	0.000400035	29.285	7.58892
O. sativa	HHZ-1000-27	b	595.27	105.492	0.000399687	29.285	7.58232
O. sativa	HHZ-1000-27	b	599.535	105.49	0.000387963	29.285	7.35991
O. sativa	HHZ-1000-27	b	603.768	105.488	0.000406372	29.285	7.70914
O. sativa	HHZ-1000-27	b	608.03	105.486	0.000405722	29.285	7.69681
O. sativa	HHZ-1000-27	b	612.295	105.485	0.00041124	29.285	7.80149
O. sativa	HHZ-1000-27	b	616.528	105.483	0.000417881	29.285	7.92748
O. sativa	HHZ-1000-27	b	620.794	105.481	0.000411173	29.285	7.80022
O. sativa	HHZ-1000-27	b	625.058	105.479	0.000411109	29.285	7.79901
O. sativa	HHZ-1000-27	b	629.292	105.478	0.00041775	29.285	7.92499
O. sativa	HHZ-1000-27	b	633.556	105.476	0.000411107	29.285	7.79897
O. sativa	HHZ-1000-27	b	637.805	105.474	0.000423285	29.285	8.02999
O. sativa	HHZ-1000-27	b	642.054	105.472	0.000417768	29.285	7.92533
O. sativa	HHZ-1000-27	b	646.319	105.47	0.000428714	29.285	8.13298
O. sativa	HHZ-1000-27	b	650.568	105.469	0.000429082	29.285	8.13997
O. sativa	HHZ-1000-27	b	654.833	105.467	0.000422788	29.285	8.02056
O. sativa	HHZ-1000-27	b	659.097	105.465	0.000428306	29.285	8.12524
O. sativa	HHZ-1000-27	b	663.353	105.463	0.000428562	29.285	8.1301
O. sativa	HHZ-1000-27	b	667.586	105.461	0.000428931	29.285	8.1371
O. sativa	HHZ-1000-27	b	671.851	105.459	0.000434793	29.285	8.24831
O. sativa	HHZ-1000-27	b	676.1	105.458	0.00043516	29.285	8.25527
O. sativa	HHZ-1000-27	b	680.364	105.456	0.000429041	29.285	8.13919
O. sativa	HHZ-1000-27	b	684.629	105.454	0.000428306	29.285	8.12524
O. sativa	HHZ-1000-27	b	688.862	105.452	0.000435077	29.285	8.25369
O. sativa	HHZ-1000-27	b	693.127	105.45	0.00043471	29.285	8.24673
O. sativa	HHZ-1000-27	b	697.391	105.448	0.000440571	29.285	8.35792
O. sativa	HHZ-1000-27	b	701.64	105.447	0.000440938	29.285	8.36488
O. sativa	HHZ-1000-27	b	705.905	105.445	0.000434167	29.285	8.23643
O. sativa	HHZ-1000-27	b	710.17	105.443	0.000434167	29.285	8.23643
O. sativa	HHZ-1000-27	b	714.403	105.441	0.000435033	29.285	8.25286
O. sativa	HHZ-1000-27	b	718.652	105.439	0.000440917	29.285	8.36448
O. sativa	HHZ-1000-27	b	722.917	105.437	0.000440912	29.285	8.36439
O. sativa	HHZ-1000-27	b	727.166	105.435	0.000441278	29.285	8.37133
O. sativa	HHZ-1000-27	b	731.415	105.433	0.000440844	29.285	8.3631
O. sativa	HHZ-1000-27	b	735.68	105.431	0.000440456	29.285	8.35574
O. sativa	HHZ-1000-27	b	739.913	105.43	0.000441327	29.285	8.37226
O. sativa	HHZ-1000-27	b	744.146	105.428	0.000447601	29.285	8.49128
O. sativa	HHZ-1000-27	b	748.411	105.426	0.00044717	29.285	8.48311
O. sativa	HHZ-1000-27	b	752.661	105.424	0.000447538	29.285	8.49009
O. sativa	HHZ-1000-27	b	756.894	105.422	0.000447538	29.285	8.49009
O. sativa	HHZ-1000-27	b	761.159	105.42	0.00044675	29.285	8.47514
O. sativa	HHZ-1000-27	b	765.408	105.418	0.000447181	29.285	8.48332
O. sativa	HHZ-1000-27	b	769.641	105.416	0.000447591	29.285	8.49109
O. sativa	HHZ-1000-27	b	773.881	105.414	0.000447413	29.285	8.48772
O. sativa	HHZ-1000-27	b	778.115	105.412	0.000460013	29.285	8.72675
O. sativa	HHZ-1000-27	b	782.38	105.41	0.000453709	29.285	8.60716
O. sativa	HHZ-1000-27	b	786.644	105.409	0.000458789	29.285	8.70353
O. sativa	HHZ-1000-27	b	790.878	105.406	0.000458967	29.285	8.7069
O. sativa	HHZ-1000-27	b	795.143	105.404	0.000458073	29.285	8.68994
O. sativa	HHZ-1000-27	b	799.408	105.403	0.000463946	29.285	8.80136
O. sativa	HHZ-1000-27	b	803.641	105.401	0.000464771	29.285	8.81701
O. sativa	HHZ-1000-27	b	807.906	105.399	0.000458044	29.285	8.68939
O. sativa	HHZ-1000-27	b	812.171	105.397	0.00045221	29.285	8.57872
O. sativa	HHZ-1000-27	b	816.404	105.395	0.000453075	29.285	8.59513
O. sativa	HHZ-1000-27	b	820.669	105.393	0.000463978	29.285	8.80197
O. sativa	HHZ-1000-27	b	824.933	105.391	0.000475702	29.285	9.02438
O. sativa	HHZ-1000-27	b	829.167	105.388	0.000488335	29.285	9.26403
O. sativa	HHZ-1000-27	b	833.431	105.387	0.000469883	29.285	8.91399
O. sativa	HHZ-1000-27	b	837.679	105.385	0.000470381	29.285	8.92343
O. sativa	HHZ-1000-27	b	841.928	105.383	0.000453183	29.285	8.59718
O. sativa	HHZ-1000-27	b	846.192	105.381	0.000452275	29.285	8.57995
O. sativa	HHZ-1000-27	b	850.441	105.379	0.000458525	29.285	8.69852
O. sativa	HHZ-1000-27	b	854.69	105.377	0.000458479	29.285	8.69765
O. sativa	HHZ-1000-27	b	858.956	105.375	0.000469781	29.285	8.91205
O. sativa	HHZ-1000-27	b	863.221	105.373	0.000469781	29.285	8.91205
O. sativa	HHZ-1000-27	b	867.47	105.371	0.000475665	29.285	9.02368
O. sativa	HHZ-1000-27	b	871.734	105.369	0.000475212	29.285	9.01508
O. sativa	HHZ-1000-27	b	876	105.367	0.000469373	29.285	8.90431
O. sativa	HHZ-1000-27	b	880.233	105.365	0.000470282	29.285	8.92156
O. sativa	HHZ-1000-27	b	884.498	105.363	0.000487459	29.285	9.24742
O. sativa	HHZ-1000-27	b	888.747	105.361	0.000482028	29.285	9.14439
O. sativa	HHZ-1000-27	b	892.98	105.359	0.000494672	29.285	9.38425
O. sativa	HHZ-1000-27	b	897.246	105.357	0.000476145	29.285	9.03278
O. sativa	HHZ-1000-27	b	901.51	105.355	0.000470283	29.285	8.92158
O. sativa	HHZ-1000-27	b	905.744	105.353	0.000464812	29.285	8.81779
O. sativa	HHZ-1000-27	b	910.008	105.35	0.000469765	29.285	8.91175
O. sativa	HHZ-1000-27	b	914.257	105.349	0.000481952	29.285	9.14294
O. sativa	HHZ-1000-27	b	918.507	105.346	0.000482402	29.285	9.15148
O. sativa	HHZ-1000-27	b	922.771	105.344	0.000487442	29.285	9.24709
O. sativa	HHZ-1000-27	b	927.02	105.342	0.000476149	29.285	9.03286
O. sativa	HHZ-1000-27	b	931.254	105.34	0.000500197	29.285	9.48906
O. sativa	HHZ-1000-27	b	935.503	105.338	0.000488428	29.285	9.2658
O. sativa	HHZ-1000-27	b	939.768	105.336	0.00049429	29.285	9.377
O. sativa	HHZ-1000-27	b	944.001	105.334	0.000488819	29.285	9.27322
O. sativa	HHZ-1000-27	b	948.25	105.332	0.000470653	29.285	8.92859
O. sativa	HHZ-1000-27	b	952.515	105.33	0.000476106	29.285	9.03204
O. sativa	HHZ-1000-27	b	956.764	105.328	0.000476559	29.285	9.04064
O. sativa	HHZ-1000-27	b	961.013	105.326	0.000487914	29.285	9.25605
O. sativa	HHZ-1000-27	b	965.277	105.324	0.000487462	29.285	9.24747
O. sativa	HHZ-1000-27	b	969.526	105.322	0.000499665	29.285	9.47897
O. sativa	HHZ-1000-27	b	973.775	105.319	0.000499665	29.285	9.47897
O. sativa	HHZ-1000-27	b	978.04	105.317	0.00049921	29.285	9.47034
O. sativa	HHZ-1000-27	b	982.273	105.315	0.000488308	29.285	9.26352
O. sativa	HHZ-1000-27	b	986.507	105.313	0.00048288	29.285	9.16055
O. sativa	HHZ-1000-27	b	990.772	105.311	0.00047656	29.285	9.04065
O. sativa	HHZ-1000-27	b	995.021	105.309	0.000482898	29.285	9.16089
O. sativa	HHZ-1000-27	b	999.27	105.307	0.000494253	29.285	9.3763
O. sativa	HHZ-1000-27	b	1003.53	105.305	0.000493333	29.285	9.35885
O. sativa	HHZ-1000-27	b	1007.77	105.303	0.000494204	29.285	9.37537
O. sativa	HHZ-1000-27	b	1012.03	105.301	0.000499592	29.285	9.47759
O. sativa	HHZ-1000-27	b	1016.3	105.298	0.000505002	29.285	9.58022
O. sativa	HHZ-1000-27	b	1020.53	105.296	0.000494111	29.285	9.37361
O. sativa	HHZ-1000-27	b	1024.8	105.294	0.000499108	29.285	9.4684
O. sativa	HHZ-1000-27	b	1029.06	105.293	0.000475659	29.285	9.02356
O. sativa	HHZ-1000-27	b	1033.29	105.29	0.000488422	29.285	9.26568
O. sativa	HHZ-1000-27	b	1037.56	105.288	0.000499176	29.285	9.46969
O. sativa	HHZ-1000-27	b	1041.83	105.286	0.000499171	29.285	9.4696
O. sativa	HHZ-1000-27	b	1046.06	105.284	0.00052952	29.285	10.0453
O. sativa	HHZ-1000-27	b	1050.31	105.281	0.000505464	29.285	9.58898
O. sativa	HHZ-1000-27	b	1054.57	105.279	0.00049975	29.285	9.48058
O. sativa	HHZ-1000-27	b	1058.82	105.278	0.000494324	29.285	9.37765
O. sativa	HHZ-1000-27	b	1063.06	105.275	0.000488215	29.285	9.26176
O. sativa	HHZ-1000-27	b	1067.3	105.273	0.00050046	29.285	9.49405
O. sativa	HHZ-1000-27	b	1071.55	105.271	0.000506775	29.285	9.61385
O. sativa	HHZ-1000-27	b	1075.81	105.269	0.000529792	29.285	10.0505
O. sativa	HHZ-1000-27	b	1080.04	105.266	0.00051228	29.285	9.71829
O. sativa	HHZ-1000-27	b	1084.29	105.264	0.000505919	29.285	9.59761
O. sativa	HHZ-1000-27	b	1088.56	105.262	0.000499603	29.285	9.47779
O. sativa	HHZ-1000-27	b	1092.79	105.26	0.000488831	29.285	9.27344
O. sativa	HHZ-1000-27	b	1097.04	105.258	0.000500164	29.285	9.48844
O. sativa	HHZ-1000-27	b	1101.3	105.256	0.000505574	29.285	9.59107
O. sativa	HHZ-1000-27	b	1105.54	105.254	0.000506439	29.285	9.60748
O. sativa	HHZ-1000-27	b	1109.8	105.251	0.000517212	29.285	9.81185
O. sativa	HHZ-1000-27	b	1114.05	105.249	0.000517212	29.285	9.81185
O. sativa	HHZ-1000-27	b	1118.28	105.247	0.000506352	29.285	9.60583
O. sativa	HHZ-1000-27	b	1122.55	105.245	0.000523043	29.285	9.92247
O. sativa	HHZ-1000-27	b	1126.82	105.243	0.000511316	29.285	9.7
O. sativa	HHZ-1000-27	b	1131.06	105.24	0.000511316	29.285	9.7
O. sativa	HHZ-1000-27	b	1135.33	105.238	0.000539762	29.285	10.2396
O. sativa	HHZ-1000-27	b	1139.59	105.236	0.000516344	29.285	9.79538
O. sativa	HHZ-1000-27	b	1143.83	105.234	0.000517298	29.285	9.81348
O. sativa	HHZ-1000-27	b	1148.09	105.232	0.000510962	29.285	9.69328
O. sativa	HHZ-1000-27	b	1152.34	105.229	0.000505617	29.285	9.59188
O. sativa	HHZ-1000-27	b	1156.6	105.227	0.000511734	29.285	9.70793
O. sativa	HHZ-1000-27	b	1160.83	105.225	0.000529451	29.285	10.044
O. sativa	HHZ-1000-27	b	1165.1	105.223	0.000529413	29.285	10.0433
O. sativa	HHZ-1000-27	b	1169.36	105.221	0.00051131	29.285	9.69988
O. sativa	HHZ-1000-27	b	1173.61	105.218	0.000529138	29.285	10.0381
O. sativa	HHZ-1000-27	b	1177.84	105.216	0.000511388	29.285	9.70136
O. sativa	HHZ-1000-27	b	1182.11	105.214	0.000511426	29.285	9.70208
O. sativa	HHZ-1000-27	b	1186.37	105.212	0.000534873	29.285	10.1469
O. sativa	HHZ-1000-27	b	1190.61	105.21	0.000517656	29.285	9.82027
O. sativa	HHZ-1000-27	b	1194.87	105.207	0.000516735	29.285	9.8028
O. sativa	HHZ-1000-27	b	1199.1	105.205	0.000523521	29.285	9.93153
O. sativa	HHZ-1000-27	b	1203.36	105.203	0.000518003	29.285	9.82685
O. sativa	HHZ-1000-27	b	1207.59	105.201	0.000529814	29.285	10.0509
O. sativa	HHZ-1000-27	b	1211.86	105.198	0.000529816	29.285	10.051
O. sativa	HHZ-1000-27	b	1216.11	105.196	0.000535251	29.285	10.1541
O. sativa	HHZ-1000-27	b	1220.37	105.194	0.000505595	29.285	9.59147
O. sativa	HHZ-1000-27	b	1224.64	105.192	0.000516368	29.285	9.79584
O. sativa	HHZ-1000-27	b	1228.87	105.19	0.00051732	29.285	9.8139
O. sativa	HHZ-1000-27	b	1233.13	105.188	0.000505099	29.285	9.58206
O. sativa	HHZ-1000-27	b	1237.4	105.185	0.000540273	29.285	10.2493
O. sativa	HHZ-1000-27	b	1241.63	105.183	0.000511784	29.285	9.70888
O. sativa	HHZ-1000-27	b	1245.88	105.181	0.000511306	29.285	9.69981
O. sativa	HHZ-1000-27	b	1250.14	105.179	0.000505444	29.285	9.5886
O. sativa	HHZ-1000-27	b	1254.39	105.177	0.000500099	29.285	9.4872
O. sativa	HHZ-1000-27	b	1258.64	105.174	0.000511454	29.285	9.70262
O. sativa	HHZ-1000-27	b	1262.91	105.172	0.000505118	29.285	9.58242
O. sativa	HHZ-1000-27	b	1267.16	105.17	0.000540851	29.285	10.2603
O. sativa	HHZ-1000-27	b	1271.41	105.168	0.000505549	29.285	9.59059
O. sativa	HHZ-1000-27	b	1275.67	105.166	0.000510958	29.285	9.69321
O. sativa	HHZ-1000-27	b	1279.97	105.163	0.000515691	29.285	9.78299
O. sativa	HHZ-1000-27	b	1284.21	105.161	0.000504445	29.285	9.56965
O. sativa	HHZ-1000-27	b	1288.45	105.159	0.000516209	29.285	9.79282
O. sativa	HHZ-1000-27	b	1292.72	105.157	0.000533796	29.285	10.1265
O. sativa	HHZ-1000-27	b	1296.97	105.154	0.00053537	29.285	10.1563
O. sativa	HHZ-1000-27	b	1301.22	105.152	0.000517198	29.285	9.81158
O. sativa	HHZ-1000-27	b	1305.48	105.15	0.000528488	29.285	10.0258
O. sativa	HHZ-1000-27	b	1309.73	105.148	0.00051138	29.285	9.70121
O. sativa	HHZ-1000-27	b	1313.97	105.146	0.000505946	29.285	9.59813
O. sativa	HHZ-1000-27	b	1318.23	105.143	0.000528942	29.285	10.0344
O. sativa	HHZ-1000-27	b	1322.48	105.141	0.000511771	29.285	9.70863
O. sativa	HHZ-1000-27	b	1326.73	105.139	0.000511767	29.285	9.70855
O. sativa	HHZ-1000-27	b	1330.99	105.137	0.000499169	29.285	9.46956
O. sativa	HHZ-1000-27	b	1335.23	105.135	0.000476629	29.285	9.04196
O. sativa	HHZ-1000-27	b	1339.49	105.133	0.000487944	29.285	9.25662
O. sativa	HHZ-1000-27	b	1343.76	105.131	0.000493332	29.285	9.35883
O. sativa	HHZ-1000-27	b	1347.99	105.129	0.00050006	29.285	9.48646
O. sativa	HHZ-1000-27	b	1352.25	105.126	0.000510876	29.285	9.69165
O. sativa	HHZ-1000-27	b	1356.52	105.124	0.000510849	29.285	9.69114
O. sativa	HHZ-1000-27	b	1360.75	105.122	0.000494128	29.285	9.37393
O. sativa	HHZ-1000-27	b	1365.02	105.12	0.000504987	29.285	9.57993
O. sativa	HHZ-1000-27	b	1369.28	105.118	0.000499125	29.285	9.46873
O. sativa	HHZ-1000-27	b	1373.52	105.116	0.000511877	29.285	9.71064
O. sativa	HHZ-1000-27	b	1377.78	105.114	0.000511006	29.285	9.69412
O. sativa	HHZ-1000-27	b	1382.05	105.111	0.000528592	29.285	10.0277
O. sativa	HHZ-1000-27	b	1386.28	105.109	0.000529544	29.285	10.0458
O. sativa	HHZ-1000-27	b	1390.53	105.107	0.000505501	29.285	9.58968
O. sativa	HHZ-1000-27	b	1394.82	105.105	0.000527932	29.285	10.0152
O. sativa	HHZ-1000-27	b	1399.06	105.103	0.000511297	29.285	9.69964
O. sativa	HHZ-1000-27	b	1403.32	105.1	0.000510345	29.285	9.68158
O. sativa	HHZ-1000-27	b	1407.59	105.098	0.000545112	29.285	10.3411
O. sativa	HHZ-1000-27	b	1411.82	105.096	0.000523552	29.285	9.93212
O. sativa	HHZ-1000-27	b	1416.07	105.094	0.000523074	29.285	9.92306
O. sativa	HHZ-1000-27	b	1420.31	105.091	0.000517866	29.285	9.82426
O. sativa	HHZ-1000-27	b	1424.58	105.089	0.000512003	29.285	9.71303
O. sativa	HHZ-1000-27	b	1428.81	105.087	0.000541531	29.285	10.2732
O. sativa	HHZ-1000-27	b	1433.07	105.085	0.000529332	29.285	10.0418
O. sativa	HHZ-1000-27	b	1437.32	105.082	0.000535015	29.285	10.1496
O. sativa	HHZ-1000-27	b	1441.57	105.08	0.000517881	29.285	9.82454
O. sativa	HHZ-1000-27	b	1445.84	105.078	0.000510929	29.285	9.69266
O. sativa	HHZ-1000-27	b	1450.09	105.075	0.000540779	29.285	10.2589
O. sativa	HHZ-1000-27	b	1454.32	105.073	0.000523538	29.285	9.93186
O. sativa	HHZ-1000-27	b	1458.58	105.071	0.00053481	29.285	10.1457
O. sativa	HHZ-1000-27	b	1462.85	105.069	0.000511368	29.285	9.70098
O. sativa	HHZ-1000-27	b	1467.08	105.067	0.000506005	29.285	9.59924
O. sativa	HHZ-1000-27	b	1471.35	105.065	0.00051691	29.285	9.80612
O. sativa	HHZ-1000-27	b	1475.58	105.062	0.000529717	29.285	10.0491
O. sativa	HHZ-1000-27	b	1479.83	105.06	0.000547799	29.285	10.3921
O. sativa	HHZ-1000-27	b	1484.09	105.058	0.000517448	29.285	9.81633
O. sativa	HHZ-1000-27	b	1488.36	105.056	0.000529126	29.285	10.0379
O. sativa	HHZ-1000-27	b	1492.61	105.053	0.000510932	29.285	9.69271
O. sativa	HHZ-1000-27	b	1496.84	105.051	0.000505526	29.285	9.59016
O. sativa	HHZ-1000-27	b	1501.11	105.049	0.000546564	29.285	10.3687
O. sativa	HHZ-1000-27	b	1505.37	105.047	0.000529023	29.285	10.0359
O. sativa	HHZ-1000-27	b	1509.62	105.044	0.00054079	29.285	10.2591
O. sativa	HHZ-1000-27	b	1513.88	105.042	0.0005457	29.285	10.3523
O. sativa	HHZ-1000-27	b	1518.15	105.04	0.000522251	29.285	9.90744
O. sativa	HHZ-1000-27	b	1522.38	105.037	0.00055855	29.285	10.5961
O. sativa	HHZ-1000-27	b	1526.62	105.035	0.000535449	29.285	10.1578
O. sativa	HHZ-1000-27	b	1530.88	105.033	0.000541311	29.285	10.269
O. sativa	HHZ-1000-27	b	1535.13	105.031	0.000547663	29.285	10.3895
O. sativa	HHZ-1000-27	b	1539.38	105.028	0.000523563	29.285	9.93233
O. sativa	HHZ-1000-27	b	1543.64	105.026	0.000552009	29.285	10.472
O. sativa	HHZ-1000-27	b	1547.88	105.024	0.00053533	29.285	10.1556
O. sativa	HHZ-1000-27	b	1552.14	105.021	0.000540693	29.285	10.2573
O. sativa	HHZ-1000-27	b	1556.4	105.019	0.000546382	29.285	10.3652
O. sativa	HHZ-1000-27	b	1560.66	105.016	0.000546382	29.285	10.3652
O. sativa	HHZ-1000-27	b	1564.91	105.014	0.000557693	29.285	10.5798
O. sativa	HHZ-1000-27	b	1569.16	105.012	0.00054057	29.285	10.255
O. sativa	HHZ-1000-27	b	1573.42	105.01	0.000557856	29.285	10.5829
O. sativa	HHZ-1000-27	b	1577.66	105.007	0.000564839	29.285	10.7154
O. sativa	HHZ-1000-27	b	1581.91	105.005	0.000553071	29.285	10.4921
O. sativa	HHZ-1000-27	b	1586.17	105.002	0.000564343	29.285	10.706
O. sativa	HHZ-1000-27	b	1590.42	105	0.000541368	29.285	10.2701
O. sativa	HHZ-1000-27	b	1594.65	104.998	0.000529554	29.285	10.046
O. sativa	HHZ-1000-27	b	1598.92	104.995	0.000558412	29.285	10.5934
O. sativa	HHZ-1000-27	b	1603.18	104.993	0.000546688	29.285	10.371
O. sativa	HHZ-1000-27	b	1607.42	104.991	0.000558976	29.285	10.6041
O. sativa	HHZ-1000-27	b	1611.68	104.989	0.000552084	29.285	10.4734
O. sativa	HHZ-1000-27	b	1615.94	104.986	0.000528947	29.285	10.0345
O. sativa	HHZ-1000-27	b	1620.18	104.984	0.000558813	29.285	10.601
O. sativa	HHZ-1000-27	b	1624.45	104.982	0.000540188	29.285	10.2477
O. sativa	HHZ-1000-27	b	1628.71	104.979	0.000551912	29.285	10.4701
O. sativa	HHZ-1000-27	b	1632.95	104.977	0.000552552	29.285	10.4823
O. sativa	HHZ-1000-27	b	1637.21	104.974	0.000551997	29.285	10.4717
O. sativa	HHZ-1000-27	b	1641.48	104.972	0.000563722	29.285	10.6942
O. sativa	HHZ-1000-27	b	1645.71	104.97	0.000535276	29.285	10.1545
O. sativa	HHZ-1000-27	b	1649.96	104.968	0.000552449	29.285	10.4803
O. sativa	HHZ-1000-27	b	1654.22	104.965	0.000546587	29.285	10.3691
O. sativa	HHZ-1000-27	b	1658.46	104.963	0.000547582	29.285	10.388
O. sativa	HHZ-1000-27	b	1662.72	104.96	0.000558447	29.285	10.5941
O. sativa	HHZ-1000-27	b	1666.99	104.958	0.000546178	29.285	10.3614
O. sativa	HHZ-1000-27	b	1671.22	104.956	0.000541323	29.285	10.2693
O. sativa	HHZ-1000-27	b	1675.48	104.953	0.000563777	29.285	10.6952
O. sativa	HHZ-1000-27	b	1679.72	104.951	0.000552912	29.285	10.4891
O. sativa	HHZ-1000-27	b	1683.98	104.949	0.000552918	29.285	10.4892
O. sativa	HHZ-1000-27	b	1688.25	104.947	0.000540186	29.285	10.2477
O. sativa	HHZ-1000-27	b	1692.5	104.944	0.000528964	29.285	10.0348
O. sativa	HHZ-1000-27	b	1696.76	104.942	0.00055741	29.285	10.5744
O. sativa	HHZ-1000-27	b	1701.01	104.939	0.000546138	29.285	10.3606
O. sativa	HHZ-1000-27	b	1705.26	104.937	0.000558376	29.285	10.5928
O. sativa	HHZ-1000-27	b	1709.52	104.935	0.000552012	29.285	10.472
O. sativa	HHZ-1000-27	b	1713.79	104.932	0.000552011	29.285	10.472
O. sativa	HHZ-1000-27	b	1718.02	104.93	0.000564278	29.285	10.7047
O. sativa	HHZ-1000-27	b	1722.29	104.928	0.000557903	29.285	10.5838
O. sativa	HHZ-1000-27	b	1726.55	104.925	0.000557903	29.285	10.5838
O. sativa	HHZ-1000-27	b	1730.79	104.922	0.000570796	29.285	10.8284
O. sativa	HHZ-1000-27	b	1735.05	104.92	0.000558067	29.285	10.5869
O. sativa	HHZ-1000-27	b	1739.3	104.918	0.00057033	29.285	10.8195
O. sativa	HHZ-1000-27	b	1743.53	104.916	0.000565463	29.285	10.7272
O. sativa	HHZ-1000-27	b	1747.8	104.913	0.000558399	29.285	10.5932
O. sativa	HHZ-1000-27	b	1752.08	104.911	0.00056964	29.285	10.8064
O. sativa	HHZ-1000-27	b	1756.33	104.908	0.000557869	29.285	10.5831
O. sativa	HHZ-1000-27	b	1760.59	104.906	0.000562736	29.285	10.6755
O. sativa	HHZ-1000-27	b	1764.84	104.903	0.00056333	29.285	10.6867
O. sativa	HHZ-1000-27	b	1769.11	104.901	0.000552099	29.285	10.4737
O. sativa	HHZ-1000-27	b	1773.37	104.899	0.000557468	29.285	10.5755
O. sativa	HHZ-1000-27	b	1777.6	104.897	0.000558506	29.285	10.5952
O. sativa	HHZ-1000-27	b	1781.85	104.894	0.000534971	29.285	10.1487
O. sativa	HHZ-1000-27	b	1786.12	104.892	0.000564282	29.285	10.7048
O. sativa	HHZ-1000-27	b	1790.35	104.89	0.000547604	29.285	10.3884
O. sativa	HHZ-1000-27	b	1794.61	104.887	0.000546618	29.285	10.3697
O. sativa	HHZ-1000-27	b	1798.88	104.885	0.000551998	29.285	10.4718
O. sativa	HHZ-1000-27	b	1803.13	104.882	0.000552558	29.285	10.4824
O. sativa	HHZ-1000-27	b	1807.36	104.88	0.000564369	29.285	10.7064
O. sativa	HHZ-1000-27	b	1811.63	104.878	0.000552593	29.285	10.483
O. sativa	HHZ-1000-27	b	1815.89	104.875	0.000558463	29.285	10.5944
O. sativa	HHZ-1000-27	b	1820.12	104.873	0.000559027	29.285	10.6051
O. sativa	HHZ-1000-27	b	1824.39	104.871	0.000546308	29.285	10.3638
O. sativa	HHZ-1000-27	b	1828.64	104.868	0.000558549	29.285	10.596
O. sativa	HHZ-1000-27	b	1832.89	104.866	0.000553183	29.285	10.4942
O. sativa	HHZ-1000-27	b	1837.13	104.864	0.000547054	29.285	10.378
O. sativa	HHZ-1000-27	b	1841.39	104.861	0.000558779	29.285	10.6004
O. sativa	HHZ-1000-27	b	1845.64	104.859	0.000541127	29.285	10.2655
O. sativa	HHZ-1000-27	b	1849.87	104.857	0.000547528	29.285	10.387
O. sativa	HHZ-1000-27	b	1854.14	104.854	0.000534936	29.285	10.1481
O. sativa	HHZ-1000-27	b	1858.39	104.852	0.000553083	29.285	10.4923
O. sativa	HHZ-1000-27	b	1862.62	104.85	0.000565322	29.285	10.7245
O. sativa	HHZ-1000-27	b	1866.89	104.847	0.000552563	29.285	10.4825
O. sativa	HHZ-1000-27	b	1871.14	104.845	0.000564837	29.285	10.7153
O. sativa	HHZ-1000-27	b	1875.37	104.842	0.000565401	29.285	10.726
O. sativa	HHZ-1000-27	b	1879.63	104.84	0.000552709	29.285	10.4853
O. sativa	HHZ-1000-27	b	1883.9	104.838	0.000558571	29.285	10.5965
O. sativa	HHZ-1000-27	b	1888.13	104.835	0.000559114	29.285	10.6068
O. sativa	HHZ-1000-27	b	1892.39	104.833	0.000552439	29.285	10.4801
O. sativa	HHZ-1000-27	b	1896.65	104.831	0.000558301	29.285	10.5913
O. sativa	HHZ-1000-27	b	1900.92	104.828	0.000558301	29.285	10.5913
O. sativa	HHZ-1000-27	b	1905.15	104.826	0.000564206	29.285	10.7034
O. sativa	HHZ-1000-27	b	1909.41	104.823	0.000569757	29.285	10.8087
O. sativa	HHZ-1000-27	b	1913.68	104.821	0.000563894	29.285	10.6974
O. sativa	HHZ-1000-27	b	1917.91	104.819	0.00056489	29.285	10.7163
O. sativa	HHZ-1000-27	b	1922.18	104.816	0.000546178	29.285	10.3614
O. sativa	HHZ-1000-27	b	1926.44	104.814	0.00052859	29.285	10.0277
O. sativa	HHZ-1000-27	b	1930.67	104.811	0.000564932	29.285	10.7171
O. sativa	HHZ-1000-27	b	1934.94	104.809	0.000552185	29.285	10.4753
O. sativa	HHZ-1000-27	b	1939.19	104.807	0.000558564	29.285	10.5963
O. sativa	HHZ-1000-27	b	1943.42	104.805	0.000559561	29.285	10.6152
O. sativa	HHZ-1000-27	b	1947.69	104.802	0.000546673	29.285	10.3707
O. sativa	HHZ-1000-27	b	1951.95	104.8	0.000564282	29.285	10.7048
O. sativa	HHZ-1000-27	b	1956.2	104.797	0.000552515	29.285	10.4816
O. sativa	HHZ-1000-27	b	1960.47	104.795	0.000557381	29.285	10.5739
O. sativa	HHZ-1000-27	b	1964.7	104.793	0.000564361	29.285	10.7063
O. sativa	HHZ-1000-27	b	1968.95	104.79	0.000547231	29.285	10.3813
O. sativa	HHZ-1000-27	b	1973.21	104.788	0.000552619	29.285	10.4835
O. sativa	HHZ-1000-27	b	1977.45	104.786	0.000547752	29.285	10.3912
O. sativa	HHZ-1000-27	b	1981.7	104.783	0.000535417	29.285	10.1572
O. sativa	HHZ-1000-27	b	1985.96	104.781	0.000564275	29.285	10.7047
O. sativa	HHZ-1000-27	b	1990.22	104.779	0.000552551	29.285	10.4823
O. sativa	HHZ-1000-27	b	1994.46	104.776	0.000564358	29.285	10.7062
O. sativa	HHZ-1000-27	b	1998.72	104.774	0.000557985	29.285	10.5853
O. sativa	HHZ-1000-27	b	2002.97	104.771	0.000552617	29.285	10.4835
O. sativa	HHZ-1000-27	b	2007.21	104.769	0.000565337	29.285	10.7248
O. sativa	HHZ-1000-27	b	2011.44	104.767	0.000535814	29.285	10.1647
O. sativa	HHZ-1000-27	b	2015.7	104.764	0.000559268	29.285	10.6097
O. sativa	HHZ-1000-27	b	2019.97	104.762	0.000535321	29.285	10.1554
O. sativa	HHZ-1000-27	b	2024.2	104.76	0.0005471	29.285	10.3788
O. sativa	HHZ-1000-27	b	2028.47	104.757	0.000563821	29.285	10.6961
O. sativa	HHZ-1000-27	b	2032.73	104.755	0.000540356	29.285	10.2509
O. sativa	HHZ-1000-27	b	2036.97	104.753	0.000558985	29.285	10.6043
O. sativa	HHZ-1000-27	b	2041.23	104.75	0.000563796	29.285	10.6956
O. sativa	HHZ-1000-27	b	2045.48	104.748	0.000552525	29.285	10.4818
O. sativa	HHZ-1000-27	b	2049.71	104.746	0.000547626	29.285	10.3888
O. sativa	HHZ-1000-27	b	2053.95	104.743	0.000553531	29.285	10.5008
O. sativa	HHZ-1000-27	b	2058.21	104.741	0.000535905	29.285	10.1665
O. sativa	HHZ-1000-27	b	2062.48	104.739	0.000564763	29.285	10.7139
O. sativa	HHZ-1000-27	b	2066.72	104.736	0.000558513	29.285	10.5954
O. sativa	HHZ-1000-27	b	2070.99	104.734	0.000551569	29.285	10.4636
O. sativa	HHZ-1000-27	b	2075.24	104.732	0.000557989	29.285	10.5854
O. sativa	HHZ-1000-27	b	2079.48	104.729	0.000552665	29.285	10.4844
O. sativa	HHZ-1000-27	b	2083.75	104.727	0.000563826	29.285	10.6961
O. sativa	HHZ-1000-27	b	2088	104.725	0.000558459	29.285	10.5943
O. sativa	HHZ-1000-27	b	2092.25	104.722	0.000558459	29.285	10.5943
O. sativa	HHZ-1000-27	b	2096.51	104.719	0.000563783	29.285	10.6953
O. sativa	HHZ-1000-27	b	2100.78	104.717	0.000552058	29.285	10.4729
O. sativa	HHZ-1000-27	b	2105.01	104.715	0.000564369	29.285	10.7064
O. sativa	HHZ-1000-27	b	2109.27	104.713	0.000557989	29.285	10.5854
O. sativa	HHZ-1000-27	b	2113.54	104.71	0.000557989	29.285	10.5854
O. sativa	HHZ-1000-27	b	2117.77	104.708	0.000570709	29.285	10.8267
O. sativa	HHZ-1000-27	b	2122.02	104.705	0.000558398	29.285	10.5932
O. sativa	HHZ-1000-27	b	2126.29	104.703	0.000570123	29.285	10.8156
O. sativa	HHZ-1000-27	b	2130.54	104.7	0.000570683	29.285	10.8262
O. sativa	HHZ-1000-27	b	2134.8	104.698	0.000557964	29.285	10.5849
O. sativa	HHZ-1000-27	b	2139.05	104.696	0.000563847	29.285	10.6965
O. sativa	HHZ-1000-27	b	2143.3	104.694	0.000552417	29.285	10.4797
O. sativa	HHZ-1000-27	b	2147.54	104.691	0.000535253	29.285	10.1541
O. sativa	HHZ-1000-27	b	2151.79	104.689	0.00055924	29.285	10.6091
O. sativa	HHZ-1000-27	b	2156.05	104.687	0.000541136	29.285	10.2657
O. sativa	HHZ-1000-27	b	2160.28	104.684	0.000547743	29.285	10.391
O. sativa	HHZ-1000-27	b	2164.53	104.682	0.000547262	29.285	10.3819
O. sativa	HHZ-1000-27	b	2168.8	104.679	0.000546717	29.285	10.3716
O. sativa	HHZ-1000-27	b	2173.03	104.677	0.000559436	29.285	10.6129
O. sativa	HHZ-1000-27	b	2177.28	104.675	0.000535376	29.285	10.1564
O. sativa	HHZ-1000-27	b	2181.55	104.672	0.000552461	29.285	10.4805
O. sativa	HHZ-1000-27	b	2185.8	104.67	0.00055888	29.285	10.6023
O. sativa	HHZ-1000-27	b	2190.03	104.668	0.000541158	29.285	10.2661
O. sativa	HHZ-1000-27	b	2194.29	104.665	0.000564179	29.285	10.7028
O. sativa	HHZ-1000-27	b	2198.56	104.663	0.000540731	29.285	10.258
O. sativa	HHZ-1000-27	b	2202.81	104.661	0.000534827	29.285	10.146
O. sativa	HHZ-1000-27	b	2207.06	104.658	0.000569696	29.285	10.8075
O. sativa	HHZ-1000-27	b	2211.32	104.656	0.00055211	29.285	10.4739
O. sativa	HHZ-1000-27	b	2215.57	104.654	0.000570235	29.285	10.8177
O. sativa	HHZ-1000-27	b	2219.8	104.651	0.000558967	29.285	10.604
O. sativa	HHZ-1000-27	b	2224.07	104.649	0.000552549	29.285	10.4822
O. sativa	HHZ-1000-27	b	2228.32	104.647	0.000564769	29.285	10.714
O. sativa	HHZ-1000-27	b	2232.55	104.644	0.000547595	29.285	10.3882
O. sativa	HHZ-1000-27	b	2236.82	104.642	0.000558355	29.285	10.5924
O. sativa	HHZ-1000-27	b	2241.08	104.639	0.000558355	29.285	10.5924
O. sativa	HHZ-1000-27	b	2245.31	104.637	0.000547044	29.285	10.3778
O. sativa	HHZ-1000-27	b	2249.58	104.635	0.000551946	29.285	10.4708
O. sativa	HHZ-1000-27	b	2253.84	104.633	0.000540221	29.285	10.2483
O. sativa	HHZ-1000-27	b	2258.08	104.63	0.000541303	29.285	10.2689
O. sativa	HHZ-1000-27	b	2262.34	104.627	0.000569698	29.285	10.8075
O. sativa	HHZ-1000-27	b	2266.61	104.625	0.000557982	29.285	10.5853
O. sativa	HHZ-1000-27	b	2270.84	104.623	0.000570787	29.285	10.8282
O. sativa	HHZ-1000-27	b	2275.1	104.621	0.000557982	29.285	10.5853
O. sativa	HHZ-1000-27	b	2279.35	104.618	0.000552666	29.285	10.4844
O. sativa	HHZ-1000-27	b	2283.59	104.616	0.000565385	29.285	10.7257
O. sativa	HHZ-1000-27	b	2287.85	104.614	0.000552579	29.285	10.4828
O. sativa	HHZ-1000-27	b	2292.09	104.611	0.000559476	29.285	10.6136
O. sativa	HHZ-1000-27	b	2296.33	104.609	0.00056536	29.285	10.7252
O. sativa	HHZ-1000-27	b	2300.6	104.606	0.00055264	29.285	10.4839
O. sativa	HHZ-1000-27	b	2304.83	104.604	0.000553635	29.285	10.5028
O. sativa	HHZ-1000-27	b	2309.07	104.602	0.00055352	29.285	10.5006
O. sativa	HHZ-1000-27	b	2313.33	104.6	0.000529497	29.285	10.0449
O. sativa	HHZ-1000-27	b	2317.6	104.597	0.000558801	29.285	10.6008
O. sativa	HHZ-1000-27	b	2321.83	104.595	0.000541054	29.285	10.2641
O. sativa	HHZ-1000-27	b	2326.07	104.592	0.000547078	29.285	10.3784
O. sativa	HHZ-1000-27	b	2330.33	104.59	0.000552955	29.285	10.4899
O. sativa	HHZ-1000-27	b	2334.6	104.588	0.000547099	29.285	10.3788
O. sativa	HHZ-1000-27	b	2338.83	104.585	0.000564846	29.285	10.7155
O. sativa	HHZ-1000-27	b	2343.09	104.583	0.000534454	29.285	10.1389
O. sativa	HHZ-1000-27	b	2347.34	104.581	0.000540833	29.285	10.26
O. sativa	HHZ-1000-27	b	2351.58	104.579	0.000530104	29.285	10.0564
O. sativa	HHZ-1000-27	b	2355.84	104.576	0.000540833	29.285	10.26
O. sativa	HHZ-1000-27	b	2360.11	104.574	0.00055842	29.285	10.5936
O. sativa	HHZ-1000-27	b	2364.34	104.572	0.000553036	29.285	10.4915
O. sativa	HHZ-1000-27	b	2368.6	104.569	0.000557903	29.285	10.5838
O. sativa	HHZ-1000-27	b	2372.87	104.567	0.000563752	29.285	10.6947
O. sativa	HHZ-1000-27	b	2377.12	104.564	0.000552295	29.285	10.4774
O. sativa	HHZ-1000-27	b	2381.39	104.562	0.000557107	29.285	10.5687
O. sativa	HHZ-1000-27	b	2385.64	104.56	0.00055174	29.285	10.4669
O. sativa	HHZ-1000-27	b	2389.89	104.558	0.000528772	29.285	10.0311
O. sativa	HHZ-1000-27	b	2394.15	104.555	0.000557815	29.285	10.5821
O. sativa	HHZ-1000-27	b	2398.39	104.553	0.000535287	29.285	10.1547
O. sativa	HHZ-1000-27	b	2402.65	104.55	0.000546494	29.285	10.3673
O. sativa	HHZ-1000-27	b	2406.91	104.548	0.000552188	29.285	10.4754
O. sativa	HHZ-1000-27	b	2411.17	104.546	0.000546326	29.285	10.3642
O. sativa	HHZ-1000-27	b	2415.42	104.543	0.000563543	29.285	10.6908
O. sativa	HHZ-1000-27	b	2419.69	104.541	0.000545978	29.285	10.3576
O. sativa	HHZ-1000-27	b	2423.93	104.539	0.000552058	29.285	10.4729
O. sativa	HHZ-1000-27	b	2428.18	104.536	0.000558481	29.285	10.5947
O. sativa	HHZ-1000-27	b	2432.45	104.534	0.000546258	29.285	10.3629
O. sativa	HHZ-1000-27	b	2436.7	104.532	0.000552605	29.285	10.4833
O. sativa	HHZ-1000-27	b	2440.93	104.529	0.000553126	29.285	10.4932
O. sativa	HHZ-1000-27	b	2445.2	104.527	0.000529123	29.285	10.0378
O. sativa	HHZ-1000-27	b	2449.46	104.525	0.000552567	29.285	10.4826
O. sativa	HHZ-1000-27	b	2453.69	104.522	0.000541267	29.285	10.2682
O. sativa	HHZ-1000-27	b	2457.96	104.52	0.000528504	29.285	10.0261
O. sativa	HHZ-1000-27	b	2462.21	104.518	0.00054074	29.285	10.2582
O. sativa	HHZ-1000-27	b	2466.44	104.515	0.000541829	29.285	10.2788
O. sativa	HHZ-1000-27	b	2470.71	104.513	0.000546782	29.285	10.3728
O. sativa	HHZ-1000-27	b	2474.96	104.511	0.000535459	29.285	10.158
O. sativa	HHZ-1000-27	b	2479.2	104.509	0.000541343	29.285	10.2696
O. sativa	HHZ-1000-27	b	2483.47	104.506	0.000528536	29.285	10.0267
O. sativa	HHZ-1000-27	b	2487.7	104.504	0.0005413	29.285	10.2688
O. sativa	HHZ-1000-27	b	2491.97	104.502	0.000558484	29.285	10.5948
O. sativa	HHZ-1000-27	b	2496.23	104.5	0.000534497	29.285	10.1398
O. sativa	HHZ-1000-27	b	2500.46	104.497	0.000541397	29.285	10.2707
O. sativa	HHZ-1000-27	b	2504.71	104.495	0.000523225	29.285	9.92592
O. sativa	HHZ-1000-27	b	2508.98	104.493	0.00053495	29.285	10.1484
O. sativa	HHZ-1000-27	b	2513.23	104.49	0.00054717	29.285	10.3802
O. sativa	HHZ-1000-27	b	2517.46	104.488	0.000523543	29.285	9.93195
O. sativa	HHZ-1000-27	b	2521.73	104.486	0.000546539	29.285	10.3682
O. sativa	HHZ-1000-27	b	2525.97	104.483	0.000552961	29.285	10.49
O. sativa	HHZ-1000-27	b	2530.22	104.481	0.000529427	29.285	10.0436
O. sativa	HHZ-1000-27	b	2534.49	104.479	0.000546153	29.285	10.3609
O. sativa	HHZ-1000-27	b	2538.72	104.477	0.000517707	29.285	9.82124
O. sativa	HHZ-1000-27	b	2542.99	104.475	0.000499554	29.285	9.47687
O. sativa	HHZ-1000-27	b	2547.25	104.472	0.000522593	29.285	9.91393
O. sativa	HHZ-1000-27	b	2551.5	104.47	0.000528973	29.285	10.035
O. sativa	HHZ-1000-27	b	2555.76	104.468	0.000539832	29.285	10.241
O. sativa	HHZ-1000-27	b	2560.03	104.466	0.000516389	29.285	9.79624
O. sativa	HHZ-1000-27	b	2564.28	104.464	0.000511057	29.285	9.69508
O. sativa	HHZ-1000-27	b	2568.54	104.462	0.000492947	29.285	9.35153
O. sativa	HHZ-1000-27	b	2572.77	104.459	0.00050571	29.285	9.59365
O. sativa	HHZ-1000-27	b	2577.01	104.457	0.000512442	29.285	9.72136
O. sativa	HHZ-1000-27	b	2581.27	104.455	0.000523631	29.285	9.93362
O. sativa	HHZ-1000-27	b	2585.52	104.453	0.000529973	29.285	10.0539
O. sativa	HHZ-1000-27	b	2589.76	104.451	0.000506352	29.285	9.60583
O. sativa	HHZ-1000-27	b	2594.02	104.448	0.00052893	29.285	10.0341
O. sativa	HHZ-1000-27	b	2598.28	104.446	0.000517212	29.285	9.81185
O. sativa	HHZ-1000-27	b	2602.52	104.444	0.000511784	29.285	9.70888
O. sativa	HHZ-1000-27	b	2606.78	104.441	0.00054023	29.285	10.2485
O. sativa	HHZ-1000-27	b	2611.05	104.439	0.000516781	29.285	9.80367
O. sativa	HHZ-1000-27	b	2615.28	104.437	0.000517733	29.285	9.82173
O. sativa	HHZ-1000-27	b	2619.54	104.435	0.000516828	29.285	9.80456
O. sativa	HHZ-1000-27	b	2623.81	104.433	0.000505099	29.285	9.58206
O. sativa	HHZ-1000-27	b	2628.04	104.431	0.000505965	29.285	9.59849
O. sativa	HHZ-1000-27	b	2632.31	104.428	0.000516737	29.285	9.80284
O. sativa	HHZ-1000-27	b	2636.57	104.426	0.000528458	29.285	10.0252
O. sativa	HHZ-1000-27	b	2640.81	104.424	0.000505835	29.285	9.59602
O. sativa	HHZ-1000-27	b	2645.07	104.422	0.000516694	29.285	9.80202
O. sativa	HHZ-1000-27	b	2649.33	104.42	0.00050497	29.285	9.57961
O. sativa	HHZ-1000-27	b	2653.57	104.418	0.000505965	29.285	9.59849
O. sativa	HHZ-1000-27	b	2657.83	104.415	0.000540316	29.285	10.2501
O. sativa	HHZ-1000-27	b	2662.1	104.413	0.000528592	29.285	10.0277
O. sativa	HHZ-1000-27	b	2666.33	104.411	0.000529543	29.285	10.0458
O. sativa	HHZ-1000-27	b	2670.6	104.409	0.000510962	29.285	9.69328
O. sativa	HHZ-1000-27	b	2674.86	104.406	0.000499237	29.285	9.47085
O. sativa	HHZ-1000-27	b	2679.09	104.404	0.000511914	29.285	9.71134
O. sativa	HHZ-1000-27	b	2683.36	104.402	0.0005051	29.285	9.58208
O. sativa	HHZ-1000-27	b	2687.62	104.4	0.000528548	29.285	10.0269
O. sativa	HHZ-1000-27	b	2691.86	104.398	0.000511827	29.285	9.70969
O. sativa	HHZ-1000-27	b	2696.12	104.396	0.000510875	29.285	9.69163
O. sativa	HHZ-1000-27	b	2700.37	104.394	0.000511328	29.285	9.70023
O. sativa	HHZ-1000-27	b	2704.6	104.391	0.000500556	29.285	9.49587
O. sativa	HHZ-1000-27	b	2708.87	104.389	0.00049969	29.285	9.47945
O. sativa	HHZ-1000-27	b	2713.13	104.387	0.000499696	29.285	9.47956
O. sativa	HHZ-1000-27	b	2717.37	104.385	0.000506051	29.285	9.60012
O. sativa	HHZ-1000-27	b	2721.63	104.383	0.000499237	29.285	9.47085
O. sativa	HHZ-1000-27	b	2725.89	104.381	0.000510962	29.285	9.69328
O. sativa	HHZ-1000-27	b	2730.13	104.379	0.000494191	29.285	9.37513
O. sativa	HHZ-1000-27	b	2734.39	104.377	0.000487384	29.285	9.24599
O. sativa	HHZ-1000-27	b	2738.64	104.374	0.000487836	29.285	9.25457
O. sativa	HHZ-1000-27	b	2742.88	104.372	0.000494693	29.285	9.38465
O. sativa	HHZ-1000-27	b	2747.14	104.37	0.000499733	29.285	9.48026
O. sativa	HHZ-1000-27	b	2751.4	104.368	0.000511458	29.285	9.70269
O. sativa	HHZ-1000-27	b	2755.64	104.366	0.000511969	29.285	9.71239
O. sativa	HHZ-1000-27	b	2759.9	104.364	0.000493388	29.285	9.35989
O. sativa	HHZ-1000-27	b	2764.17	104.362	0.00049925	29.285	9.4711
O. sativa	HHZ-1000-27	b	2768.4	104.36	0.000476623	29.285	9.04185
O. sativa	HHZ-1000-27	b	2772.66	104.358	0.000487383	29.285	9.24597
O. sativa	HHZ-1000-27	b	2776.93	104.355	0.000499108	29.285	9.4684
O. sativa	HHZ-1000-27	b	2781.16	104.353	0.000500016	29.285	9.48563
O. sativa	HHZ-1000-27	b	2785.43	104.351	0.000528495	29.285	10.0259
O. sativa	HHZ-1000-27	b	2789.69	104.349	0.000505025	29.285	9.58065
O. sativa	HHZ-1000-27	b	2793.92	104.347	0.000505976	29.285	9.59869
O. sativa	HHZ-1000-27	b	2798.19	104.345	0.000487478	29.285	9.24778
O. sativa	HHZ-1000-27	b	2802.45	104.343	0.000452315	29.285	8.58071
O. sativa	HHZ-1000-27	b	2806.72	104.341	0.00044061	29.285	8.35866
O. sativa	HHZ-1000-27	b	2810.96	104.339	0.000452251	29.285	8.5795
O. sativa	HHZ-1000-27	b	2815.22	104.337	0.000469842	29.285	8.91321
O. sativa	HHZ-1000-27	b	2819.49	104.335	0.000487428	29.285	9.24683
O. sativa	HHZ-1000-27	b	2823.74	104.333	0.000487797	29.285	9.25383
O. sativa	HHZ-1000-27	b	2827.97	104.331	0.00047025	29.285	8.92095
O. sativa	HHZ-1000-27	b	2832.23	104.329	0.000464393	29.285	8.80984
O. sativa	HHZ-1000-27	b	2836.5	104.327	0.000481981	29.285	9.14349
O. sativa	HHZ-1000-27	b	2840.75	104.325	0.000505346	29.285	9.58674
O. sativa	HHZ-1000-27	b	2845	104.323	0.000493123	29.285	9.35487
O. sativa	HHZ-1000-27	b	2849.27	104.32	0.000504842	29.285	9.57718
O. sativa	HHZ-1000-27	b	2853.52	104.318	0.000487707	29.285	9.25212
O. sativa	HHZ-1000-27	b	2857.75	104.316	0.000494237	29.285	9.376
O. sativa	HHZ-1000-27	b	2862.01	104.314	0.000505552	29.285	9.59065
O. sativa	HHZ-1000-27	b	2866.26	104.312	0.00051191	29.285	9.71127
O. sativa	HHZ-1000-27	b	2870.51	104.31	0.00051191	29.285	9.71127
O. sativa	HHZ-1000-27	b	2874.78	104.308	0.000493341	29.285	9.359
O. sativa	HHZ-1000-27	b	2879.04	104.305	0.00049913	29.285	9.46882
O. sativa	HHZ-1000-27	b	2883.3	104.303	0.000487215	29.285	9.24279
O. sativa	HHZ-1000-27	b	2887.53	104.301	0.000499482	29.285	9.4755
O. sativa	HHZ-1000-27	b	2891.8	104.299	0.000499485	29.285	9.47556
O. sativa	HHZ-1000-27	b	2896.05	104.297	0.000500032	29.285	9.48593
O. sativa	HHZ-1000-27	b	2900.28	104.295	0.000512435	29.285	9.72123
O. sativa	HHZ-1000-27	b	2904.54	104.293	0.000488225	29.285	9.26195
O. sativa	HHZ-1000-27	b	2908.8	104.291	0.00050584	29.285	9.59611
O. sativa	HHZ-1000-27	b	2913.05	104.289	0.000482305	29.285	9.14964
O. sativa	HHZ-1000-27	b	2917.3	104.287	0.000481809	29.285	9.14023
O. sativa	HHZ-1000-27	b	2921.55	104.284	0.000493562	29.285	9.36319
O. sativa	HHZ-1000-27	b	2925.82	104.282	0.0004877	29.285	9.25199
O. sativa	HHZ-1000-27	b	2930.07	104.28	0.000493584	29.285	9.36361
O. sativa	HHZ-1000-27	b	2934.3	104.278	0.000499996	29.285	9.48525
O. sativa	HHZ-1000-27	b	2938.56	104.276	0.000499784	29.285	9.48123
O. sativa	HHZ-1000-27	b	2942.83	104.274	0.000488057	29.285	9.25876
O. sativa	HHZ-1000-27	b	2947.06	104.272	0.000500243	29.285	9.48994
O. sativa	HHZ-1000-27	b	2951.33	104.27	0.000469894	29.285	8.9142
O. sativa	HHZ-1000-27	b	2955.59	104.268	0.000469843	29.285	8.91323
O. sativa	HHZ-1000-27	b	2959.83	104.266	0.000476574	29.285	9.04092
O. sativa	HHZ-1000-27	b	2964.09	104.264	0.000481564	29.285	9.13558
O. sativa	HHZ-1000-27	b	2968.36	104.262	0.000475702	29.285	9.02438
O. sativa	HHZ-1000-27	b	2972.59	104.26	0.000476611	29.285	9.04162
O. sativa	HHZ-1000-27	b	2976.85	104.258	0.000469883	29.285	8.91399
O. sativa	HHZ-1000-27	b	2981.12	104.256	0.000475745	29.285	9.02519
O. sativa	HHZ-1000-27	b	2985.35	104.254	0.000494238	29.285	9.37602
O. sativa	HHZ-1000-27	b	2989.6	104.252	0.000476127	29.285	9.03244
O. sativa	HHZ-1000-27	b	2993.87	104.25	0.000487852	29.285	9.25487
O. sativa	HHZ-1000-27	b	2998.11	104.248	0.000458929	29.285	8.70618
O. sativa	HHZ-1000-27	b	3002.35	104.246	0.000453026	29.285	8.5942
O. sativa	HHZ-1000-27	b	3006.61	104.244	0.000464371	29.285	8.80942
O. sativa	HHZ-1000-27	b	3010.88	104.242	0.000470227	29.285	8.92051
O. sativa	HHZ-1000-27	b	3015.11	104.24	0.000482429	29.285	9.15199
O. sativa	HHZ-1000-27	b	3019.38	104.237	0.000487426	29.285	9.24679
O. sativa	HHZ-1000-27	b	3023.64	104.236	0.000481553	29.285	9.13537
O. sativa	HHZ-1000-27	b	3027.89	104.234	0.000470266	29.285	8.92125
O. sativa	HHZ-1000-27	b	3032.15	104.231	0.000481125	29.285	9.12726
O. sativa	HHZ-1000-27	b	3036.42	104.229	0.000475262	29.285	9.01603
O. sativa	HHZ-1000-27	b	3040.65	104.227	0.000487901	29.285	9.2558
O. sativa	HHZ-1000-27	b	3044.9	104.225	0.000476133	29.285	9.03255
O. sativa	HHZ-1000-27	b	3049.17	104.223	0.000470271	29.285	8.92135
O. sativa	HHZ-1000-27	b	3053.4	104.222	0.000465203	29.285	8.8252
O. sativa	HHZ-1000-27	b	3057.63	104.219	0.000459298	29.285	8.71318
O. sativa	HHZ-1000-27	b	3061.9	104.218	0.00045891	29.285	8.70582
O. sativa	HHZ-1000-27	b	3066.16	104.216	0.000447186	29.285	8.48341
O. sativa	HHZ-1000-27	b	3070.4	104.214	0.000447213	29.285	8.48392
O. sativa	HHZ-1000-27	b	3074.66	104.212	0.00045221	29.285	8.57872
O. sativa	HHZ-1000-27	b	3078.91	104.21	0.000470255	29.285	8.92104
O. sativa	HHZ-1000-48	c	0	105.839	NA	43.064	#VALUE!
O. sativa	HHZ-1000-48	c	4.249	105.839	NA	43.064	#VALUE!
O. sativa	HHZ-1000-48	c	8.49798	105.838	NA	43.064	#VALUE!
O. sativa	HHZ-1000-48	c	12.7626	105.837	NA	43.064	#VALUE!
O. sativa	HHZ-1000-48	c	17.0272	105.837	0.000164421	43.064	2.12115
O. sativa	HHZ-1000-48	c	21.2765	105.837	0.000129119	43.064	1.66572
O. sativa	HHZ-1000-48	c	25.5411	105.835	0.000181749	43.064	2.34469
O. sativa	HHZ-1000-48	c	29.7901	105.834	0.000176016	43.064	2.27073
O. sativa	HHZ-1000-48	c	34.0548	105.834	0.000170154	43.064	2.1951
O. sativa	HHZ-1000-48	c	38.3037	105.833	0.000217224	43.064	2.80234
O. sativa	HHZ-1000-48	c	42.5527	105.832	0.000188129	43.064	2.42699
O. sativa	HHZ-1000-48	c	46.8017	105.831	0.000199896	43.064	2.5788
O. sativa	HHZ-1000-48	c	51.0664	105.83	0.000205759	43.064	2.65443
O. sativa	HHZ-1000-48	c	55.332	105.829	0.000211412	43.064	2.72736
O. sativa	HHZ-1000-48	c	59.5654	105.828	0.000199819	43.064	2.5778
O. sativa	HHZ-1000-48	c	63.83	105.827	0.00021137	43.064	2.72682
O. sativa	HHZ-1000-48	c	68.0803	105.826	0.000217411	43.064	2.80475
O. sativa	HHZ-1000-48	c	72.3449	105.826	0.000217425	43.064	2.80493
O. sativa	HHZ-1000-48	c	76.5783	105.825	0.000229236	43.064	2.9573
O. sativa	HHZ-1000-48	c	80.8429	105.823	0.000235098	43.064	3.03293
O. sativa	HHZ-1000-48	c	85.0919	105.823	0.000235114	43.064	3.03313
O. sativa	HHZ-1000-48	c	89.3566	105.822	0.000235114	43.064	3.03313
O. sativa	HHZ-1000-48	c	93.5899	105.82	0.000241019	43.064	3.10931
O. sativa	HHZ-1000-48	c	97.8546	105.819	0.000246882	43.064	3.18495
O. sativa	HHZ-1000-48	c	102.088	105.818	0.000247077	43.064	3.18747
O. sativa	HHZ-1000-48	c	106.353	105.817	0.000252939	43.064	3.26309
O. sativa	HHZ-1000-48	c	110.586	105.816	0.000252939	43.064	3.26309
O. sativa	HHZ-1000-48	c	114.854	105.815	0.000258746	43.064	3.338
O. sativa	HHZ-1000-48	c	119.118	105.814	0.00027008	43.064	3.48422
O. sativa	HHZ-1000-48	c	123.352	105.812	0.000276461	43.064	3.56654
O. sativa	HHZ-1000-48	c	127.616	105.811	0.000293571	43.064	3.78727
O. sativa	HHZ-1000-48	c	131.865	105.81	0.000288023	43.064	3.7157
O. sativa	HHZ-1000-48	c	136.105	105.809	0.0002943	43.064	3.79667
O. sativa	HHZ-1000-48	c	140.37	105.807	0.000305505	43.064	3.94123
O. sativa	HHZ-1000-48	c	144.603	105.806	0.000300205	43.064	3.87285
O. sativa	HHZ-1000-48	c	148.868	105.805	0.000305809	43.064	3.94515
O. sativa	HHZ-1000-48	c	153.101	105.803	0.00031182	43.064	4.02269
O. sativa	HHZ-1000-48	c	157.366	105.802	0.000305959	43.064	3.94708
O. sativa	HHZ-1000-48	c	161.615	105.801	0.000305676	43.064	3.94343
O. sativa	HHZ-1000-48	c	165.879	105.799	0.000311538	43.064	4.01906
O. sativa	HHZ-1000-48	c	170.113	105.798	0.000323349	43.064	4.17143
O. sativa	HHZ-1000-48	c	174.377	105.796	0.000329211	43.064	4.24705
O. sativa	HHZ-1000-48	c	178.612	105.795	0.000353093	43.064	4.55515
O. sativa	HHZ-1000-48	c	182.877	105.794	0.000335493	43.064	4.32809
O. sativa	HHZ-1000-48	c	187.142	105.792	0.000334844	43.064	4.31972
O. sativa	HHZ-1000-48	c	191.391	105.791	0.00034103	43.064	4.39952
O. sativa	HHZ-1000-48	c	195.656	105.789	0.000322726	43.064	4.16339
O. sativa	HHZ-1000-48	c	199.889	105.788	0.000346837	43.064	4.47444
O. sativa	HHZ-1000-48	c	204.154	105.786	0.000346837	43.064	4.47444
O. sativa	HHZ-1000-48	c	208.387	105.785	0.000347163	43.064	4.47864
O. sativa	HHZ-1000-48	c	212.652	105.783	0.000353029	43.064	4.55432
O. sativa	HHZ-1000-48	c	216.885	105.782	0.000353029	43.064	4.55432
O. sativa	HHZ-1000-48	c	221.149	105.78	0.000358895	43.064	4.63
O. sativa	HHZ-1000-48	c	225.399	105.779	0.000358566	43.064	4.62575
O. sativa	HHZ-1000-48	c	229.648	105.777	0.000358882	43.064	4.62983
O. sativa	HHZ-1000-48	c	233.897	105.776	0.000358557	43.064	4.62563
O. sativa	HHZ-1000-48	c	238.162	105.774	0.000352687	43.064	4.54991
O. sativa	HHZ-1000-48	c	242.396	105.772	0.00037071	43.064	4.78242
O. sativa	HHZ-1000-48	c	246.661	105.771	0.000370394	43.064	4.77834
O. sativa	HHZ-1000-48	c	250.91	105.769	0.000376277	43.064	4.85424
O. sativa	HHZ-1000-48	c	255.159	105.768	0.00037072	43.064	4.78255
O. sativa	HHZ-1000-48	c	259.423	105.766	0.00035824	43.064	4.62155
O. sativa	HHZ-1000-48	c	263.673	105.765	0.000370325	43.064	4.77745
O. sativa	HHZ-1000-48	c	267.922	105.763	0.000364442	43.064	4.70156
O. sativa	HHZ-1000-48	c	272.186	105.761	0.000393451	43.064	5.07579
O. sativa	HHZ-1000-48	c	276.435	105.76	0.000376145	43.064	4.85253
O. sativa	HHZ-1000-48	c	280.7	105.758	0.000369921	43.064	4.77224
O. sativa	HHZ-1000-48	c	284.933	105.757	0.000376152	43.064	4.85262
O. sativa	HHZ-1000-48	c	289.198	105.755	0.000352704	43.064	4.55013
O. sativa	HHZ-1000-48	c	293.431	105.754	0.000376607	43.064	4.85849
O. sativa	HHZ-1000-48	c	297.697	105.752	0.000370719	43.064	4.78253
O. sativa	HHZ-1000-48	c	301.946	105.75	0.000370376	43.064	4.77811
O. sativa	HHZ-1000-48	c	306.211	105.749	0.000370372	43.064	4.77806
O. sativa	HHZ-1000-48	c	310.46	105.747	0.000364119	43.064	4.69739
O. sativa	HHZ-1000-48	c	314.696	105.746	0.000370628	43.064	4.78136
O. sativa	HHZ-1000-48	c	318.961	105.744	0.000370279	43.064	4.77686
O. sativa	HHZ-1000-48	c	323.195	105.742	0.00038864	43.064	5.01373
O. sativa	HHZ-1000-48	c	327.459	105.741	0.000388295	43.064	5.00928
O. sativa	HHZ-1000-48	c	331.708	105.739	0.000393903	43.064	5.08162
O. sativa	HHZ-1000-48	c	335.973	105.737	0.000388041	43.064	5.006
O. sativa	HHZ-1000-48	c	340.222	105.736	0.000375891	43.064	4.84926
O. sativa	HHZ-1000-48	c	344.486	105.734	0.000381753	43.064	4.92488
O. sativa	HHZ-1000-48	c	348.72	105.733	0.000376212	43.064	4.8534
O. sativa	HHZ-1000-48	c	352.985	105.731	0.000387937	43.064	5.00466
O. sativa	HHZ-1000-48	c	357.218	105.729	0.000388284	43.064	5.00913
O. sativa	HHZ-1000-48	c	361.468	105.728	0.000394521	43.064	5.0896
O. sativa	HHZ-1000-48	c	365.732	105.726	0.000393833	43.064	5.08072
O. sativa	HHZ-1000-48	c	369.981	105.724	0.0003942	43.064	5.08545
O. sativa	HHZ-1000-48	c	374.23	105.723	0.000393852	43.064	5.08096
O. sativa	HHZ-1000-48	c	378.495	105.721	0.000387615	43.064	5.0005
O. sativa	HHZ-1000-48	c	382.744	105.719	0.000399723	43.064	5.1567
O. sativa	HHZ-1000-48	c	386.981	105.717	0.000400016	43.064	5.16048
O. sativa	HHZ-1000-48	c	391.245	105.716	0.000399674	43.064	5.15607
O. sativa	HHZ-1000-48	c	395.495	105.714	0.00040003	43.064	5.16067
O. sativa	HHZ-1000-48	c	399.744	105.712	0.000400035	43.064	5.16073
O. sativa	HHZ-1000-48	c	404.008	105.711	0.000399376	43.064	5.15223
O. sativa	HHZ-1000-48	c	408.242	105.709	0.000417781	43.064	5.38967
O. sativa	HHZ-1000-48	c	412.509	105.707	0.0004115	43.064	5.30864
O. sativa	HHZ-1000-48	c	416.743	105.705	0.000417775	43.064	5.38959
O. sativa	HHZ-1000-48	c	420.977	105.704	0.000412602	43.064	5.32285
O. sativa	HHZ-1000-48	c	425.241	105.702	0.000405918	43.064	5.23662
O. sativa	HHZ-1000-48	c	429.475	105.7	0.000406673	43.064	5.24636
O. sativa	HHZ-1000-48	c	433.739	105.698	0.000411734	43.064	5.31166
O. sativa	HHZ-1000-48	c	437.973	105.697	0.000411737	43.064	5.31169
O. sativa	HHZ-1000-48	c	442.237	105.695	0.000405874	43.064	5.23606
O. sativa	HHZ-1000-48	c	446.482	105.693	0.000423291	43.064	5.46075
O. sativa	HHZ-1000-48	c	450.747	105.691	0.000405705	43.064	5.23388
O. sativa	HHZ-1000-48	c	454.996	105.689	0.000417125	43.064	5.3812
O. sativa	HHZ-1000-48	c	459.26	105.688	0.000417126	43.064	5.38122
O. sativa	HHZ-1000-48	c	463.525	105.686	0.000416603	43.064	5.37447
O. sativa	HHZ-1000-48	c	467.79	105.684	0.000422465	43.064	5.45009
O. sativa	HHZ-1000-48	c	472.054	105.682	0.000416215	43.064	5.36946
O. sativa	HHZ-1000-48	c	476.303	105.68	0.000428349	43.064	5.526
O. sativa	HHZ-1000-48	c	480.537	105.679	0.000423265	43.064	5.46041
O. sativa	HHZ-1000-48	c	484.802	105.677	0.000423236	43.064	5.46004
O. sativa	HHZ-1000-48	c	489.036	105.675	0.000435782	43.064	5.62189
O. sativa	HHZ-1000-48	c	493.3	105.673	0.00042951	43.064	5.54098
O. sativa	HHZ-1000-48	c	497.534	105.671	0.000435416	43.064	5.61717
O. sativa	HHZ-1000-48	c	501.799	105.67	0.000429574	43.064	5.5418
O. sativa	HHZ-1000-48	c	506.048	105.668	0.000429162	43.064	5.53649
O. sativa	HHZ-1000-48	c	510.297	105.666	0.00042955	43.064	5.54149
O. sativa	HHZ-1000-48	c	514.561	105.664	0.000428728	43.064	5.53089
O. sativa	HHZ-1000-48	c	518.795	105.662	0.000429472	43.064	5.54049
O. sativa	HHZ-1000-48	c	523.035	105.66	0.000435613	43.064	5.61971
O. sativa	HHZ-1000-48	c	527.284	105.659	0.00042973	43.064	5.54382
O. sativa	HHZ-1000-48	c	531.548	105.657	0.000429724	43.064	5.54374
O. sativa	HHZ-1000-48	c	535.782	105.655	0.000429724	43.064	5.54374
O. sativa	HHZ-1000-48	c	540.046	105.653	0.000417311	43.064	5.3836
O. sativa	HHZ-1000-48	c	544.28	105.651	0.000429491	43.064	5.54073
O. sativa	HHZ-1000-48	c	548.544	105.65	0.000423635	43.064	5.46519
O. sativa	HHZ-1000-48	c	552.793	105.648	0.000417382	43.064	5.38452
O. sativa	HHZ-1000-48	c	557.058	105.646	0.000434968	43.064	5.61139
O. sativa	HHZ-1000-48	c	561.291	105.644	0.000423157	43.064	5.45902
O. sativa	HHZ-1000-48	c	565.556	105.642	0.000434882	43.064	5.61028
O. sativa	HHZ-1000-48	c	569.805	105.64	0.000440765	43.064	5.68618
O. sativa	HHZ-1000-48	c	574.071	105.638	0.000434869	43.064	5.61011
O. sativa	HHZ-1000-48	c	578.32	105.637	0.000428608	43.064	5.52934
O. sativa	HHZ-1000-48	c	582.554	105.635	0.000423568	43.064	5.46432
O. sativa	HHZ-1000-48	c	586.818	105.633	0.000429064	43.064	5.53522
O. sativa	HHZ-1000-48	c	591.083	105.631	0.000417374	43.064	5.38441
O. sativa	HHZ-1000-48	c	595.332	105.629	0.000429149	43.064	5.53632
O. sativa	HHZ-1000-48	c	599.597	105.628	0.000416603	43.064	5.37447
O. sativa	HHZ-1000-48	c	603.83	105.626	0.000423291	43.064	5.46075
O. sativa	HHZ-1000-48	c	608.099	105.624	0.000429027	43.064	5.53475
O. sativa	HHZ-1000-48	c	612.348	105.622	0.000434905	43.064	5.61058
O. sativa	HHZ-1000-48	c	616.613	105.62	0.00044663	43.064	5.76184
O. sativa	HHZ-1000-48	c	620.862	105.618	0.000446214	43.064	5.75647
O. sativa	HHZ-1000-48	c	625.111	105.617	0.000440865	43.064	5.68747
O. sativa	HHZ-1000-48	c	629.36	105.615	0.000446755	43.064	5.76345
O. sativa	HHZ-1000-48	c	633.609	105.613	0.00044128	43.064	5.69282
O. sativa	HHZ-1000-48	c	637.874	105.611	0.000446733	43.064	5.76317
O. sativa	HHZ-1000-48	c	642.107	105.609	0.000447124	43.064	5.76821
O. sativa	HHZ-1000-48	c	646.372	105.607	0.000440831	43.064	5.68703
O. sativa	HHZ-1000-48	c	650.621	105.605	0.000458474	43.064	5.91463
O. sativa	HHZ-1000-48	c	654.886	105.603	0.000440888	43.064	5.68776
O. sativa	HHZ-1000-48	c	659.135	105.601	0.000452264	43.064	5.83452
O. sativa	HHZ-1000-48	c	663.384	105.6	0.0004409	43.064	5.68792
O. sativa	HHZ-1000-48	c	667.648	105.598	0.000417011	43.064	5.37973
O. sativa	HHZ-1000-48	c	671.897	105.596	0.00042914	43.064	5.5362
O. sativa	HHZ-1000-48	c	676.162	105.594	0.000411123	43.064	5.30377
O. sativa	HHZ-1000-48	c	680.412	105.592	0.000428756	43.064	5.53125
O. sativa	HHZ-1000-48	c	684.677	105.591	0.000428749	43.064	5.53116
O. sativa	HHZ-1000-48	c	688.91	105.588	0.000435072	43.064	5.61273
O. sativa	HHZ-1000-48	c	693.145	105.587	0.000435777	43.064	5.62183
O. sativa	HHZ-1000-48	c	697.409	105.585	0.000417783	43.064	5.38969
O. sativa	HHZ-1000-48	c	701.658	105.583	0.00042992	43.064	5.54627
O. sativa	HHZ-1000-48	c	705.907	105.581	0.000417718	43.064	5.38885
O. sativa	HHZ-1000-48	c	710.141	105.579	0.000429559	43.064	5.54161
O. sativa	HHZ-1000-48	c	714.405	105.578	0.000435421	43.064	5.61723
O. sativa	HHZ-1000-48	c	718.64	105.576	0.000429905	43.064	5.54607
O. sativa	HHZ-1000-48	c	722.904	105.574	0.000429517	43.064	5.54107
O. sativa	HHZ-1000-48	c	727.138	105.572	0.000423612	43.064	5.46489
O. sativa	HHZ-1000-48	c	731.372	105.57	0.000424367	43.064	5.47463
O. sativa	HHZ-1000-48	c	735.636	105.569	0.000423612	43.064	5.46489
O. sativa	HHZ-1000-48	c	739.871	105.567	0.000436167	43.064	5.62686
O. sativa	HHZ-1000-48	c	744.136	105.565	0.00044125	43.064	5.69243
O. sativa	HHZ-1000-48	c	748.401	105.563	0.000458073	43.064	5.90946
O. sativa	HHZ-1000-48	c	752.634	105.561	0.000458852	43.064	5.91951
O. sativa	HHZ-1000-48	c	756.889	105.559	0.000464152	43.064	5.98788
O. sativa	HHZ-1000-48	c	761.145	105.557	0.000470268	43.064	6.06678
O. sativa	HHZ-1000-48	c	765.416	105.555	0.000464244	43.064	5.98907
O. sativa	HHZ-1000-48	c	769.681	105.553	0.000469314	43.064	6.05448
O. sativa	HHZ-1000-48	c	773.914	105.551	0.00045814	43.064	5.91032
O. sativa	HHZ-1000-48	c	778.179	105.549	0.000452024	43.064	5.83142
O. sativa	HHZ-1000-48	c	782.428	105.547	0.000452619	43.064	5.8391
O. sativa	HHZ-1000-48	c	786.677	105.545	0.000476573	43.064	6.14812
O. sativa	HHZ-1000-48	c	790.942	105.543	0.000469876	43.064	6.06173
O. sativa	HHZ-1000-48	c	795.176	105.541	0.000482508	43.064	6.22469
O. sativa	HHZ-1000-48	c	799.44	105.539	0.000470359	43.064	6.06796
O. sativa	HHZ-1000-48	c	803.678	105.537	0.000453031	43.064	5.84442
O. sativa	HHZ-1000-48	c	807.927	105.535	0.000459318	43.064	5.92552
O. sativa	HHZ-1000-48	c	812.176	105.533	0.000452979	43.064	5.84374
O. sativa	HHZ-1000-48	c	816.426	105.531	0.000453343	43.064	5.84844
O. sativa	HHZ-1000-48	c	820.691	105.529	0.000452568	43.064	5.83844
O. sativa	HHZ-1000-48	c	824.925	105.528	0.000447075	43.064	5.76758
O. sativa	HHZ-1000-48	c	829.189	105.526	0.000446644	43.064	5.76202
O. sativa	HHZ-1000-48	c	833.423	105.524	0.000447058	43.064	5.76736
O. sativa	HHZ-1000-48	c	837.687	105.522	0.000447083	43.064	5.76768
O. sativa	HHZ-1000-48	c	841.921	105.52	0.000452989	43.064	5.84387
O. sativa	HHZ-1000-48	c	846.161	105.518	0.000453673	43.064	5.8527
O. sativa	HHZ-1000-48	c	850.395	105.516	0.000453649	43.064	5.85239
O. sativa	HHZ-1000-48	c	854.66	105.514	0.000453649	43.064	5.85239
O. sativa	HHZ-1000-48	c	858.893	105.512	0.000459555	43.064	5.92858
O. sativa	HHZ-1000-48	c	863.158	105.51	0.000458871	43.064	5.91976
O. sativa	HHZ-1000-48	c	867.407	105.508	0.000464365	43.064	5.99063
O. sativa	HHZ-1000-48	c	871.641	105.506	0.000465231	43.064	6.0018
O. sativa	HHZ-1000-48	c	875.905	105.504	0.00047609	43.064	6.14189
O. sativa	HHZ-1000-48	c	880.139	105.502	0.000476955	43.064	6.15305
O. sativa	HHZ-1000-48	c	884.403	105.5	0.000488292	43.064	6.29931
O. sativa	HHZ-1000-48	c	888.635	105.498	0.000476529	43.064	6.14756
O. sativa	HHZ-1000-48	c	892.903	105.496	0.000470565	43.064	6.07062
O. sativa	HHZ-1000-48	c	897.144	105.494	0.000464465	43.064	5.99192
O. sativa	HHZ-1000-48	c	901.393	105.492	0.000464918	43.064	5.99777
O. sativa	HHZ-1000-48	c	905.657	105.49	0.000475815	43.064	6.13834
O. sativa	HHZ-1000-48	c	909.906	105.488	0.000476369	43.064	6.14549
O. sativa	HHZ-1000-48	c	914.171	105.486	0.000487467	43.064	6.28866
O. sativa	HHZ-1000-48	c	918.436	105.484	0.000481151	43.064	6.20718
O. sativa	HHZ-1000-48	c	922.669	105.482	0.000482017	43.064	6.21835
O. sativa	HHZ-1000-48	c	926.934	105.48	0.000487427	43.064	6.28815
O. sativa	HHZ-1000-48	c	931.183	105.478	0.000487879	43.064	6.29398
O. sativa	HHZ-1000-48	c	935.432	105.476	0.000464775	43.064	5.99592
O. sativa	HHZ-1000-48	c	939.697	105.474	0.000469744	43.064	6.06002
O. sativa	HHZ-1000-48	c	943.931	105.472	0.000452979	43.064	5.84374
O. sativa	HHZ-1000-48	c	948.2	105.47	0.000458247	43.064	5.91171
O. sativa	HHZ-1000-48	c	952.465	105.468	0.000481345	43.064	6.20969
O. sativa	HHZ-1000-48	c	956.714	105.466	0.000481821	43.064	6.21583
O. sativa	HHZ-1000-48	c	960.98	105.463	0.000492697	43.064	6.35613
O. sativa	HHZ-1000-48	c	965.213	105.462	0.000481979	43.064	6.21786
O. sativa	HHZ-1000-48	c	969.478	105.459	0.000511297	43.064	6.59609
O. sativa	HHZ-1000-48	c	973.711	105.457	0.000499946	43.064	6.44965
O. sativa	HHZ-1000-48	c	977.97	105.455	0.000500122	43.064	6.45192
O. sativa	HHZ-1000-48	c	982.205	105.453	0.000494183	43.064	6.3753
O. sativa	HHZ-1000-48	c	986.458	105.451	0.00047696	43.064	6.15312
O. sativa	HHZ-1000-48	c	990.707	105.449	0.000482417	43.064	6.22351
O. sativa	HHZ-1000-48	c	994.941	105.447	0.000483176	43.064	6.23331
O. sativa	HHZ-1000-48	c	999.205	105.445	0.000494112	43.064	6.37439
O. sativa	HHZ-1000-48	c	1003.44	105.443	0.000488787	43.064	6.30569
O. sativa	HHZ-1000-48	c	1007.7	105.44	0.000517657	43.064	6.67814
O. sativa	HHZ-1000-48	c	1011.94	105.438	0.000499941	43.064	6.44959
O. sativa	HHZ-1000-48	c	1016.2	105.436	0.000499941	43.064	6.44959
O. sativa	HHZ-1000-48	c	1020.44	105.434	0.000494043	43.064	6.3735
O. sativa	HHZ-1000-48	c	1024.68	105.432	0.000482839	43.064	6.22896
O. sativa	HHZ-1000-48	c	1028.95	105.43	0.000505481	43.064	6.52106
O. sativa	HHZ-1000-48	c	1033.18	105.427	0.000512295	43.064	6.60896
O. sativa	HHZ-1000-48	c	1037.45	105.425	0.000534878	43.064	6.9003
O. sativa	HHZ-1000-48	c	1041.68	105.423	0.000517661	43.064	6.67819
O. sativa	HHZ-1000-48	c	1045.95	105.421	0.000511824	43.064	6.60289
O. sativa	HHZ-1000-48	c	1050.21	105.419	0.000499148	43.064	6.43936
O. sativa	HHZ-1000-48	c	1054.45	105.417	0.000500154	43.064	6.45233
O. sativa	HHZ-1000-48	c	1058.73	105.414	0.000510543	43.064	6.58636
O. sativa	HHZ-1000-48	c	1062.98	105.412	0.000510786	43.064	6.58949
O. sativa	HHZ-1000-48	c	1067.23	105.41	0.00054652	43.064	7.05049
O. sativa	HHZ-1000-48	c	1071.46	105.408	0.00052293	43.064	6.74616
O. sativa	HHZ-1000-48	c	1075.73	105.406	0.000523401	43.064	6.75224
O. sativa	HHZ-1000-48	c	1079.98	105.403	0.00053538	43.064	6.90677
O. sativa	HHZ-1000-48	c	1084.24	105.401	0.000511371	43.064	6.59704
O. sativa	HHZ-1000-48	c	1088.48	105.398	0.000540898	43.064	6.97796
O. sativa	HHZ-1000-48	c	1092.74	105.397	0.000529174	43.064	6.82671
O. sativa	HHZ-1000-48	c	1096.99	105.394	0.000529054	43.064	6.82516
O. sativa	HHZ-1000-48	c	1101.26	105.392	0.000529048	43.064	6.82509
O. sativa	HHZ-1000-48	c	1105.52	105.39	0.000516242	43.064	6.65988
O. sativa	HHZ-1000-48	c	1109.76	105.387	0.000546625	43.064	7.05184
O. sativa	HHZ-1000-48	c	1114.01	105.385	0.000528907	43.064	6.82327
O. sativa	HHZ-1000-48	c	1118.28	105.383	0.000528913	43.064	6.82335
O. sativa	HHZ-1000-48	c	1122.53	105.381	0.000523525	43.064	6.75384
O. sativa	HHZ-1000-48	c	1126.79	105.378	0.000516588	43.064	6.66434
O. sativa	HHZ-1000-48	c	1131.06	105.376	0.000545626	43.064	7.03895
O. sativa	HHZ-1000-48	c	1135.3	105.374	0.000540213	43.064	6.96912
O. sativa	HHZ-1000-48	c	1139.55	105.372	0.000540212	43.064	6.96911
O. sativa	HHZ-1000-48	c	1143.8	105.369	0.000528964	43.064	6.824
O. sativa	HHZ-1000-48	c	1148.04	105.367	0.00052417	43.064	6.76216
O. sativa	HHZ-1000-48	c	1152.3	105.365	0.000547161	43.064	7.05876
O. sativa	HHZ-1000-48	c	1156.53	105.362	0.000541724	43.064	6.98862
O. sativa	HHZ-1000-48	c	1160.8	105.36	0.000547112	43.064	7.05813
O. sativa	HHZ-1000-48	c	1165.05	105.358	0.000534795	43.064	6.89923
O. sativa	HHZ-1000-48	c	1169.3	105.356	0.000529261	43.064	6.82784
O. sativa	HHZ-1000-48	c	1173.57	105.353	0.000557673	43.064	7.19437
O. sativa	HHZ-1000-48	c	1177.8	105.351	0.000540952	43.064	6.97866
O. sativa	HHZ-1000-48	c	1182.05	105.349	0.00054098	43.064	6.97902
O. sativa	HHZ-1000-48	c	1186.32	105.347	0.000528936	43.064	6.82364
O. sativa	HHZ-1000-48	c	1190.56	105.344	0.000517729	43.064	6.67906
O. sativa	HHZ-1000-48	c	1194.83	105.341	0.000552037	43.064	7.12166
O. sativa	HHZ-1000-48	c	1199.08	105.34	0.00054027	43.064	6.96986
O. sativa	HHZ-1000-48	c	1203.34	105.337	0.000546128	43.064	7.04543
O. sativa	HHZ-1000-48	c	1207.61	105.335	0.000528024	43.064	6.81188
O. sativa	HHZ-1000-48	c	1211.84	105.333	0.000511432	43.064	6.59783
O. sativa	HHZ-1000-48	c	1216.11	105.33	0.000546151	43.064	7.04573
O. sativa	HHZ-1000-48	c	1220.34	105.328	0.000529434	43.064	6.83007
O. sativa	HHZ-1000-48	c	1224.6	105.326	0.000535296	43.064	6.90569
O. sativa	HHZ-1000-48	c	1228.85	105.324	0.000511261	43.064	6.59562
O. sativa	HHZ-1000-48	c	1233.09	105.322	0.00050043	43.064	6.4559
O. sativa	HHZ-1000-48	c	1237.36	105.32	0.000511285	43.064	6.59593
O. sativa	HHZ-1000-48	c	1241.59	105.317	0.000535725	43.064	6.91123
O. sativa	HHZ-1000-48	c	1245.84	105.315	0.000553377	43.064	7.13895
O. sativa	HHZ-1000-48	c	1250.11	105.313	0.00052905	43.064	6.82511
O. sativa	HHZ-1000-48	c	1254.34	105.31	0.000541786	43.064	6.98942
O. sativa	HHZ-1000-48	c	1258.61	105.308	0.000523208	43.064	6.74975
O. sativa	HHZ-1000-48	c	1262.86	105.305	0.000540859	43.064	6.97746
O. sativa	HHZ-1000-48	c	1267.1	105.303	0.000558949	43.064	7.21083
O. sativa	HHZ-1000-48	c	1271.37	105.301	0.000534467	43.064	6.895
O. sativa	HHZ-1000-48	c	1275.62	105.299	0.000540846	43.064	6.97729
O. sativa	HHZ-1000-48	c	1279.88	105.297	0.000522816	43.064	6.74469
O. sativa	HHZ-1000-48	c	1284.11	105.294	0.000541031	43.064	6.97968
O. sativa	HHZ-1000-48	c	1288.38	105.292	0.000558644	43.064	7.2069
O. sativa	HHZ-1000-48	c	1292.64	105.29	0.000546403	43.064	7.04898
O. sativa	HHZ-1000-48	c	1296.88	105.287	0.000564976	43.064	7.28858
O. sativa	HHZ-1000-48	c	1301.14	105.284	0.000557989	43.064	7.19845
O. sativa	HHZ-1000-48	c	1305.37	105.282	0.000553075	43.064	7.13505
O. sativa	HHZ-1000-48	c	1309.63	105.28	0.000559394	43.064	7.21657
O. sativa	HHZ-1000-48	c	1313.87	105.278	0.0005412	43.064	6.98186
O. sativa	HHZ-1000-48	c	1318.11	105.275	0.000536376	43.064	6.91962
O. sativa	HHZ-1000-48	c	1322.37	105.273	0.000558878	43.064	7.20991
O. sativa	HHZ-1000-48	c	1326.61	105.271	0.000541693	43.064	6.98822
O. sativa	HHZ-1000-48	c	1330.87	105.269	0.00053532	43.064	6.906
O. sativa	HHZ-1000-48	c	1335.14	105.267	0.000504959	43.064	6.51432
O. sativa	HHZ-1000-48	c	1339.39	105.264	0.000487697	43.064	6.29163
O. sativa	HHZ-1000-48	c	1343.64	105.262	0.000499035	43.064	6.4379
O. sativa	HHZ-1000-48	c	1347.9	105.26	0.000504934	43.064	6.514
O. sativa	HHZ-1000-48	c	1352.15	105.258	0.000540659	43.064	6.97488
O. sativa	HHZ-1000-48	c	1356.42	105.256	0.000522745	43.064	6.74377
O. sativa	HHZ-1000-48	c	1360.65	105.253	0.000523196	43.064	6.74959
O. sativa	HHZ-1000-48	c	1364.92	105.251	0.000523196	43.064	6.74959
O. sativa	HHZ-1000-48	c	1369.15	105.249	0.000511928	43.064	6.60423
O. sativa	HHZ-1000-48	c	1373.42	105.247	0.000511934	43.064	6.6043
O. sativa	HHZ-1000-48	c	1377.66	105.244	0.00052913	43.064	6.82615
O. sativa	HHZ-1000-48	c	1381.91	105.242	0.000529604	43.064	6.83226
O. sativa	HHZ-1000-48	c	1386.18	105.24	0.00050516	43.064	6.51692
O. sativa	HHZ-1000-48	c	1390.43	105.238	0.000529122	43.064	6.82604
O. sativa	HHZ-1000-48	c	1394.69	105.236	0.000493415	43.064	6.3654
O. sativa	HHZ-1000-48	c	1398.92	105.234	0.000499798	43.064	6.44774
O. sativa	HHZ-1000-48	c	1403.19	105.231	0.000534971	43.064	6.9015
O. sativa	HHZ-1000-48	c	1407.44	105.229	0.000505552	43.064	6.52197
O. sativa	HHZ-1000-48	c	1411.69	105.227	0.000523609	43.064	6.75492
O. sativa	HHZ-1000-48	c	1415.95	105.225	0.000505028	43.064	6.51521
O. sativa	HHZ-1000-48	c	1420.22	105.223	0.000499165	43.064	6.43958
O. sativa	HHZ-1000-48	c	1424.48	105.221	0.000516343	43.064	6.66118
O. sativa	HHZ-1000-48	c	1428.72	105.218	0.000510864	43.064	6.5905
O. sativa	HHZ-1000-48	c	1432.97	105.216	0.000546597	43.064	7.05148
O. sativa	HHZ-1000-48	c	1437.21	105.214	0.000523573	43.064	6.75446
O. sativa	HHZ-1000-48	c	1441.45	105.212	0.000524524	43.064	6.76672
O. sativa	HHZ-1000-48	c	1445.71	105.21	0.00052367	43.064	6.75571
O. sativa	HHZ-1000-48	c	1449.95	105.207	0.00050651	43.064	6.53433
O. sativa	HHZ-1000-48	c	1454.21	105.205	0.000506072	43.064	6.52868
O. sativa	HHZ-1000-48	c	1458.48	105.203	0.000516844	43.064	6.66765
O. sativa	HHZ-1000-48	c	1462.71	105.201	0.000529564	43.064	6.83174
O. sativa	HHZ-1000-48	c	1466.97	105.199	0.000505129	43.064	6.51652
O. sativa	HHZ-1000-48	c	1471.21	105.196	0.000523674	43.064	6.75576
O. sativa	HHZ-1000-48	c	1475.47	105.194	0.000511949	43.064	6.6045
O. sativa	HHZ-1000-48	c	1479.74	105.192	0.00049923	43.064	6.44041
O. sativa	HHZ-1000-48	c	1484	105.19	0.000528534	43.064	6.81846
O. sativa	HHZ-1000-48	c	1488.25	105.188	0.00051043	43.064	6.5849
O. sativa	HHZ-1000-48	c	1492.5	105.185	0.000510904	43.064	6.59102
O. sativa	HHZ-1000-48	c	1496.77	105.183	0.000504974	43.064	6.51452
O. sativa	HHZ-1000-48	c	1501.02	105.181	0.000499614	43.064	6.44537
O. sativa	HHZ-1000-48	c	1505.28	105.179	0.000505041	43.064	6.51538
O. sativa	HHZ-1000-48	c	1509.53	105.177	0.000516803	43.064	6.66712
O. sativa	HHZ-1000-48	c	1513.8	105.174	0.000528594	43.064	6.81923
O. sativa	HHZ-1000-48	c	1518.06	105.172	0.000510512	43.064	6.58596
O. sativa	HHZ-1000-48	c	1522.31	105.17	0.000510974	43.064	6.59192
O. sativa	HHZ-1000-48	c	1526.56	105.168	0.000499212	43.064	6.44018
O. sativa	HHZ-1000-48	c	1530.81	105.166	0.000505571	43.064	6.52222
O. sativa	HHZ-1000-48	c	1535.07	105.164	0.00050557	43.064	6.5222
[truncated: 944 more rows]

## Sheet: data source of Fig 5
Genotype	Clamped	PARa	Repeat	E	E_Licor	A	Fig 5
C. camphor	Entire	500	1	2.00339	1.90832	10.7849
C. camphor	Entire	500	2	2.14767	2.0093	12.7638
C. camphor	Entire	500	3	1.8646	1.68784	7.18397
C. camphor	Entire	1000	1	2.62957	2.47887	13.3743
C. camphor	Entire	1000	2	3.57349	3.42078	13.5113
C. camphor	Entire	1000	3	2.36381	2.27205	12.1349
C. camphor	Entire	1000	4	3.18255	3.04352	10.7775
C. camphor	Entire	1500	1	3.30242	3.16038	13.0199
C. camphor	Entire	1500	2	4.09053	3.94985	17.482
C. camphor	Entire	1500	4	2.91143	2.82461	12.6807
O. sativa	Part	500	1	5.35129	5.32214	21.8259
O. sativa	Part	500	2	5.20827	4.73591	18.0807
O. sativa	Part	500	3	4.98316	4.51917	18.314
O. sativa	Part	500	4	6.90379	4.43239	19.7202
O. sativa	Part	1000	5	5.80425	7.203	26.0783
O. sativa	Part	1000	6	6.29742	10.041	29.0014
O. sativa	Part	1000	7	6.614	9.081	24.3562
O. sativa	Part	1000	8	6.21796	8.78103	25.9455
O. sativa	Part	1500	1	6.74789	6.978	25.4677
O. sativa	Part	1500	2	7.47368	7.94861	25.3355
O. sativa	Part	1500	4	7.9181	9.9257	34.7875
O. sativa	Part	1500	7	7.54822	6.93589	39.3488
O. sativa	Part	1500	8	8.09031	6.4414	28.5685
C. camphor	Part	1000	9	1.01502	1.07011	4.55855
C. camphor	Part	1000	10	2.13902	2.44583	7.11238
C. camphor	Part	1000	11	2.82761	2.77026	8.02481
C. camphor	Part	1000	12	2.07803	2.02764	5.51384
C. camphor	Part	1000	13	2.0807	2.62214	6.89299
C. camphor	Part	1000	14	1.85314	2.22973	6.45045
C. camphor	Part	1000	16	2.86941	3.27396	10.0368
C. camphor	Part	1000	17	2.23179	2.71399	6.65343
C. camphor	Part	1000	18	2.27937	2.28247	6.4235
C. camphor	Part	1000	20	2.01468	1.23932	5.79356
C. camphor	Part	1000	23	2.09805	1.12161	5.08694
C. camphor	Part	1000	24	1.66056	0.703033	3.48353
C. camphor	Part	1000	25	1.81018	0.383868	1.71501
C. camphor	Part	1000	26	1.83843	1.53948	6.74414
C. camphor	Part	1000	27	1.8154	0.971466	5.43439
C. camphor	Part	1000	28	1.96208	1.02974	6.40646
C. camphor	Part	1000	29	1.98297	1.62687	6.95381
C. camphor	Part	1000	30	1.79665	1.67387	6.62021

## Sheet: data source of Table 1
Genotype	Growth	Leaf	PARa	MeasuringWater	GravityPressure	Airflow	Tair	SampleTime	StorageWater	Repeat	phi_intial	Area	E	phi_final	Kleaf	Tleaf	n	Kleaf_C	Table1_Airflow
O. sativa	pot	2021flag	1000	degassed	-2	0	27	morning	non-sterile	4	-0.12	66.938	4.94737	-0.26	19.0284	24.2	-0.043288	19.3819
O. sativa	pot	2021flag	1000	degassed	-2	0	27	morning	non-sterile	3	-0.33	75.923	4.6142	-0.34	13.5712	24.3	-0.0442879	13.7916
O. sativa	pot	2021flag	1000	degassed	-2	0	27	morning	non-sterile	2	-0.04	49.122	6.92776	-0.3	23.0925	24.3	-0.0442879	23.4675
O. sativa	pot	2021flag	1000	degassed	-2	0	27	morning	non-sterile	1	-0.06	59.97	4.40989	-0.46	9.58671	24.2	-0.043288	9.76485
O. sativa	pot	2021flag	1000	degassed	-2	1	27	morning	non-sterile	7	-0.25	65.915	5.24199	-0.3	17.4733	23.7	-0.0382677	18.0049
O. sativa	pot	2021flag	1000	degassed	-2	1	27	morning	non-sterile	6	-0.2	43.164	6.18271	-0.23	26.8814	23.4	-0.0352387	27.8931
O. sativa	pot	2021flag	1000	degassed	-2	1	27	morning	non-sterile	5	-0.16	63.759	5.41122	-0.2	27.0561	23.9	-0.04028	27.7504
O. sativa	pot	2021flag	1000	degassed	-2	1	27	morning	non-sterile	3	-0.38	68.003	4.98255	-0.29	17.1812	24	-0.0412841	17.5814
O. sativa	pot	2021flag	1000	degassed	-2	1	27	morning	non-sterile	1	-0.06	69.157	4.93937	-0.38	12.9983	23.3	-0.0342262	13.519
O. sativa
O. sativa	field	third	1000	degassed	-2	1	27	morning	non-sterile	4	-0.02	67.134	7.6777	-0.26	29.5296	27.4	-0.0746144	27.9851	Table1_Temperature
O. sativa	field	third	1000	degassed	-2	1	27	morning	non-sterile	8	-0.06	54.115	6.71945	-0.36	18.6651	26.8	-0.0688441	17.9255
O. sativa	field	third	1000	degassed	-2	1	27	morning	non-sterile	11	-0.12	57.684	6.75444	-0.23	29.3671	26.7	-0.0678778	28.2662
O. sativa	field	third	1000	degassed	-2	1	27	morning	non-sterile	15	-0.02	59.916	6.14248	-0.14	43.8749	24.9	-0.0502584	43.9786
O. sativa	field	third	1000	degassed	-2	1	27	morning	non-sterile	17	-0.03	58.931	7.75018	-0.29	26.7247	27.8	-0.0784354	25.1051
O. sativa	field	third	1000	degassed	-2	1	37	morning	non-sterile	4	-0.02	45.298	9.30042	-0.36	25.8345	33.1	-0.127205	21.691
O. sativa	field	third	1000	degassed	-2	1	37	morning	non-sterile	7	-0.08	54.135	10.4758	-0.39	26.8609	33.8	-0.1334	22.2334
O. sativa	field	third	1000	degassed	-2	1	37	morning	non-sterile	8	-0.08	53.67	10.259	-0.34	30.1734	33.7	-0.132518	25.0259
O. sativa
O. sativa	pot	second	500	degassed	-2	1	27	morning	non-sterile	5	-0.1	50.779	6.39378	-0.36	17.7605	28	-0.0803383	16.6112	Table1_PARa
O. sativa	pot	second	500	degassed	-2	1	27	morning	non-sterile	8	-0.03	37.082	6.20529	-0.13	47.733	28	-0.0803383	44.6441
O. sativa	pot	second	500	degassed	-2	1	27	morning	non-sterile	9	-0.07	40.662	6.03619	-0.18	33.5344	26	-0.0610772	32.7867
O. sativa	pot	second	500	degassed	-2	1	27	morning	non-sterile	10	-0.03	37.293	4.6599	-0.44	10.5907	27	-0.0707727	10.1259
O. sativa	pot	second	500	degassed	-2	1	27	morning	non-sterile	13	-0.08	30.835	10.5293	-0.38	27.7086	26.9	-0.069809	26.5515
O. sativa	pot	second	500	degassed	-2	1	27	morning	non-sterile	17	-0.08	36.644	6.23238	-0.36	17.3122	27	-0.0707727	16.5525
O. sativa	pot	second	500	degassed	-2	1	27	morning	non-sterile	26	-0.12	41.368	6.22316	-0.27	23.0487	27	-0.0707727	22.0373
O. sativa	pot	second	500	degassed	-2	1	27	morning	non-sterile	27	-0.05	36.073	5.5274	-0.31	17.8303	27.9	-0.0793875	16.713
O. sativa	pot	second	500	degassed	-2	1	27	morning	non-sterile	28	-0.14	42.752	5.30209	-0.36	14.728	28.6	-0.0860165	13.596
O. sativa	pot	second	500	degassed	-2	1	27	morning	non-sterile	41	-0.03	32.533	5.45315	-0.38	14.3504	27.947	-0.0798343	13.4374
O. sativa	pot	second	500	degassed	-2	1	27	morning	non-sterile	43	-0.04	32.72	5.65644	-0.27	20.9498	29.2796	-0.0923937	19.0577
O. sativa	pot	second	500	degassed	-2	1	27	morning	non-sterile	44	-0.14	37.444	6.28213	-0.23	27.3136	29.0862	-0.0905841	24.9505
O. sativa	pot	second	500	degassed	-2	1	27	morning	non-sterile	45	-0.11	33.804	5.35129	-0.31	17.2622	28.9114	-0.0889459	15.8283
O. sativa	pot	second	500	degassed	-2	1	27	morning	non-sterile	46	-0.33	34.449	5.20827	-0.39	13.3545	28.2484	-0.0826942	12.4228
O. sativa	pot	second	500	degassed	-2	1	27	morning	non-sterile	47	-0.33	26.604	4.98316	-0.4	12.4579	29.0774	-0.0905022	11.3822
O. sativa	pot	second	1000	degassed	-2	1	27	morning	non-sterile	2	-0.03	46.568	10.1897	-0.25	40.7589	28.1	-0.0812878	38.0381
O. sativa	pot	second	1000	degassed	-2	1	27	morning	non-sterile	3	-0.03	37.078	10.2502	-0.3	34.1674	27.5	-0.0755716	32.309
O. sativa	pot	second	1000	degassed	-2	1	27	morning	non-sterile	6	-0.06	28.492	10.1114	-0.14	72.2242	28.3	-0.0831831	67.1094
O. sativa	pot	second	1000	degassed	-2	1	27	morning	non-sterile	7	-0.04	38.924	10.1686	-0.28	36.3164	28.3	-0.0831831	33.7445
O. sativa	pot	second	1000	degassed	-2	1	27	morning	non-sterile	8	-0.24	32.868	10.43	-0.45	23.1778	28.5	-0.0850733	21.4429
O. sativa	pot	second	1000	degassed	-2	1	27	morning	non-sterile	10	-0.03	34.383	8.97974	-0.33	27.2113	28.4	-0.0841288	25.2293
O. sativa	pot	second	1000	degassed	-2	1	27	morning	non-sterile	12	-0.14	42.721	8.7862	-0.25	35.1448	28.2	-0.0822361	32.7272
O. sativa	pot	second	1000	degassed	-2	1	27	morning	non-sterile	21	-0.03	36.963	7.51158	-0.36	20.8655	27.4	-0.0746144	19.7742
O. sativa	pot	second	1000	degassed	-2	1	27	morning	non-sterile	23	-0.12	42.996	8.04323	-0.27	29.7898	28.1	-0.0812878	27.8012
O. sativa	pot	second	1000	degassed	-2	1	27	morning	non-sterile	29	-0.15	39.258	7.76242	-0.33	23.5225	27.5	-0.0755716	22.2431
O. sativa	pot	second	1000	degassed	-2	1	27	morning	non-sterile	31	-0.12	35.241	7.53396	-0.24	31.3915	29.3	-0.092584	28.5438
O. sativa	pot	second	1000	degassed	-2	1	27	morning	non-sterile	33	-0.11	36.082	7.48491	-0.26	28.7881	29.4533	-0.0940139	26.0906
O. sativa	pot	second	1000	degassed	-2	1	27	morning	non-sterile	36	-0.03	38.534	9.54368	-0.27	35.347	29.8838	-0.0980152	31.741
O. sativa	pot	second	1000	degassed	-2	1	27	morning	non-sterile	38	-0.26	42.155	7.64746	-0.32	23.8983	30.7612	-0.1061	21.0645
O. sativa	pot	second	1000	degassed	-2	1	27	morning	non-sterile	43	-0.12	30.025	9.29292	-0.36	25.8137	29.773	-0.0969876	23.2352
O. sativa	pot	second	1500	degassed	-2	1	27	morning	non-sterile	26	-0.06	55.443	8.6543	-0.3	28.8477	28.2	-0.0822361	26.8633
O. sativa	pot	second	1500	degassed	-2	1	27	morning	non-sterile	27	-0.18	40.841	7.23555	-0.44	16.4444	28.2	-0.0822361	15.3132
O. sativa	pot	second	1500	degassed	-2	1	27	morning	non-sterile	32	-0.08	41.363	9.94204	-0.34	29.2413	27.9	-0.0793875	27.409
O. sativa	pot	second	1500	degassed	-2	1	27	morning	non-sterile	33	-0.15	37.342	10.3945	-0.5	20.789	29.6	-0.0953801	18.7818
O. sativa	pot	second	1500	degassed	-2	1	27	morning	non-sterile	53	-0.08	35.881	11.6247	-0.22	52.8395	30.2129	-0.101058	47.1177
O. sativa	pot	second	1000	degassed	-2	1	27	morning	non-sterile	49		39.069	6.18478	-0.35	17.6708	28.5197	-0.0852594	16.3411
O. sativa	pot	second	1500	degassed	-2	1	27	morning	non-sterile	60	-0.06	37.775	7.47368	-0.46	16.2471	30.4924	-0.103632	14.4022
