# Supplementary material for: Evaporative flux method of leaf hydraulic conductance estimation: sources of uncertainty and reporting format recommendation
Source: Plant Methods. 2022 May 12;18:63. doi: 10.1186/s13007-022-00888-w (PMC9097237; doi:10.1186/s13007-022-00888-w)
Supplement: Supplementary file 4 — Additional file 4: Table S3. All raw flow data used in the in the main figures. [file 13007_2022_888_MOESM4_ESM.xlsx]

## Sheet: General Information
ARTICLE TITLE:
Evaporative flux method of leaf hydraulic conductance estimation: sources of uncertainty and reporting format recommendation
AUTHORS NAMES AND AFFILIATIONS:
Xiaoxiao Wang, Jinfang Zhao, Jianliang Huang, Shaobing Peng, Dongliang Xiong*
National Key Laboratory of Crop Genetic Improvement,
MOA Key Laboratory of Crop Ecophysiology and Farming System in the Middle Reaches of the Yangtze River,
College of Plant Science and Technology, Huazhong Agricultural University, Wuhan, Hubei 430070, China
AUTHOR FOR CORRESPONDENCE
*Dr. Dongliang Xiong, Tel: +86 (0)27 87288961, Email: dlxiong@mail.hzau.edu.cn

## Sheet: Unit Information
parameters	Description	Unit
GravityPressure	the height difference between water surface in the cylinder and the leaf, negative values represent leaf positions were above the surface of water source in cylinder	cm
PARa	the photosynthethic active light intensity on leaf surface	µmol m-2 s-1
Airflow	the air flow rate on the leaf surface	m s-1
Tair	the air temperature around leaf	oC
phi_initial	the initial water potential measured in adjacent leaf before measurement	MPa
Time	measurement time	s
Weight	the water weight of graduated cylinder	g
Slope_weight_3s	the slope which was calculated as water weight loss divided by interval time per 3 s	g s-1
Area	leaf area	cm2
Flow_rate	water uptake rate per unit leaf area	mmol m-2 s-1
E	steady water flow rate	mmol m-2 s-1
phi_final	the final water potential of the leaf after cutting from tube	MPa
Kleaf	the leaf hydraulic conductance which was calculated as E divided by negative phi_final	mmol m-2 s-1 MPa-1
Tleaf	the temperature of the leaf blade surface measured using a thermocouple	oC
n	the intermediate parameter of viscosity calculation which dependents on Tleaf	constant
Kleaf_C	the leaf hydraulic conductance value which was normalized into that at 25°C	mmol m-2 s-1 MPa-1

## Sheet: flow data of Fig 1
Genotype	SampleTime	StorageWater	Repeat	Time	Weight	Slope_weight_3s	Area	Flow_rate
O.sativa	morning	non-sterile	1	0	99.7417	NA	74.631	#VALUE!
O.sativa	morning	non-sterile	1	3.45232	99.7414	NA	74.631	#VALUE!
O.sativa	morning	non-sterile	1	6.90482	99.741	NA	74.631	#VALUE!
O.sativa	morning	non-sterile	1	10.3571	99.7405	0.000115862	74.631	0.86248
O.sativa	morning	non-sterile	1	13.7938	99.7402	0.000115994	74.631	0.863463
O.sativa	morning	non-sterile	1	17.2305	99.7399	0.000106472	74.631	0.792581
O.sativa	morning	non-sterile	1	20.6827	99.7395	9.68e-05	74.631	0.720582
O.sativa	morning	non-sterile	1	24.1195	99.7392	9.68e-05	74.631	0.720582
O.sativa	morning	non-sterile	1	27.5719	99.7386	0.000125652	74.631	0.935358
O.sativa	morning	non-sterile	1	31.0086	99.7383	0.000116126	74.631	0.864446
O.sativa	morning	non-sterile	1	34.4453	99.7374	0.000174323	74.631	1.29767
O.sativa	morning	non-sterile	1	37.8819	99.7365	0.000203684	74.631	1.51623
O.sativa	morning	non-sterile	1	41.303	99.7356	0.000262278	74.631	1.95241
O.sativa	morning	non-sterile	1	44.7397	99.7346	0.000271978	74.631	2.02461
O.sativa	morning	non-sterile	1	48.192	99.7336	0.000281238	74.631	2.09354
O.sativa	morning	non-sterile	1	51.6443	99.7325	0.000299755	74.631	2.23139
O.sativa	morning	non-sterile	1	55.0965	99.7316	0.000289665	74.631	2.15628
O.sativa	morning	non-sterile	1	58.549	99.7302	0.000328279	74.631	2.44372
O.sativa	morning	non-sterile	1	62.0013	99.729	0.000337935	74.631	2.5156
O.sativa	morning	non-sterile	1	65.438	99.7276	0.000386822	74.631	2.87952
O.sativa	morning	non-sterile	1	68.8903	99.7265	0.000357863	74.631	2.66394
O.sativa	morning	non-sterile	1	72.327	99.7253	0.000358389	74.631	2.66786
O.sativa	morning	non-sterile	1	75.7481	99.7239	0.000359009	74.631	2.67247
O.sativa	morning	non-sterile	1	79.1848	99.7226	0.00037889	74.631	2.82047
O.sativa	morning	non-sterile	1	82.6371	99.7211	0.00040733	74.631	3.03218
O.sativa	morning	non-sterile	1	86.0894	99.7194	0.000435061	74.631	3.23861
O.sativa	morning	non-sterile	1	89.5105	99.7181	0.000435637	74.631	3.2429
O.sativa	morning	non-sterile	1	92.9472	99.7166	0.000436295	74.631	3.24779
O.sativa	morning	non-sterile	1	96.3839	99.715	0.000427342	74.631	3.18115
O.sativa	morning	non-sterile	1	99.8049	99.7134	0.000456573	74.631	3.39874
O.sativa	morning	non-sterile	1	103.226	99.7118	0.000466981	74.631	3.47622
O.sativa	morning	non-sterile	1	106.678	99.7101	0.000475934	74.631	3.54287
O.sativa	morning	non-sterile	1	110.115	99.7088	0.000446128	74.631	3.32099
O.sativa	morning	non-sterile	1	113.567	99.7073	0.000435062	74.631	3.23862
O.sativa	morning	non-sterile	1	117.004	99.7056	0.000435807	74.631	3.24416
O.sativa	morning	non-sterile	1	120.456	99.7041	0.000454547	74.631	3.38366
O.sativa	morning	non-sterile	1	123.909	99.7025	0.000464203	74.631	3.45554
O.sativa	morning	non-sterile	1	127.361	99.7008	0.000463457	74.631	3.44999
O.sativa	morning	non-sterile	1	130.798	99.6989	0.000502912	74.631	3.74369
O.sativa	morning	non-sterile	1	134.25	99.6973	0.000502912	74.631	3.74369
O.sativa	morning	non-sterile	1	137.687	99.6957	0.000493959	74.631	3.67705
O.sativa	morning	non-sterile	1	141.139	99.6941	0.00046416	74.631	3.45522
O.sativa	morning	non-sterile	1	144.576	99.6924	0.000474561	74.631	3.53265
O.sativa	morning	non-sterile	1	148.012	99.6908	0.000474561	74.631	3.53265
O.sativa	morning	non-sterile	1	151.449	99.6891	0.000484961	74.631	3.61007
O.sativa	morning	non-sterile	1	154.901	99.6871	0.000513182	74.631	3.82014
O.sativa	morning	non-sterile	1	158.338	99.6856	0.000503483	74.631	3.74794
O.sativa	morning	non-sterile	1	161.79	99.684	0.000493081	74.631	3.67051
O.sativa	morning	non-sterile	1	165.227	99.6822	0.000474561	74.631	3.53265
O.sativa	morning	non-sterile	1	168.679	99.6807	0.000473902	74.631	3.52774
O.sativa	morning	non-sterile	1	172.116	99.6789	0.000494003	74.631	3.67737
O.sativa	morning	non-sterile	1	175.568	99.6773	0.000473902	74.631	3.52774
O.sativa	morning	non-sterile	1	179.021	99.6753	0.00052218	74.631	3.88712
O.sativa	morning	non-sterile	1	182.457	99.6738	0.000493082	74.631	3.67052
O.sativa	morning	non-sterile	1	185.894	99.6722	0.000493784	74.631	3.67574
O.sativa	morning	non-sterile	1	189.315	99.6704	0.00047606	74.631	3.54381
O.sativa	morning	non-sterile	1	192.752	99.6687	0.000495459	74.631	3.68821
O.sativa	morning	non-sterile	1	196.189	99.6671	0.000495458	74.631	3.68821
O.sativa	morning	non-sterile	1	199.641	99.6654	0.000484217	74.631	3.60453
O.sativa	morning	non-sterile	1	203.078	99.6636	0.000493917	74.631	3.67673
O.sativa	morning	non-sterile	1	206.514	99.6618	0.000513314	74.631	3.82113
O.sativa	morning	non-sterile	1	209.966	99.6602	0.000503666	74.631	3.74931
O.sativa	morning	non-sterile	1	213.417	99.6585	0.000493297	74.631	3.67212
O.sativa	morning	non-sterile	1	216.838	99.6568	0.000484352	74.631	3.60553
O.sativa	morning	non-sterile	1	220.259	99.6551	0.000495498	74.631	3.6885
O.sativa	morning	non-sterile	1	223.712	99.6534	0.000495421	74.631	3.68793
O.sativa	morning	non-sterile	1	227.164	99.6516	0.000503578	74.631	3.74865
O.sativa	morning	non-sterile	1	230.601	99.6497	0.000522223	74.631	3.88744
O.sativa	morning	non-sterile	1	234.037	99.6482	0.00050357	74.631	3.74859
O.sativa	morning	non-sterile	1	237.49	99.6465	0.000493915	74.631	3.67672
O.sativa	morning	non-sterile	1	240.926	99.6448	0.000474517	74.631	3.53232
O.sativa	morning	non-sterile	1	244.379	99.6428	0.000522135	74.631	3.88679
O.sativa	morning	non-sterile	1	247.815	99.6412	0.000513182	74.631	3.82014
O.sativa	morning	non-sterile	1	251.268	99.6395	0.000512435	74.631	3.81458
O.sativa	morning	non-sterile	1	254.689	99.6376	0.000504456	74.631	3.75519
O.sativa	morning	non-sterile	1	258.125	99.6359	0.000514155	74.631	3.82739
O.sativa	morning	non-sterile	1	261.562	99.6344	0.000495504	74.631	3.68855
O.sativa	morning	non-sterile	1	264.999	99.6323	0.000514059	74.631	3.82667
O.sativa	morning	non-sterile	1	268.436	99.6306	0.000514059	74.631	3.82667
O.sativa	morning	non-sterile	1	271.857	99.6288	0.000543952	74.631	4.0492
O.sativa	morning	non-sterile	1	275.309	99.6272	0.000494756	74.631	3.68298
O.sativa	morning	non-sterile	1	278.746	99.6254	0.000504456	74.631	3.75519
O.sativa	morning	non-sterile	1	282.198	99.6236	0.000502868	74.631	3.74337
O.sativa	morning	non-sterile	1	285.635	99.6219	0.000513269	74.631	3.82079
O.sativa	morning	non-sterile	1	289.087	99.6201	0.00051248	74.631	3.81492
O.sativa	morning	non-sterile	1	292.524	99.6183	0.00051327	74.631	3.8208
O.sativa	morning	non-sterile	1	295.976	99.6165	0.000522179	74.631	3.88712
O.sativa	morning	non-sterile	1	299.413	99.6147	0.000522969	74.631	3.893
O.sativa	morning	non-sterile	1	302.865	99.6132	0.000493213	74.631	3.67149
O.sativa	morning	non-sterile	1	306.317	99.6114	0.000493213	74.631	3.67149
O.sativa	morning	non-sterile	1	309.738	99.6094	0.000513497	74.631	3.82249
O.sativa	morning	non-sterile	1	313.191	99.6076	0.000542463	74.631	4.03811
O.sativa	morning	non-sterile	1	316.618	99.606	0.000524261	74.631	3.90262
O.sativa	morning	non-sterile	1	320.039	99.6043	0.000495031	74.631	3.68503
O.sativa	morning	non-sterile	1	323.476	99.6024	0.00050552	74.631	3.76311
O.sativa	morning	non-sterile	1	326.899	99.6005	0.000534942	74.631	3.98213
O.sativa	morning	non-sterile	1	330.32	99.599	0.000515453	74.631	3.83705
O.sativa	morning	non-sterile	1	333.757	99.597	0.000525153	74.631	3.90926
O.sativa	morning	non-sterile	1	337.178	99.5953	0.000505777	74.631	3.76502
O.sativa	morning	non-sterile	1	340.599	99.5935	0.000535008	74.631	3.98262
O.sativa	morning	non-sterile	1	344.02	99.5919	0.00049692	74.631	3.69909
O.sativa	morning	non-sterile	1	347.473	99.59	0.000514732	74.631	3.83168
O.sativa	morning	non-sterile	1	350.911	99.5882	0.000513827	74.631	3.82494
O.sativa	morning	non-sterile	1	354.339	99.5863	0.000542684	74.631	4.03976
O.sativa	morning	non-sterile	1	357.792	99.5848	0.000504063	74.631	3.75226
O.sativa	morning	non-sterile	1	361.213	99.5831	0.000495223	74.631	3.68646
O.sativa	morning	non-sterile	1	364.665	99.581	0.000513221	74.631	3.82043
O.sativa	morning	non-sterile	1	368.086	99.5792	0.000543774	74.631	4.04787
O.sativa	morning	non-sterile	1	371.523	99.5776	0.000533322	74.631	3.97007
O.sativa	morning	non-sterile	1	374.96	99.5759	0.000495458	74.631	3.68821
O.sativa	morning	non-sterile	1	378.381	99.574	0.000505202	74.631	3.76074
O.sativa	morning	non-sterile	1	381.833	99.5723	0.000514157	74.631	3.8274
O.sativa	morning	non-sterile	1	385.254	99.5704	0.000534395	74.631	3.97805
O.sativa	morning	non-sterile	1	388.691	99.5687	0.000514155	74.631	3.82739
O.sativa	morning	non-sterile	1	392.128	99.5668	0.000534262	74.631	3.97706
O.sativa	morning	non-sterile	1	395.565	99.565	0.000523723	74.631	3.89861
O.sativa	morning	non-sterile	1	399.017	99.5633	0.000522977	74.631	3.89306
O.sativa	morning	non-sterile	1	402.454	99.5616	0.000503615	74.631	3.74893
O.sativa	morning	non-sterile	1	405.862	99.5597	0.000514859	74.631	3.83263
O.sativa	morning	non-sterile	1	409.285	99.5577	0.000545513	74.631	4.06082
O.sativa	morning	non-sterile	1	412.723	99.5561	0.000535754	74.631	3.98817
O.sativa	morning	non-sterile	1	416.159	99.5544	0.000514811	74.631	3.83227
O.sativa	morning	non-sterile	1	419.587	99.5525	0.000504785	74.631	3.75764
O.sativa	morning	non-sterile	1	423.039	99.5505	0.000542763	74.631	4.04035
O.sativa	morning	non-sterile	1	426.492	99.5486	0.00056132	74.631	4.17848
O.sativa	morning	non-sterile	1	429.944	99.5469	0.000540692	74.631	4.02493
O.sativa	morning	non-sterile	1	433.387	99.5452	0.000512161	74.631	3.81254
O.sativa	morning	non-sterile	1	436.824	99.5434	0.000503302	74.631	3.7466
O.sativa	morning	non-sterile	1	440.261	99.5412	0.000552545	74.631	4.11316
O.sativa	morning	non-sterile	1	443.713	99.5396	0.00054244	74.631	4.03794
O.sativa	morning	non-sterile	1	447.166	99.5378	0.000541649	74.631	4.03205
O.sativa	morning	non-sterile	1	450.625	99.5358	0.000521	74.631	3.87834
O.sativa	morning	non-sterile	1	454.061	99.534	0.000541116	74.631	4.02808
O.sativa	morning	non-sterile	1	457.49	99.5319	0.000571503	74.631	4.25429
O.sativa	morning	non-sterile	1	460.926	99.5302	0.000543655	74.631	4.04699
O.sativa	morning	non-sterile	1	464.363	99.5284	0.000543656	74.631	4.04699
O.sativa	morning	non-sterile	1	467.788	99.5266	0.000514663	74.631	3.83117
O.sativa	morning	non-sterile	1	471.225	99.5245	0.00055346	74.631	4.11997
O.sativa	morning	non-sterile	1	474.678	99.5226	0.00056226	74.631	4.18548
O.sativa	morning	non-sterile	1	478.099	99.5206	0.000581932	74.631	4.33192
O.sativa	morning	non-sterile	1	481.552	99.5189	0.000542394	74.631	4.0376
O.sativa	morning	non-sterile	1	484.979	99.517	0.000543766	74.631	4.04781
O.sativa	morning	non-sterile	1	488.432	99.515	0.000542013	74.631	4.03476
O.sativa	morning	non-sterile	1	491.853	99.5132	0.000553249	74.631	4.1184
O.sativa	morning	non-sterile	1	495.305	99.5113	0.000551942	74.631	4.10867
O.sativa	morning	non-sterile	1	498.749	99.5094	0.000542764	74.631	4.04035
O.sativa	morning	non-sterile	1	502.185	99.5075	0.000551666	74.631	4.10662
O.sativa	morning	non-sterile	1	505.622	99.5057	0.000542801	74.631	4.04063
O.sativa	morning	non-sterile	1	509.059	99.5038	0.000543158	74.631	4.04329
O.sativa	morning	non-sterile	1	512.495	99.5018	0.000552857	74.631	4.11549
O.sativa	morning	non-sterile	1	515.916	99.5	0.000553653	74.631	4.12141
O.sativa	morning	non-sterile	1	519.354	99.498	0.000563324	74.631	4.1934
O.sativa	morning	non-sterile	1	522.79	99.4961	0.000553625	74.631	4.1212
O.sativa	morning	non-sterile	1	526.243	99.494	0.000581004	74.631	4.32501
O.sativa	morning	non-sterile	1	529.667	99.4921	0.000572009	74.631	4.25805
O.sativa	morning	non-sterile	1	533.088	99.4903	0.000563105	74.631	4.19177
O.sativa	morning	non-sterile	1	536.542	99.4883	0.000553354	74.631	4.11918
O.sativa	morning	non-sterile	1	539.963	99.4861	0.000582751	74.631	4.33802
O.sativa	morning	non-sterile	1	543.386	99.4841	0.00060213	74.631	4.48228
O.sativa	morning	non-sterile	1	546.823	99.4824	0.000574005	74.631	4.27291
O.sativa	morning	non-sterile	1	550.275	99.4805	0.000543099	74.631	4.04285
O.sativa	morning	non-sterile	1	553.713	99.4783	0.000561641	74.631	4.18087
O.sativa	morning	non-sterile	1	557.165	99.4763	0.000589862	74.631	4.39095
O.sativa	morning	non-sterile	1	560.586	99.4744	0.000591537	74.631	4.40342
O.sativa	morning	non-sterile	1	564.039	99.4725	0.000561687	74.631	4.18122
O.sativa	morning	non-sterile	1	567.475	99.4707	0.000543165	74.631	4.04334
O.sativa	morning	non-sterile	1	570.928	99.4685	0.000570456	74.631	4.24649
O.sativa	morning	non-sterile	1	574.38	99.4665	0.000580109	74.631	4.31835
O.sativa	morning	non-sterile	1	577.817	99.4647	0.000580111	74.631	4.31836
O.sativa	morning	non-sterile	1	581.269	99.4626	0.000570456	74.631	4.24649
O.sativa	morning	non-sterile	1	584.721	99.4606	0.000570457	74.631	4.2465
O.sativa	morning	non-sterile	1	588.158	99.4587	0.000580156	74.631	4.3187
O.sativa	morning	non-sterile	1	591.617	99.4565	0.000589395	74.631	4.38748
O.sativa	morning	non-sterile	1	595.069	99.4545	0.000589394	74.631	4.38747
O.sativa	morning	non-sterile	1	598.522	99.4525	0.000598216	74.631	4.45314
O.sativa	morning	non-sterile	1	601.974	99.4506	0.000569666	74.631	4.24061
O.sativa	morning	non-sterile	1	605.428	99.4487	0.000559946	74.631	4.16826
O.sativa	morning	non-sterile	1	608.849	99.4466	0.000571453	74.631	4.25391
O.sativa	morning	non-sterile	1	612.301	99.4445	0.000590764	74.631	4.39767
O.sativa	morning	non-sterile	1	615.722	99.4425	0.000602247	74.631	4.48315
O.sativa	morning	non-sterile	1	619.174	99.4407	0.000571429	74.631	4.25374
O.sativa	morning	non-sterile	1	622.611	99.4384	0.000591728	74.631	4.40484
O.sativa	morning	non-sterile	1	626.032	99.4364	0.000591728	74.631	4.40484
O.sativa	morning	non-sterile	1	629.453	99.4345	0.00060307	74.631	4.48927
O.sativa	morning	non-sterile	1	632.89	99.4323	0.00059338	74.631	4.41714
O.sativa	morning	non-sterile	1	636.343	99.43	0.000620582	74.631	4.61963
O.sativa	morning	non-sterile	1	639.764	99.4282	0.000610828	74.631	4.54702
O.sativa	morning	non-sterile	1	643.2	99.4263	0.000581742	74.631	4.33051
O.sativa	morning	non-sterile	1	646.621	99.4243	0.000554539	74.631	4.12801
O.sativa	morning	non-sterile	1	650.042	99.422	0.000603258	74.631	4.49067
O.sativa	morning	non-sterile	1	653.479	99.4201	0.000603258	74.631	4.49067
O.sativa	morning	non-sterile	1	656.916	99.4182	0.000592673	74.631	4.41188
O.sativa	morning	non-sterile	1	660.36	99.4162	0.000562149	74.631	4.18466
O.sativa	morning	non-sterile	1	663.781	99.4139	0.000601955	74.631	4.48097
O.sativa	morning	non-sterile	1	667.202	99.4119	0.000612551	74.631	4.55985
O.sativa	morning	non-sterile	1	670.623	99.4099	0.000613833	74.631	4.56939
O.sativa	morning	non-sterile	1	674.044	99.4074	0.000633329	74.631	4.71452
O.sativa	morning	non-sterile	1	677.481	99.4056	0.000613034	74.631	4.56344
O.sativa	morning	non-sterile	1	680.918	99.4036	0.000612159	74.631	4.55693
O.sativa	morning	non-sterile	1	684.354	99.4015	0.000572257	74.631	4.2599
O.sativa	morning	non-sterile	1	687.788	99.3994	0.000601528	74.631	4.47779
O.sativa	morning	non-sterile	1	691.24	99.3973	0.000610305	74.631	4.54313
O.sativa	morning	non-sterile	1	694.677	99.3953	0.000600606	74.631	4.47093
O.sativa	morning	non-sterile	1	698.114	99.3933	0.000590733	74.631	4.39744
O.sativa	morning	non-sterile	1	701.55	99.3912	0.000591655	74.631	4.4043
O.sativa	morning	non-sterile	1	705.003	99.3892	0.000590776	74.631	4.39776
O.sativa	morning	non-sterile	1	708.439	99.3869	0.000619874	74.631	4.61436
O.sativa	morning	non-sterile	1	711.861	99.3846	0.000640291	74.631	4.76635
O.sativa	morning	non-sterile	1	715.282	99.3826	0.000642054	74.631	4.77947
O.sativa	morning	non-sterile	1	718.72	99.3806	0.000612886	74.631	4.56234
O.sativa	morning	non-sterile	1	722.156	99.3786	0.00058277	74.631	4.33816
O.sativa	morning	non-sterile	1	725.577	99.3765	0.000592503	74.631	4.41061
O.sativa	morning	non-sterile	1	729.014	99.3743	0.000611971	74.631	4.55553
O.sativa	morning	non-sterile	1	732.435	99.3723	0.000612857	74.631	4.56213
O.sativa	morning	non-sterile	1	735.841	99.37	0.000633389	74.631	4.71497
O.sativa	morning	non-sterile	1	739.277	99.3678	0.000633383	74.631	4.71492
O.sativa	morning	non-sterile	1	742.698	99.366	0.000613896	74.631	4.56986
O.sativa	morning	non-sterile	1	746.135	99.3638	0.000602145	74.631	4.48239
O.sativa	morning	non-sterile	1	749.558	99.3616	0.000603044	74.631	4.48908
O.sativa	morning	non-sterile	1	752.979	99.3594	0.000642018	74.631	4.7792
O.sativa	morning	non-sterile	1	756.384	99.3574	0.000624405	74.631	4.64809
O.sativa	morning	non-sterile	1	759.805	99.3551	0.000634222	74.631	4.72117
O.sativa	morning	non-sterile	1	763.226	99.3532	0.000604992	74.631	4.50358
O.sativa	morning	non-sterile	1	766.647	99.3512	0.000604091	74.631	4.49687
O.sativa	morning	non-sterile	1	770.084	99.349	0.000593381	74.631	4.41715
O.sativa	morning	non-sterile	1	773.505	99.3467	0.000632353	74.631	4.70726
O.sativa	morning	non-sterile	1	776.942	99.3444	0.000660566	74.631	4.91727
O.sativa	morning	non-sterile	1	780.378	99.3423	0.000650867	74.631	4.84507
O.sativa	morning	non-sterile	1	783.815	99.34	0.000649852	74.631	4.83752
O.sativa	morning	non-sterile	1	787.237	99.3381	0.000611861	74.631	4.55471
O.sativa	morning	non-sterile	1	790.689	99.3361	0.000601284	74.631	4.47598
O.sativa	morning	non-sterile	1	794.111	99.3337	0.00061202	74.631	4.5559
O.sativa	morning	non-sterile	1	797.534	99.3316	0.000631385	74.631	4.70005
O.sativa	morning	non-sterile	1	800.971	99.3293	0.00066136	74.631	4.92319
O.sativa	morning	non-sterile	1	804.409	99.3269	0.000660243	74.631	4.91487
O.sativa	morning	non-sterile	1	807.846	99.3249	0.000649769	74.631	4.8369
O.sativa	morning	non-sterile	1	811.267	99.323	0.000611814	74.631	4.55436
O.sativa	morning	non-sterile	1	814.701	99.3208	0.000592608	74.631	4.41139
O.sativa	morning	non-sterile	1	818.122	99.3187	0.000603247	74.631	4.49059
O.sativa	morning	non-sterile	1	821.559	99.3164	0.000641192	74.631	4.77305
O.sativa	morning	non-sterile	1	824.98	99.3143	0.00063231	74.631	4.70694
O.sativa	morning	non-sterile	1	828.433	99.3117	0.000678727	74.631	5.05247
O.sativa	morning	non-sterile	1	831.845	99.3097	0.000651012	74.631	4.84615
O.sativa	morning	non-sterile	1	835.268	99.3077	0.000641189	74.631	4.77303
O.sativa	morning	non-sterile	1	838.694	99.3056	0.000594455	74.631	4.42514
O.sativa	morning	non-sterile	1	842.153	99.3034	0.000611067	74.631	4.5488
O.sativa	morning	non-sterile	1	845.606	99.3011	0.000638349	74.631	4.75189
O.sativa	morning	non-sterile	1	849.043	99.299	0.000637693	74.631	4.74701
O.sativa	morning	non-sterile	1	852.48	99.2966	0.000658504	74.631	4.90192
O.sativa	morning	non-sterile	1	855.901	99.2944	0.000650798	74.631	4.84456
O.sativa	morning	non-sterile	1	859.338	99.292	0.00067991	74.631	5.06127
O.sativa	morning	non-sterile	1	862.759	99.2901	0.000632245	74.631	4.70645
O.sativa	morning	non-sterile	1	866.197	99.2879	0.000631189	74.631	4.69859
O.sativa	morning	non-sterile	1	869.634	99.2858	0.000602109	74.631	4.48212
O.sativa	morning	non-sterile	1	873.055	99.2833	0.000660581	74.631	4.91739
O.sativa	morning	non-sterile	1	876.476	99.2812	0.000651896	74.631	4.85273
O.sativa	morning	non-sterile	1	879.912	99.2789	0.000671296	74.631	4.99715
O.sativa	morning	non-sterile	1	883.333	99.2764	0.000671283	74.631	4.99705
O.sativa	morning	non-sterile	1	886.755	99.2742	0.000681015	74.631	5.0695
O.sativa	morning	non-sterile	1	890.176	99.2723	0.000643021	74.631	4.78667
O.sativa	morning	non-sterile	1	893.598	99.2699	0.000633248	74.631	4.71392
O.sativa	morning	non-sterile	1	897.035	99.2679	0.000612876	74.631	4.56227
O.sativa	morning	non-sterile	1	900.487	99.2658	0.00063055	74.631	4.69383
O.sativa	morning	non-sterile	1	903.908	99.2632	0.000650079	74.631	4.83921
O.sativa	morning	non-sterile	1	907.36	99.2609	0.000678167	74.631	5.0483
O.sativa	morning	non-sterile	1	910.781	99.2585	0.00070925	74.631	5.27968
O.sativa	morning	non-sterile	1	914.218	99.2564	0.000659603	74.631	4.91011
O.sativa	morning	non-sterile	1	917.655	99.2543	0.000641213	74.631	4.77321
O.sativa	morning	non-sterile	1	921.079	99.2522	0.000611777	74.631	4.55409
O.sativa	morning	non-sterile	1	924.516	99.2497	0.000650574	74.631	4.84289
O.sativa	morning	non-sterile	1	927.968	99.2476	0.000649654	74.631	4.83605
O.sativa	morning	non-sterile	1	931.389	99.2451	0.000688831	74.631	5.12768
O.sativa	morning	non-sterile	1	934.842	99.2428	0.00066839	74.631	4.97552
O.sativa	morning	non-sterile	1	938.279	99.2405	0.00068869	74.631	5.12663
O.sativa	morning	non-sterile	1	941.716	99.2385	0.000639099	74.631	4.75747
O.sativa	morning	non-sterile	1	945.138	99.236	0.000660597	74.631	4.91751
O.sativa	morning	non-sterile	1	948.559	99.234	0.000632403	74.631	4.70763
O.sativa	morning	non-sterile	1	951.995	99.2317	0.000661489	74.631	4.92415
O.sativa	morning	non-sterile	1	955.403	99.2294	0.000642941	74.631	4.78607
O.sativa	morning	non-sterile	1	958.826	99.2272	0.000662301	74.631	4.93019
O.sativa	morning	non-sterile	1	962.239	99.2249	0.000663823	74.631	4.94152
O.sativa	morning	non-sterile	1	965.662	99.2225	0.000672605	74.631	5.00689
O.sativa	morning	non-sterile	1	969.083	99.2204	0.000662988	74.631	4.9353
O.sativa	morning	non-sterile	1	972.535	99.2182	0.000650803	74.631	4.8446
O.sativa	morning	non-sterile	1	975.972	99.2159	0.000640126	74.631	4.76512
O.sativa	morning	non-sterile	1	979.408	99.2134	0.000677981	74.631	5.04691
O.sativa	morning	non-sterile	1	982.829	99.2113	0.000670177	74.631	4.98882
O.sativa	morning	non-sterile	1	986.257	99.2088	0.000690225	74.631	5.13806
O.sativa	morning	non-sterile	1	989.678	99.2067	0.00065237	74.631	4.85626
O.sativa	morning	non-sterile	1	993.132	99.2043	0.000679336	74.631	5.057
O.sativa	morning	non-sterile	1	996.569	99.202	0.000659277	74.631	4.90768
O.sativa	morning	non-sterile	1	1000.02	99.1995	0.000696048	74.631	5.1814
O.sativa	morning	non-sterile	1	1003.46	99.1974	0.000668151	74.631	4.97374
O.sativa	morning	non-sterile	1	1006.91	99.1949	0.000686451	74.631	5.10996
O.sativa	morning	non-sterile	1	1010.33	99.1928	0.000649681	74.631	4.83625
O.sativa	morning	non-sterile	1	1013.75	99.1906	0.000660356	74.631	4.91571
O.sativa	morning	non-sterile	1	1017.17	99.1883	0.000643073	74.631	4.78706
O.sativa	morning	non-sterile	1	1020.59	99.1858	0.000682047	74.631	5.07718
O.sativa	morning	non-sterile	1	1024.05	99.1835	0.00068974	74.631	5.13445
O.sativa	morning	non-sterile	1	1027.49	99.1811	0.000698325	74.631	5.19835
O.sativa	morning	non-sterile	1	1030.91	99.1789	0.000669095	74.631	4.98076
O.sativa	morning	non-sterile	1	1034.36	99.1763	0.000698084	74.631	5.19656
O.sativa	morning	non-sterile	1	1037.79	99.1744	0.000650088	74.631	4.83928
O.sativa	morning	non-sterile	1	1041.22	99.172	0.000668512	74.631	4.97642
O.sativa	morning	non-sterile	1	1044.67	99.1695	0.000659395	74.631	4.90856
O.sativa	morning	non-sterile	1	1048.12	99.1672	0.000696781	74.631	5.18686
O.sativa	morning	non-sterile	1	1051.56	99.165	0.000677379	74.631	5.04243
O.sativa	morning	non-sterile	1	1054.97	99.1625	0.000679549	74.631	5.05858
O.sativa	morning	non-sterile	1	1058.4	99.1603	0.000671413	74.631	4.99802
O.sativa	morning	non-sterile	1	1061.84	99.1575	0.00072961	74.631	5.43124
O.sativa	morning	non-sterile	1	1065.27	99.1553	0.000698831	74.631	5.20212
O.sativa	morning	non-sterile	1	1068.73	99.153	0.000706964	74.631	5.26266
O.sativa	morning	non-sterile	1	1072.19	99.1505	0.000676316	74.631	5.03452
O.sativa	morning	non-sterile	1	1075.62	99.1484	0.000666662	74.631	4.96265
O.sativa	morning	non-sterile	1	1079.05	99.146	0.000677976	74.631	5.04688
O.sativa	morning	non-sterile	1	1082.5	99.1433	0.000697733	74.631	5.19395
O.sativa	morning	non-sterile	1	1085.96	99.1412	0.000696837	74.631	5.18728
O.sativa	morning	non-sterile	1	1089.41	99.1389	0.000685523	74.631	5.10306
O.sativa	morning	non-sterile	1	1092.84	99.1363	0.000677016	74.631	5.03973
O.sativa	morning	non-sterile	1	1096.3	99.1341	0.000686671	74.631	5.1116
O.sativa	morning	non-sterile	1	1099.72	99.1313	0.000737418	74.631	5.48936
O.sativa	morning	non-sterile	1	1103.15	99.1291	0.00069862	74.631	5.20055
O.sativa	morning	non-sterile	1	1106.59	99.1266	0.000728683	74.631	5.42434
O.sativa	morning	non-sterile	1	1110.01	99.1244	0.000670222	74.631	4.98915
O.sativa	morning	non-sterile	1	1113.46	99.122	0.000688567	74.631	5.12571
O.sativa	morning	non-sterile	1	1116.87	99.12	0.000641717	74.631	4.77696
O.sativa	morning	non-sterile	1	1120.32	99.1171	0.000707364	74.631	5.26564
O.sativa	morning	non-sterile	1	1123.78	99.1149	0.000688006	74.631	5.12154
O.sativa	morning	non-sterile	1	1127.22	99.1125	0.000725093	74.631	5.39762
O.sativa	morning	non-sterile	1	1130.65	99.11	0.000687555	74.631	5.11818
O.sativa	morning	non-sterile	1	1134.07	99.1076	0.000709005	74.631	5.27786
O.sativa	morning	non-sterile	1	1137.5	99.1049	0.000739206	74.631	5.50267
O.sativa	morning	non-sterile	1	1140.93	99.1025	0.00072952	74.631	5.43057
O.sativa	morning	non-sterile	1	1144.37	99.1003	0.000709006	74.631	5.27786
O.sativa	morning	non-sterile	1	1147.82	99.0977	0.000697331	74.631	5.19095
O.sativa	morning	non-sterile	1	1151.26	99.0953	0.000697333	74.631	5.19097
O.sativa	morning	non-sterile	1	1154.68	99.0931	0.000698352	74.631	5.19855
O.sativa	morning	non-sterile	1	1158.12	99.0905	0.000699263	74.631	5.20534
O.sativa	morning	non-sterile	1	1161.57	99.0882	0.000688552	74.631	5.1256
O.sativa	morning	non-sterile	1	1165.02	99.0856	0.000725474	74.631	5.40045
O.sativa	morning	non-sterile	1	1168.47	99.0834	0.000685737	74.631	5.10465
O.sativa	morning	non-sterile	1	1171.92	99.0809	0.000705048	74.631	5.2484
O.sativa	morning	non-sterile	1	1175.36	99.0783	0.000705949	74.631	5.25511
O.sativa	morning	non-sterile	1	1178.8	99.0759	0.000726313	74.631	5.4067
O.sativa	morning	non-sterile	1	1182.23	99.0735	0.000717712	74.631	5.34267
O.sativa	morning	non-sterile	1	1185.67	99.0709	0.000717744	74.631	5.34291
O.sativa	morning	non-sterile	1	1189.12	99.0685	0.000716691	74.631	5.33507
O.sativa	morning	non-sterile	1	1192.56	99.0659	0.000736089	74.631	5.47947
O.sativa	morning	non-sterile	1	1196.01	99.0637	0.000696327	74.631	5.18348
O.sativa	morning	non-sterile	1	1199.46	99.0615	0.000676977	74.631	5.03944
O.sativa	morning	non-sterile	1	1202.87	99.0589	0.000679145	74.631	5.05558
O.sativa	morning	non-sterile	1	1206.31	99.0566	0.00068981	74.631	5.13497
O.sativa	morning	non-sterile	1	1209.73	99.0538	0.00075025	74.631	5.58489
O.sativa	morning	non-sterile	1	1213.15	99.0515	0.000720003	74.631	5.35973
O.sativa	morning	non-sterile	1	1216.59	99.0491	0.000729702	74.631	5.43193
O.sativa	morning	non-sterile	1	1220.02	99.0467	0.000689665	74.631	5.13389
O.sativa	morning	non-sterile	1	1223.43	99.0443	0.000700341	74.631	5.21336
O.sativa	morning	non-sterile	1	1226.85	99.0415	0.000740317	74.631	5.51094
O.sativa	morning	non-sterile	1	1230.31	99.0392	0.000729612	74.631	5.43126
O.sativa	morning	non-sterile	1	1233.76	99.0367	0.000736217	74.631	5.48042
O.sativa	morning	non-sterile	1	1237.19	99.0344	0.000686533	74.631	5.11057
O.sativa	morning	non-sterile	1	1240.63	99.0321	0.000687515	74.631	5.11788
O.sativa	morning	non-sterile	1	1244.08	99.0296	0.000687516	74.631	5.11789
O.sativa	morning	non-sterile	1	1247.53	99.027	0.000716135	74.631	5.33093
O.sativa	morning	non-sterile	1	1250.98	99.0248	0.000705504	74.631	5.25179
O.sativa	morning	non-sterile	1	1254.43	99.0221	0.000724802	74.631	5.39545
O.sativa	morning	non-sterile	1	1257.88	99.0199	0.000686063	74.631	5.10707
O.sativa	morning	non-sterile	1	1261.33	99.017	0.000753624	74.631	5.61
O.sativa	morning	non-sterile	1	1264.75	99.0144	0.000746274	74.631	5.55529
O.sativa	morning	non-sterile	1	1268.17	99.0122	0.000747389	74.631	5.56359
O.sativa	morning	non-sterile	1	1271.6	99.0096	0.000720732	74.631	5.36515
O.sativa	morning	non-sterile	1	1275.02	99.0073	0.000691502	74.631	5.14756
O.sativa	morning	non-sterile	1	1278.42	99.0044	0.000761135	74.631	5.66591
O.sativa	morning	non-sterile	1	1281.85	99.0022	0.000722151	74.631	5.37572
O.sativa	morning	non-sterile	1	1285.25	99	0.000713243	74.631	5.3094
O.sativa	morning	non-sterile	1	1288.66	98.9975	0.000674114	74.631	5.01813
O.sativa	morning	non-sterile	1	1292.08	98.995	0.000703353	74.631	5.23578
O.sativa	morning	non-sterile	1	1295.52	98.9924	0.000740203	74.631	5.51009
O.sativa	morning	non-sterile	1	1298.97	98.9899	0.000737029	74.631	5.48647
O.sativa	morning	non-sterile	1	1302.39	98.9876	0.000717544	74.631	5.34142
O.sativa	morning	non-sterile	1	1305.81	98.9849	0.000728564	74.631	5.42345
O.sativa	morning	non-sterile	1	1309.24	98.9825	0.000720874	74.631	5.36621
O.sativa	morning	non-sterile	1	1312.69	98.98	0.000738163	74.631	5.49491
O.sativa	morning	non-sterile	1	1316.14	98.9774	0.00072613	74.631	5.40533
O.sativa	morning	non-sterile	1	1319.57	98.9749	0.000735781	74.631	5.47718
O.sativa	morning	non-sterile	1	1323	98.9724	0.000736872	74.631	5.4853
O.sativa	morning	non-sterile	1	1326.43	98.9699	0.000729042	74.631	5.42701
O.sativa	morning	non-sterile	1	1329.85	98.9671	0.000758503	74.631	5.64632
O.sativa	morning	non-sterile	1	1333.27	98.9649	0.000730379	74.631	5.43696
O.sativa	morning	non-sterile	1	1336.71	98.9627	0.00070056	74.631	5.21499
O.sativa	morning	non-sterile	1	1340.15	98.96	0.000689423	74.631	5.13209
O.sativa	morning	non-sterile	1	1343.58	98.9577	0.000698148	74.631	5.19704
O.sativa	morning	non-sterile	1	1347.01	98.9549	0.000757583	74.631	5.63947
O.sativa	morning	non-sterile	1	1350.44	98.9524	0.000738383	74.631	5.49655
O.sativa	morning	non-sterile	1	1353.87	98.9501	0.000738965	74.631	5.50088
O.sativa	morning	non-sterile	1	1357.31	98.9474	0.000727997	74.631	5.41923
O.sativa	morning	non-sterile	1	1360.76	98.9451	0.000707589	74.631	5.26732
O.sativa	morning	non-sterile	1	1364.18	98.9422	0.000766382	74.631	5.70497
O.sativa	morning	non-sterile	1	1367.62	98.9399	0.000727613	74.631	5.41637
O.sativa	morning	non-sterile	1	1371.07	98.9374	0.000746887	74.631	5.55985
O.sativa	morning	non-sterile	1	1374.52	98.9347	0.000725124	74.631	5.39785
O.sativa	morning	non-sterile	1	1377.98	98.9323	0.000733771	74.631	5.46221
O.sativa	morning	non-sterile	1	1381.41	98.9297	0.000744603	74.631	5.54285
O.sativa	morning	non-sterile	1	1384.87	98.9272	0.000725292	74.631	5.3991
O.sativa	morning	non-sterile	1	1388.3	98.9246	0.00074573	74.631	5.55124
O.sativa	morning	non-sterile	1	1391.76	98.9224	0.000705858	74.631	5.25443
O.sativa	morning	non-sterile	1	1395.19	98.9194	0.000755452	74.631	5.62361
O.sativa	morning	non-sterile	1	1398.65	98.917	0.000735014	74.631	5.47147
O.sativa	morning	non-sterile	1	1402.1	98.9148	0.000735124	74.631	5.47229
O.sativa	morning	non-sterile	1	1405.53	98.9121	0.000706025	74.631	5.25567
O.sativa	morning	non-sterile	1	1408.96	98.9098	0.000698398	74.631	5.1989
O.sativa	morning	non-sterile	1	1412.38	98.907	0.000758802	74.631	5.64855
O.sativa	morning	non-sterile	1	1415.81	98.9047	0.000720089	74.631	5.36037
O.sativa	morning	non-sterile	1	1419.25	98.9022	0.000738468	74.631	5.49718
O.sativa	morning	non-sterile	1	1422.69	98.8995	0.000727509	74.631	5.4156
O.sativa	morning	non-sterile	1	1426.11	98.8971	0.000738188	74.631	5.4951
O.sativa	morning	non-sterile	1	1429.53	98.8943	0.000768526	74.631	5.72093
O.sativa	morning	non-sterile	1	1432.96	98.892	0.00072972	74.631	5.43206
O.sativa	morning	non-sterile	1	1436.4	98.8894	0.000748016	74.631	5.56826
O.sativa	morning	non-sterile	1	1439.82	98.8869	0.000718785	74.631	5.35066
O.sativa	morning	non-sterile	1	1443.26	98.8844	0.00073821	74.631	5.49526
O.sativa	morning	non-sterile	1	1446.7	98.8816	0.000757613	74.631	5.6397
O.sativa	morning	non-sterile	1	1450.12	98.8792	0.000747872	74.631	5.56718
O.sativa	morning	non-sterile	1	1453.57	98.8765	0.000766084	74.631	5.70275
O.sativa	morning	non-sterile	1	1457.01	98.8741	0.000727234	74.631	5.41355
O.sativa	morning	non-sterile	1	1460.43	98.8714	0.000756464	74.631	5.63114
O.sativa	morning	non-sterile	1	1463.87	98.8688	0.000747949	74.631	5.56776
O.sativa	morning	non-sterile	1	1467.3	98.8665	0.000738339	74.631	5.49622
O.sativa	morning	non-sterile	1	1470.75	98.8634	0.000774579	74.631	5.76599
O.sativa	morning	non-sterile	1	1474.19	98.8612	0.000735782	74.631	5.47718
O.sativa	morning	non-sterile	1	1477.64	98.8586	0.000763737	74.631	5.68528
O.sativa	morning	non-sterile	1	1481.08	98.856	0.000716418	74.631	5.33304
O.sativa	morning	non-sterile	1	1484.52	98.8539	0.000706719	74.631	5.26084
O.sativa	morning	non-sterile	1	1487.94	98.8509	0.000747956	74.631	5.56781
O.sativa	morning	non-sterile	1	1491.38	98.8484	0.000738337	74.631	5.4962
O.sativa	morning	non-sterile	1	1494.82	98.8458	0.000786833	74.631	5.85721
O.sativa	morning	non-sterile	1	1498.24	98.8434	0.000728403	74.631	5.42226
O.sativa	morning	non-sterile	1	1501.67	98.8407	0.000747905	74.631	5.56743
O.sativa	morning	non-sterile	1	1505.1	98.838	0.000758642	74.631	5.64736
O.sativa	morning	non-sterile	1	1508.52	98.8356	0.000758639	74.631	5.64733
O.sativa	morning	non-sterile	1	1511.96	98.8328	0.000768301	74.631	5.71926
O.sativa	morning	non-sterile	1	1515.38	98.8332	0.00046641	74.631	3.47197
O.sativa	morning	non-sterile	1	1518.81	98.8308	0.000465348	74.631	3.46407
O.sativa	morning	non-sterile	1	1522.23	98.8279	0.000476327	74.631	3.54579
O.sativa	morning	non-sterile	1	1525.66	98.8253	0.000768632	74.631	5.72172
O.sativa	morning	non-sterile	1	1529.08	98.8229	0.000769697	74.631	5.72965
O.sativa	morning	non-sterile	1	1532.5	98.8203	0.000740253	74.631	5.51047
O.sativa	morning	non-sterile	1	1535.92	98.8173	0.000779193	74.631	5.80034
O.sativa	morning	non-sterile	1	1539.34	98.815	0.000769449	74.631	5.7278
O.sativa	morning	non-sterile	1	1542.76	98.8125	0.000759962	74.631	5.65718
O.sativa	morning	non-sterile	1	1546.22	98.81	0.000708717	74.631	5.27571
O.sativa	morning	non-sterile	1	1549.67	98.8074	0.000735667	74.631	5.47633
O.sativa	morning	non-sterile	1	1553.1	98.8045	0.000774629	74.631	5.76636
O.sativa	morning	non-sterile	1	1556.52	98.8021	0.000767443	74.631	5.71287
O.sativa	morning	non-sterile	1	1559.96	98.7997	0.000748565	74.631	5.57234
O.sativa	morning	non-sterile	1	1563.41	98.7969	0.000736365	74.631	5.48152
O.sativa	morning	non-sterile	1	1566.82	98.7941	0.000776348	74.631	5.77916
O.sativa	morning	non-sterile	1	1570.28	98.7916	0.000785559	74.631	5.84773
O.sativa	morning	non-sterile	1	1573.73	98.789	0.000766249	74.631	5.70398
O.sativa	morning	non-sterile	1	1577.18	98.7862	0.000762772	74.631	5.6781
O.sativa	morning	non-sterile	1	1580.61	98.7836	0.000774058	74.631	5.76211
O.sativa	morning	non-sterile	1	1584.05	98.7809	0.000784863	74.631	5.84255
O.sativa	morning	non-sterile	1	1587.47	98.7784	0.000757818	74.631	5.64122
O.sativa	morning	non-sterile	1	1590.91	98.7758	0.00075733	74.631	5.63759
O.sativa	morning	non-sterile	1	1594.35	98.773	0.000766629	74.631	5.70681
O.sativa	morning	non-sterile	1	1597.77	98.7705	0.000766916	74.631	5.70895
O.sativa	morning	non-sterile	1	1601.22	98.7678	0.000775426	74.631	5.7723
O.sativa	morning	non-sterile	1	1604.65	98.7655	0.000727948	74.631	5.41887
O.sativa	morning	non-sterile	1	1608.1	98.7624	0.000783673	74.631	5.83369
O.sativa	morning	non-sterile	1	1611.56	98.7598	0.000773922	74.631	5.7611
O.sativa	morning	non-sterile	1	1615	98.7573	0.000792267	74.631	5.89766
O.sativa	morning	non-sterile	1	1618.42	98.7547	0.000746283	74.631	5.55535
O.sativa	morning	non-sterile	1	1621.84	98.7518	0.000777904	74.631	5.79074
O.sativa	morning	non-sterile	1	1625.27	98.7494	0.000769735	74.631	5.72993
O.sativa	morning	non-sterile	1	1628.7	98.7468	0.000768584	74.631	5.72136
O.sativa	morning	non-sterile	1	1632.12	98.7444	0.000719879	74.631	5.3588
O.sativa	morning	non-sterile	1	1635.54	98.7418	0.000739356	74.631	5.50379
O.sativa	morning	non-sterile	1	1638.97	98.739	0.000759993	74.631	5.65741
O.sativa	morning	non-sterile	1	1642.39	98.7367	0.000750162	74.631	5.58423
O.sativa	morning	non-sterile	1	1645.82	98.7339	0.000768422	74.631	5.72016
O.sativa	morning	non-sterile	1	1649.26	98.7314	0.000738085	74.631	5.49433
O.sativa	morning	non-sterile	1	1652.68	98.7285	0.000796625	74.631	5.9301
O.sativa	morning	non-sterile	1	1656.1	98.7261	0.000758889	74.631	5.64919
O.sativa	morning	non-sterile	1	1659.55	98.7235	0.000768099	74.631	5.71775
O.sativa	morning	non-sterile	1	1662.97	98.7206	0.000768097	74.631	5.71774
O.sativa	morning	non-sterile	1	1666.39	98.7182	0.000768098	74.631	5.71775
O.sativa	morning	non-sterile	1	1669.83	98.7154	0.000787986	74.631	5.86579
O.sativa	morning	non-sterile	1	1673.28	98.713	0.00073715	74.631	5.48737
O.sativa	morning	non-sterile	1	1676.72	98.7101	0.000784267	74.631	5.83811
O.sativa	morning	non-sterile	1	1680.17	98.7074	0.000773394	74.631	5.75717
O.sativa	morning	non-sterile	1	1683.62	98.7048	0.000792696	74.631	5.90085
O.sativa	morning	non-sterile	1	1687.08	98.7024	0.000743461	74.631	5.53435
O.sativa	morning	non-sterile	1	1690.5	98.6996	0.000755574	74.631	5.62452
O.sativa	morning	non-sterile	1	1693.92	98.6969	0.000767629	74.631	5.71425
O.sativa	morning	non-sterile	1	1697.37	98.6943	0.000786934	74.631	5.85796
O.sativa	morning	non-sterile	1	1700.82	98.6917	0.000765154	74.631	5.69583
O.sativa	morning	non-sterile	1	1704.27	98.689	0.000762766	74.631	5.67805
O.sativa	morning	non-sterile	1	1707.7	98.6863	0.000774792	74.631	5.76758
O.sativa	morning	non-sterile	1	1711.15	98.6838	0.000765088	74.631	5.69534
O.sativa	morning	non-sterile	1	1714.6	98.6811	0.000765088	74.631	5.69534
O.sativa	morning	non-sterile	1	1718.05	98.6783	0.00077238	74.631	5.74962
O.sativa	morning	non-sterile	1	1721.49	98.6756	0.000792924	74.631	5.90255
O.sativa	morning	non-sterile	1	1724.94	98.673	0.000783268	74.631	5.83067
O.sativa	morning	non-sterile	1	1728.38	98.6705	0.000755391	74.631	5.62315
O.sativa	morning	non-sterile	1	1731.82	98.6677	0.00076509	74.631	5.69535
O.sativa	morning	non-sterile	1	1735.27	98.6649	0.0007844	74.631	5.8391
O.sativa	morning	non-sterile	1	1738.7	98.6625	0.000775319	74.631	5.7715
O.sativa	morning	non-sterile	1	1742.15	98.6597	0.000774088	74.631	5.76234
O.sativa	morning	non-sterile	1	1745.59	98.6573	0.000736434	74.631	5.48204
O.sativa	morning	non-sterile	1	1749.02	98.6546	0.000764924	74.631	5.69412
O.sativa	morning	non-sterile	1	1752.48	98.652	0.000745614	74.631	5.55037
O.sativa	morning	non-sterile	1	1755.9	98.6496	0.000746741	74.631	5.55876
O.sativa	morning	non-sterile	1	1759.35	98.6464	0.000793846	74.631	5.90942
O.sativa	morning	non-sterile	1	1762.77	98.6441	0.000766875	74.631	5.70864
O.sativa	morning	non-sterile	1	1766.22	98.6413	0.000803404	74.631	5.98057
O.sativa	morning	non-sterile	1	1769.66	98.6386	0.000756254	74.631	5.62958
O.sativa	morning	non-sterile	1	1773.08	98.6361	0.000775756	74.631	5.77475
O.sativa	morning	non-sterile	1	1776.53	98.6332	0.000785408	74.631	5.8466
O.sativa	morning	non-sterile	1	1779.99	98.6304	0.000793933	74.631	5.91006
O.sativa	morning	non-sterile	1	1783.42	98.6281	0.000773447	74.631	5.75756
O.sativa	morning	non-sterile	1	1786.84	98.6251	0.000785738	74.631	5.84906
O.sativa	morning	non-sterile	1	1790.3	98.6224	0.000776076	74.631	5.77713
O.sativa	morning	non-sterile	1	1793.72	98.6201	0.000776952	74.631	5.78366
O.sativa	morning	non-sterile	1	1797.16	98.6173	0.000756239	74.631	5.62947
O.sativa	morning	non-sterile	1	1800.61	98.6148	0.000736921	74.631	5.48566
O.sativa	morning	non-sterile	1	1804.04	98.6119	0.000794241	74.631	5.91236
O.sativa	morning	non-sterile	1	1807.5	98.6094	0.000764046	74.631	5.68758
O.sativa	morning	non-sterile	1	1810.93	98.6066	0.000794243	74.631	5.91237
O.sativa	morning	non-sterile	1	1814.39	98.6039	0.000773658	74.631	5.75913
O.sativa	morning	non-sterile	1	1817.82	98.6013	0.000784452	74.631	5.83949
O.sativa	morning	non-sterile	1	1821.28	98.5987	0.000763912	74.631	5.68659
O.sativa	morning	non-sterile	1	1824.7	98.596	0.000766294	74.631	5.70432
O.sativa	morning	non-sterile	1	1828.15	98.5933	0.000774711	74.631	5.76697
O.sativa	morning	non-sterile	1	1831.6	98.5906	0.000784368	74.631	5.83886
O.sativa	morning	non-sterile	1	1835.05	98.588	0.000772334	74.631	5.74928
O.sativa	morning	non-sterile	1	1838.49	98.5855	0.000754145	74.631	5.61388
O.sativa	morning	non-sterile	1	1841.94	98.5826	0.000773456	74.631	5.75763
O.sativa	morning	non-sterile	1	1845.38	98.5801	0.000764895	74.631	5.6939
O.sativa	morning	non-sterile	1	1848.8	98.5774	0.000785562	74.631	5.84775
O.sativa	morning	non-sterile	1	1852.26	98.575	0.000737188	74.631	5.48765
O.sativa	morning	non-sterile	1	1855.68	98.572	0.000787012	74.631	5.85854
O.sativa	morning	non-sterile	1	1859.1	98.5694	0.000777179	74.631	5.78535
O.sativa	morning	non-sterile	1	1862.54	98.5672	0.00075886	74.631	5.64898
O.sativa	morning	non-sterile	1	1865.96	98.5646	0.000719887	74.631	5.35886
O.sativa	morning	non-sterile	1	1869.39	98.562	0.000718826	74.631	5.35096
O.sativa	morning	non-sterile	1	1872.83	98.5592	0.000777312	74.631	5.78634
O.sativa	morning	non-sterile	1	1876.27	98.5567	0.000766462	74.631	5.70557
O.sativa	morning	non-sterile	1	1879.7	98.5542	0.000756763	74.631	5.63337
O.sativa	morning	non-sterile	1	1883.12	98.5516	0.000738293	74.631	5.49588
O.sativa	morning	non-sterile	1	1886.56	98.5486	0.000786751	74.631	5.8566
O.sativa	morning	non-sterile	1	1890	98.5462	0.000776984	74.631	5.78389
O.sativa	morning	non-sterile	1	1893.43	98.5438	0.000757047	74.631	5.63548
O.sativa	morning	non-sterile	1	1896.86	98.541	0.000737689	74.631	5.49138
O.sativa	morning	non-sterile	1	1900.3	98.5383	0.000766851	74.631	5.70846
O.sativa	morning	non-sterile	1	1903.74	98.5357	0.000785639	74.631	5.84832
O.sativa	morning	non-sterile	1	1907.17	98.5334	0.00073714	74.631	5.48729
O.sativa	morning	non-sterile	1	1910.61	98.5306	0.000746842	74.631	5.55952
O.sativa	morning	non-sterile	1	1914.05	98.5282	0.000726988	74.631	5.41172
O.sativa	morning	non-sterile	1	1917.49	98.5253	0.000785079	74.631	5.84415
O.sativa	morning	non-sterile	1	1920.91	98.5229	0.000747178	74.631	5.56202
O.sativa	morning	non-sterile	1	1924.37	98.5204	0.000756234	74.631	5.62943
O.sativa	morning	non-sterile	1	1927.82	98.5176	0.000745412	74.631	5.54887
O.sativa	morning	non-sterile	1	1931.27	98.515	0.000762772	74.631	5.6781
O.sativa	morning	non-sterile	1	1934.72	98.5123	0.000781991	74.631	5.82117
O.sativa	morning	non-sterile	1	1938.18	98.51	0.000733714	74.631	5.46179
O.sativa	morning	non-sterile	1	1941.61	98.5071	0.000763952	74.631	5.68688
O.sativa	morning	non-sterile	1	1945.05	98.5044	0.000765231	74.631	5.6964
O.sativa	morning	non-sterile	1	1948.49	98.502	0.000775482	74.631	5.77271
O.sativa	morning	non-sterile	1	1951.93	98.4995	0.000736687	74.631	5.48392
O.sativa	morning	non-sterile	1	1955.38	98.4971	0.000706536	74.631	5.25948
O.sativa	morning	non-sterile	1	1958.84	98.494	0.000773525	74.631	5.75814
O.sativa	morning	non-sterile	1	1962.27	98.4915	0.000773524	74.631	5.75814
O.sativa	morning	non-sterile	1	1965.72	98.489	0.000783178	74.631	5.83
O.sativa	morning	non-sterile	1	1969.16	98.4864	0.000736046	74.631	5.47915
O.sativa	morning	non-sterile	1	1972.58	98.4835	0.000776031	74.631	5.7768
O.sativa	morning	non-sterile	1	1976.04	98.481	0.000775961	74.631	5.77628
O.sativa	morning	non-sterile	1	1979.49	98.4782	0.00079413	74.631	5.91153
O.sativa	morning	non-sterile	1	1982.93	98.4758	0.000744445	74.631	5.54167
O.sativa	morning	non-sterile	1	1986.36	98.4728	0.000794109	74.631	5.91137
O.sativa	morning	non-sterile	1	1989.8	98.4704	0.000756541	74.631	5.63172
O.sativa	morning	non-sterile	1	1993.25	98.4682	0.000736176	74.631	5.48012
O.sativa	morning	non-sterile	1	1996.69	98.4654	0.000716778	74.631	5.33572
O.sativa	morning	non-sterile	1	2000.14	98.4631	0.000706069	74.631	5.256
O.sativa	morning	non-sterile	1	2003.58	98.4601	0.000784615	74.631	5.8407
O.sativa	morning	non-sterile	1	2007	98.4578	0.000737123	74.631	5.48717
O.sativa	morning	non-sterile	1	2010.43	98.4552	0.000767892	74.631	5.71621
O.sativa	morning	non-sterile	1	2013.85	98.4526	0.000730398	74.631	5.43711
O.sativa	morning	non-sterile	1	2017.29	98.4499	0.000767735	74.631	5.71504
O.sativa	morning	non-sterile	1	2020.71	98.4472	0.000777954	74.631	5.79111
O.sativa	morning	non-sterile	1	2024.16	98.4447	0.00076587	74.631	5.70116
O.sativa	morning	non-sterile	1	2027.6	98.4419	0.000776018	74.631	5.7767
O.sativa	morning	non-sterile	1	2031.02	98.4392	0.000776031	74.631	5.7768
O.sativa	morning	non-sterile	1	2034.44	98.4367	0.000778234	74.631	5.7932
O.sativa	morning	non-sterile	1	2037.88	98.4341	0.000758842	74.631	5.64884
O.sativa	morning	non-sterile	1	2041.3	98.4313	0.000768588	74.631	5.72139
O.sativa	morning	non-sterile	1	2044.73	98.4288	0.000768136	74.631	5.71803
O.sativa	morning	non-sterile	1	2048.17	98.4263	0.000757967	74.631	5.64233
O.sativa	morning	non-sterile	1	2051.61	98.424	0.00070823	74.631	5.27209
O.sativa	morning	non-sterile	1	2055.03	98.4216	0.000698938	74.631	5.20292
O.sativa	morning	non-sterile	1	2058.48	98.4188	0.000727278	74.631	5.41388
O.sativa	morning	non-sterile	1	2061.93	98.4161	0.000764793	74.631	5.69314
O.sativa	morning	non-sterile	1	2065.35	98.4134	0.000794022	74.631	5.91073
O.sativa	morning	non-sterile	1	2068.79	98.411	0.000756453	74.631	5.63106
O.sativa	morning	non-sterile	1	2072.24	98.408	0.000785518	74.631	5.84742
O.sativa	morning	non-sterile	1	2075.69	98.4058	0.000735407	74.631	5.47439
O.sativa	morning	non-sterile	1	2079.13	98.4033	0.000744872	74.631	5.54485
O.sativa	morning	non-sterile	1	2082.57	98.4009	0.000687499	74.631	5.11776
O.sativa	morning	non-sterile	1	2086.02	98.3984	0.000715913	74.631	5.32928
O.sativa	morning	non-sterile	1	2089.46	98.3954	0.000764643	74.631	5.69203
O.sativa	morning	non-sterile	1	2092.9	98.3931	0.0007554	74.631	5.62322
O.sativa	morning	non-sterile	1	2096.32	98.3907	0.000747839	74.631	5.56694
O.sativa	morning	non-sterile	1	2099.75	98.388	0.000718742	74.631	5.35034
O.sativa	morning	non-sterile	1	2103.18	98.3855	0.00073919	74.631	5.50255
O.sativa	morning	non-sterile	1	2106.62	98.3825	0.000795676	74.631	5.92304
O.sativa	morning	non-sterile	1	2110.04	98.3801	0.000767552	74.631	5.71368
O.sativa	morning	non-sterile	1	2113.48	98.3775	0.000776237	74.631	5.77833
O.sativa	morning	non-sterile	1	2116.93	98.3751	0.000717663	74.631	5.34231
O.sativa	morning	non-sterile	1	2120.37	98.3721	0.000774887	74.631	5.76828
O.sativa	morning	non-sterile	1	2123.82	98.3697	0.000754434	74.631	5.61603
O.sativa	morning	non-sterile	1	2127.26	98.3674	0.000745789	74.631	5.55168
O.sativa	morning	non-sterile	1	2130.71	98.3646	0.000725136	74.631	5.39794
O.sativa	morning	non-sterile	1	2134.15	98.3621	0.000735888	74.631	5.47797
O.sativa	morning	non-sterile	1	2137.57	98.3592	0.00079537	74.631	5.92076
O.sativa	morning	non-sterile	1	2140.99	98.3568	0.000758888	74.631	5.64919
O.sativa	morning	non-sterile	1	2144.43	98.3542	0.000768125	74.631	5.71795
O.sativa	morning	non-sterile	1	2147.87	98.3512	0.000776524	74.631	5.78047
O.sativa	morning	non-sterile	1	2151.28	98.349	0.00075747	74.631	5.63863
O.sativa	morning	non-sterile	1	2154.72	98.3465	0.000748162	74.631	5.56934
O.sativa	morning	non-sterile	1	2158.17	98.3442	0.000679271	74.631	5.05652
O.sativa	morning	non-sterile	1	2161.61	98.3414	0.000736062	74.631	5.47927
O.sativa	morning	non-sterile	1	2165.08	98.3387	0.000753172	74.631	5.60664
O.sativa	morning	non-sterile	1	2168.48	98.3361	0.000785592	74.631	5.84797
O.sativa	morning	non-sterile	1	2171.91	98.3334	0.00077691	74.631	5.78334
O.sativa	morning	non-sterile	1	2175.33	98.3312	0.000731747	74.631	5.44715
O.sativa	morning	non-sterile	1	2178.75	98.3282	0.00076956	74.631	5.72863
O.sativa	morning	non-sterile	1	2182.19	98.3256	0.000758843	74.631	5.64885
O.sativa	morning	non-sterile	1	2185.61	98.3228	0.000817304	74.631	6.08404
O.sativa	morning	non-sterile	1	2189.03	98.3203	0.000768587	74.631	5.72139
O.sativa	morning	non-sterile	1	2192.45	98.3173	0.000808713	74.631	6.02009
O.sativa	morning	non-sterile	1	2195.87	98.3148	0.000779483	74.631	5.8025
O.sativa	morning	non-sterile	1	2199.32	98.312	0.000806155	74.631	6.00104
O.sativa	morning	non-sterile	1	2202.75	98.3097	0.000737947	74.631	5.4933
O.sativa	morning	non-sterile	1	2206.2	98.3066	0.000793662	74.631	5.90805
O.sativa	morning	non-sterile	1	2209.62	98.3044	0.00073776	74.631	5.49191
O.sativa	morning	non-sterile	1	2213.04	98.3019	0.000757249	74.631	5.63699
O.sativa	morning	non-sterile	1	2216.48	98.2992	0.000719826	74.631	5.35841
O.sativa	morning	non-sterile	1	2219.93	98.2967	0.000746852	74.631	5.55959
O.sativa	morning	non-sterile	1	2223.37	98.2938	0.000784543	74.631	5.84016
O.sativa	morning	non-sterile	1	2226.82	98.2914	0.00075439	74.631	5.6157
O.sativa	morning	non-sterile	1	2230.27	98.2887	0.0007737	74.631	5.75945
O.sativa	morning	non-sterile	1	2233.71	98.2859	0.000764001	74.631	5.68725
O.sativa	morning	non-sterile	1	2237.16	98.2836	0.000754315	74.631	5.61515
O.sativa	morning	non-sterile	1	2240.61	98.2809	0.000754223	74.631	5.61446
O.sativa	morning	non-sterile	1	2244.06	98.2784	0.000724654	74.631	5.39435
O.sativa	morning	non-sterile	1	2247.49	98.2755	0.00078389	74.631	5.8353
O.sativa	morning	non-sterile	1	2250.95	98.2728	0.000783983	74.631	5.83599
O.sativa	morning	non-sterile	1	2254.38	98.2701	0.000803852	74.631	5.9839
O.sativa	morning	non-sterile	1	2257.84	98.2676	0.000763958	74.631	5.68693
O.sativa	morning	non-sterile	1	2261.27	98.2646	0.000794194	74.631	5.91201
O.sativa	morning	non-sterile	1	2264.73	98.2622	0.000763957	74.631	5.68692
O.sativa	morning	non-sterile	1	2268.16	98.2596	0.000774753	74.631	5.76729
O.sativa	morning	non-sterile	1	2271.57	98.2571	0.000728515	74.631	5.42309
O.sativa	morning	non-sterile	1	2274.99	98.2545	0.000750196	74.631	5.58448
O.sativa	morning	non-sterile	1	2278.43	98.2516	0.000779294	74.631	5.80109
O.sativa	morning	non-sterile	1	2281.86	98.249	0.000786781	74.631	5.85682
O.sativa	morning	non-sterile	1	2285.29	98.2462	0.000806174	74.631	6.00119
O.sativa	morning	non-sterile	1	2288.71	98.2434	0.000797716	74.631	5.93822
O.sativa	morning	non-sterile	1	2292.13	98.2408	0.000798681	74.631	5.94541
O.sativa	morning	non-sterile	1	2295.55	98.2383	0.000769553	74.631	5.72858
O.sativa	morning	non-sterile	1	2299	98.2355	0.000767083	74.631	5.71019
O.sativa	morning	non-sterile	1	2302.42	98.2328	0.000777013	74.631	5.78411
O.sativa	morning	non-sterile	1	2305.86	98.23	0.000805004	74.631	5.99248
O.sativa	morning	non-sterile	1	2309.3	98.2277	0.000757736	74.631	5.64061
O.sativa	morning	non-sterile	1	2312.74	98.2246	0.000794757	74.631	5.9162
O.sativa	morning	non-sterile	1	2316.16	98.2219	0.000786094	74.631	5.85171
O.sativa	morning	non-sterile	1	2319.62	98.2196	0.000785084	74.631	5.84419
O.sativa	morning	non-sterile	1	2323.04	98.2168	0.000757808	74.631	5.64115
O.sativa	morning	non-sterile	1	2326.46	98.2145	0.000718993	74.631	5.35221
O.sativa	morning	non-sterile	1	2329.88	98.2114	0.000798986	74.631	5.94768
O.sativa	morning	non-sterile	1	2333.3	98.2087	0.000789228	74.631	5.87504
O.sativa	morning	non-sterile	1	2336.75	98.2062	0.000806523	74.631	6.00378
O.sativa	morning	non-sterile	1	2340.17	98.2036	0.000757776	74.631	5.64091
O.sativa	morning	non-sterile	1	2343.6	98.2006	0.00078702	74.631	5.8586
O.sativa	morning	non-sterile	1	2347.03	98.1982	0.000778406	74.631	5.79448
O.sativa	morning	non-sterile	1	2350.44	98.1955	0.000789213	74.631	5.87493
O.sativa	morning	non-sterile	1	2353.86	98.193	0.000740497	74.631	5.51228
O.sativa	morning	non-sterile	1	2357.3	98.1901	0.000788992	74.631	5.87328
O.sativa	morning	non-sterile	1	2360.72	98.1874	0.000787842	74.631	5.86472
O.sativa	morning	non-sterile	1	2364.16	98.185	0.000776585	74.631	5.78092
O.sativa	morning	non-sterile	1	2367.6	98.1822	0.000766848	74.631	5.70844
O.sativa	morning	non-sterile	1	2371.04	98.1796	0.000756052	74.631	5.62808
O.sativa	morning	non-sterile	1	2374.49	98.1767	0.000803711	74.631	5.98285
O.sativa	morning	non-sterile	1	2377.91	98.174	0.000795258	74.631	5.91993
O.sativa	morning	non-sterile	1	2381.33	98.1714	0.000796399	74.631	5.92842
O.sativa	morning	non-sterile	1	2384.77	98.1686	0.000787988	74.631	5.86581
O.sativa	morning	non-sterile	1	2388.2	98.1659	0.000786779	74.631	5.85681
O.sativa	morning	non-sterile	1	2391.63	98.1637	0.000747815	74.631	5.56676
O.sativa	morning	non-sterile	1	2395.05	98.1612	0.000719824	74.631	5.35839
O.sativa	morning	non-sterile	1	2398.47	98.1584	0.000730663	74.631	5.43908
O.sativa	morning	non-sterile	1	2401.89	98.1559	0.000759864	74.631	5.65645
O.sativa	morning	non-sterile	1	2405.31	98.1533	0.0007696	74.631	5.72893
O.sativa	morning	non-sterile	1	2408.73	98.1508	0.000740471	74.631	5.51209
O.sativa	morning	non-sterile	1	2412.15	98.1482	0.000750245	74.631	5.58485
O.sativa	morning	non-sterile	1	2415.58	98.1455	0.000759995	74.631	5.65743
O.sativa	morning	non-sterile	1	2419	98.143	0.000759995	74.631	5.65743
O.sativa	morning	non-sterile	1	2422.42	98.1404	0.000759955	74.631	5.65713
O.sativa	morning	non-sterile	1	2425.85	98.1378	0.000749063	74.631	5.57605
O.sativa	morning	non-sterile	1	2429.3	98.1347	0.000805568	74.631	5.99667
O.sativa	morning	non-sterile	1	2432.74	98.1322	0.000794286	74.631	5.91269
O.sativa	morning	non-sterile	1	2436.18	98.1295	0.000803885	74.631	5.98415
O.sativa	morning	non-sterile	1	2439.6	98.1267	0.00077635	74.631	5.77917
O.sativa	morning	non-sterile	1	2443.06	98.1239	0.000804687	74.631	5.99012
O.sativa	morning	non-sterile	1	2446.49	98.1214	0.000785387	74.631	5.84645
O.sativa	morning	non-sterile	1	2449.95	98.1185	0.000792834	74.631	5.90188
O.sativa	morning	non-sterile	1	2453.38	98.1163	0.00073587	74.631	5.47784
O.sativa	morning	non-sterile	1	2456.83	98.1136	0.000754039	74.631	5.61309
O.sativa	morning	non-sterile	1	2460.27	98.111	0.000726213	74.631	5.40595
O.sativa	morning	non-sterile	1	2463.69	98.1084	0.000766149	74.631	5.70324
O.sativa	morning	non-sterile	1	2467.13	98.1055	0.000786777	74.631	5.85679
O.sativa	morning	non-sterile	1	2470.55	98.103	0.000778185	74.631	5.79283
O.sativa	morning	non-sterile	1	2473.99	98.1003	0.000786719	74.631	5.85636
O.sativa	morning	non-sterile	1	2477.42	98.0979	0.000738212	74.631	5.49527
O.sativa	morning	non-sterile	1	2480.85	98.0952	0.000757187	74.631	5.63652
O.sativa	morning	non-sterile	1	2484.27	98.0922	0.000787638	74.631	5.8632
O.sativa	morning	non-sterile	1	2487.69	98.0898	0.000788712	74.631	5.8712
O.sativa	morning	non-sterile	1	2491.12	98.087	0.000798437	74.631	5.94359
O.sativa	morning	non-sterile	1	2494.54	98.0845	0.000749723	74.631	5.58096
O.sativa	morning	non-sterile	1	2497.98	98.0815	0.000806854	74.631	6.00625
O.sativa	morning	non-sterile	1	2501.4	98.079	0.000777946	74.631	5.79105
O.sativa	morning	non-sterile	1	2504.84	98.0764	0.000786533	74.631	5.85498
O.sativa	morning	non-sterile	1	2508.28	98.0738	0.000747737	74.631	5.56618
O.sativa	morning	non-sterile	1	2511.73	98.0708	0.000794019	74.631	5.9107
O.sativa	morning	non-sterile	1	2515.15	98.0683	0.000785429	74.631	5.84676
O.sativa	morning	non-sterile	1	2518.56	98.0656	0.000796905	74.631	5.93219
O.sativa	morning	non-sterile	1	2522.02	98.063	0.000758284	74.631	5.64469
O.sativa	morning	non-sterile	1	2525.44	98.06	0.000806958	74.631	6.00702
O.sativa	morning	non-sterile	1	2528.86	98.0574	0.000796595	74.631	5.92988
O.sativa	morning	non-sterile	1	2532.28	98.0546	0.000818373	74.631	6.09199
O.sativa	morning	non-sterile	1	2535.73	98.0519	0.000786803	74.631	5.85699
O.sativa	morning	non-sterile	1	2539.15	98.0491	0.000806331	74.631	6.00235
O.sativa	morning	non-sterile	1	2542.61	98.0465	0.000784551	74.631	5.84022
O.sativa	morning	non-sterile	1	2546.03	98.0437	0.00079668	74.631	5.93051
O.sativa	morning	non-sterile	1	2549.45	98.0408	0.000806327	74.631	6.00232
O.sativa	morning	non-sterile	1	2552.89	98.0383	0.00079777	74.631	5.93863
O.sativa	morning	non-sterile	1	2556.31	98.0354	0.000807512	74.631	6.01115
O.sativa	morning	non-sterile	1	2559.73	98.0323	0.000827092	74.631	6.1569
O.sativa	morning	non-sterile	1	2563.16	98.0298	0.000827106	74.631	6.157
O.sativa	morning	non-sterile	1	2566.61	98.0272	0.000796222	74.631	5.9271
O.sativa	morning	non-sterile	1	2570.06	98.0245	0.000754867	74.631	5.61925
O.sativa	morning	non-sterile	1	2573.5	98.0217	0.000783951	74.631	5.83576
O.sativa	morning	non-sterile	1	2576.93	98.0189	0.000803852	74.631	5.9839
O.sativa	morning	non-sterile	1	2580.39	98.0164	0.000784542	74.631	5.84016
O.sativa	morning	non-sterile	1	2583.81	98.0136	0.000785781	74.631	5.84938
O.sativa	morning	non-sterile	1	2587.25	98.0109	0.000775984	74.631	5.77645
O.sativa	morning	non-sterile	1	2590.68	98.0081	0.000806178	74.631	6.00121
O.sativa	morning	non-sterile	1	2594.11	98.0056	0.000776809	74.631	5.78259
O.sativa	morning	non-sterile	1	2597.53	98.0028	0.000787846	74.631	5.86475
O.sativa	morning	non-sterile	1	2600.95	98.0002	0.000769599	74.631	5.72892
O.sativa	morning	non-sterile	1	2604.38	97.9974	0.000797726	74.631	5.9383
O.sativa	morning	non-sterile	1	2607.81	97.9949	0.000768501	74.631	5.72075
O.sativa	morning	non-sterile	1	2611.25	97.9921	0.000786218	74.631	5.85263
O.sativa	morning	non-sterile	1	2614.68	97.9893	0.000786366	74.631	5.85373
O.sativa	morning	non-sterile	1	2618.12	97.987	0.000765855	74.631	5.70105
O.sativa	morning	non-sterile	1	2621.56	97.9842	0.000766361	74.631	5.70482
O.sativa	morning	non-sterile	1	2624.98	97.9813	0.000777184	74.631	5.78538
O.sativa	morning	non-sterile	1	2628.41	97.9786	0.000816664	74.631	6.07927
O.sativa	morning	non-sterile	1	2631.86	97.9758	0.000815364	74.631	6.0696
O.sativa	morning	non-sterile	1	2635.3	97.9734	0.000765592	74.631	5.69909
O.sativa	morning	non-sterile	1	2638.75	97.9706	0.000773348	74.631	5.75683
O.sativa	morning	non-sterile	1	2642.17	97.9675	0.000805112	74.631	5.99328
O.sativa	morning	non-sterile	1	2645.62	97.9653	0.000784756	74.631	5.84175
O.sativa	morning	non-sterile	1	2649.08	97.9627	0.000765476	74.631	5.69823
O.sativa	morning	non-sterile	1	2652.51	97.9605	0.00067684	74.631	5.03842
O.sativa	morning	non-sterile	1	2655.95	97.9576	0.000745701	74.631	5.55102
O.sativa	morning	non-sterile	1	2659.4	97.9551	0.000736046	74.631	5.47915
O.sativa	morning	non-sterile	1	2662.82	97.9524	0.000785737	74.631	5.84905
O.sativa	morning	non-sterile	1	2666.27	97.9497	0.000765154	74.631	5.69583
O.sativa	morning	non-sterile	1	2669.7	97.9467	0.000815864	74.631	6.07332
O.sativa	morning	non-sterile	1	2673.13	97.9442	0.000795242	74.631	5.91981
O.sativa	morning	non-sterile	1	2676.59	97.9418	0.000766276	74.631	5.70418
O.sativa	morning	non-sterile	1	2680.04	97.9388	0.000763842	74.631	5.68606
O.sativa	morning	non-sterile	1	2683.49	97.9359	0.000801375	74.631	5.96546
O.sativa	morning	non-sterile	1	2686.95	97.9334	0.000810912	74.631	6.03645
O.sativa	morning	non-sterile	1	2690.38	97.9309	0.000763732	74.631	5.68525
O.sativa	morning	non-sterile	1	2693.79	97.928	0.000767426	74.631	5.71274
O.sativa	morning	non-sterile	1	2697.2	97.9254	0.00078049	74.631	5.80999
O.sativa	morning	non-sterile	1	2700.62	97.9226	0.000810803	74.631	6.03564
O.sativa	morning	non-sterile	1	2704.07	97.92	0.000778164	74.631	5.79268
O.sativa	morning	non-sterile	1	2707.51	97.9169	0.000824511	74.631	6.13769
O.sativa	morning	non-sterile	1	2710.95	97.9142	0.000813596	74.631	6.05643
O.sativa	morning	non-sterile	1	2714.38	97.9113	0.000843789	74.631	6.28119
O.sativa	morning	non-sterile	1	2717.84	97.9089	0.0007748	74.631	5.76764
O.sativa	morning	non-sterile	1	2721.26	97.9057	0.000824713	74.631	6.13919
O.sativa	morning	non-sterile	1	2724.69	97.9032	0.000785961	74.631	5.85072
O.sativa	morning	non-sterile	1	2728.15	97.9004	0.000824623	74.631	6.13852
O.sativa	morning	non-sterile	1	2731.57	97.8976	0.00078565	74.631	5.8484
O.sativa	morning	non-sterile	1	2734.99	97.8948	0.000815459	74.631	6.0703
O.sativa	morning	non-sterile	1	2738.46	97.8923	0.000785406	74.631	5.84659
O.sativa	morning	non-sterile	1	2741.91	97.8895	0.000782939	74.631	5.82822
O.sativa	morning	non-sterile	1	2745.35	97.8867	0.000782224	74.631	5.8229
O.sativa	morning	non-sterile	1	2748.79	97.8838	0.000823148	74.631	6.12754
O.sativa	morning	non-sterile	1	2752.21	97.8811	0.000815871	74.631	6.07337
O.sativa	morning	non-sterile	1	2755.65	97.8786	0.000786776	74.631	5.85679
O.sativa	morning	non-sterile	1	2759.07	97.8754	0.000817349	74.631	6.08437
O.sativa	morning	non-sterile	1	2762.5	97.8727	0.000816129	74.631	6.07529
O.sativa	morning	non-sterile	1	2765.94	97.8701	0.000825829	74.631	6.1475
O.sativa	morning	non-sterile	1	2769.36	97.8669	0.000825829	74.631	6.1475
O.sativa	morning	non-sterile	1	2772.81	97.8643	0.000815012	74.631	6.06698
O.sativa	morning	non-sterile	1	2776.24	97.8618	0.000806429	74.631	6.00308
O.sativa	morning	non-sterile	1	2779.66	97.8589	0.000777189	74.631	5.78542
O.sativa	morning	non-sterile	1	2783.09	97.8559	0.000817127	74.631	6.08272
O.sativa	morning	non-sterile	1	2786.51	97.8534	0.000817128	74.631	6.08273
O.sativa	morning	non-sterile	1	2789.95	97.8506	0.000806154	74.631	6.00104
O.sativa	morning	non-sterile	1	2793.4	97.8479	0.00077586	74.631	5.77553
O.sativa	morning	non-sterile	1	2796.86	97.845	0.000812267	74.631	6.04654
O.sativa	morning	non-sterile	1	2800.29	97.8422	0.000812267	74.631	6.04654
O.sativa	morning	non-sterile	1	2803.73	97.8395	0.000813465	74.631	6.05546
O.sativa	morning	non-sterile	1	2807.18	97.8365	0.000823121	74.631	6.12734
O.sativa	morning	non-sterile	1	2810.62	97.8339	0.00080372	74.631	5.98292
O.sativa	morning	non-sterile	1	2814.06	97.8312	0.000803205	74.631	5.97908
O.sativa	morning	non-sterile	1	2817.51	97.8284	0.000783895	74.631	5.83534
O.sativa	morning	non-sterile	1	2820.97	97.8255	0.000811703	74.631	6.04234
O.sativa	morning	non-sterile	1	2824.4	97.823	0.000792818	74.631	5.90176
O.sativa	morning	non-sterile	1	2827.84	97.8202	0.000794035	74.631	5.91082
O.sativa	morning	non-sterile	1	2831.26	97.8174	0.00078685	74.631	5.85734
O.sativa	morning	non-sterile	1	2834.68	97.8148	0.000797701	74.631	5.93811
O.sativa	morning	non-sterile	1	2838.12	97.8122	0.000778314	74.631	5.79379
O.sativa	morning	non-sterile	1	2841.54	97.8094	0.000778333	74.631	5.79394
O.sativa	morning	non-sterile	1	2844.96	97.8068	0.00077833	74.631	5.79391
O.sativa	morning	non-sterile	1	2848.41	97.8038	0.000815811	74.631	6.07292
O.sativa	morning	non-sterile	1	2851.83	97.8014	0.000776835	74.631	5.78278
O.sativa	morning	non-sterile	1	2855.27	97.7982	0.000833881	74.631	6.20744
O.sativa	morning	non-sterile	1	2858.69	97.7956	0.000797553	74.631	5.93701
O.sativa	morning	non-sterile	1	2862.12	97.7931	0.000806822	74.631	6.00601
O.sativa	morning	non-sterile	1	2865.56	97.7903	0.000768025	74.631	5.7172
O.sativa	morning	non-sterile	1	2868.99	97.7872	0.00081537	74.631	6.06964
O.sativa	morning	non-sterile	1	2872.45	97.7846	0.000823295	74.631	6.12863
O.sativa	morning	non-sterile	1	2875.88	97.7821	0.000794197	74.631	5.91203
O.sativa	morning	non-sterile	1	2879.32	97.7797	0.000726302	74.631	5.40662
O.sativa	morning	non-sterile	1	2882.76	97.7769	0.000746761	74.631	5.55891
O.sativa	morning	non-sterile	1	2886.19	97.774	0.000785557	74.631	5.84771
O.sativa	morning	non-sterile	1	2889.61	97.7716	0.000786621	74.631	5.85563
O.sativa	morning	non-sterile	1	2893.05	97.7688	0.000786702	74.631	5.85623
O.sativa	morning	non-sterile	1	2896.49	97.766	0.00077647	74.631	5.78007
O.sativa	morning	non-sterile	1	2899.92	97.7633	0.0008057	74.631	5.99766
O.sativa	morning	non-sterile	1	2903.34	97.7607	0.000787453	74.631	5.86183
O.sativa	morning	non-sterile	1	2906.76	97.7579	0.000789226	74.631	5.87502
O.sativa	morning	non-sterile	1	2910.18	97.7553	0.000779456	74.631	5.8023
O.sativa	morning	non-sterile	1	2913.6	97.7523	0.000818431	74.631	6.09243
O.sativa	morning	non-sterile	1	2917.05	97.7499	0.000777273	74.631	5.78605
O.sativa	morning	non-sterile	1	2920.48	97.747	0.000805981	74.631	5.99975
O.sativa	morning	non-sterile	1	2923.92	97.7441	0.000794955	74.631	5.91767
O.sativa	morning	non-sterile	1	2927.37	97.7413	0.000833563	74.631	6.20507
O.sativa	morning	non-sterile	1	2930.81	97.7389	0.000784243	74.631	5.83793
O.sativa	morning	non-sterile	1	2934.23	97.7358	0.000804838	74.631	5.99124
O.sativa	morning	non-sterile	1	2937.67	97.7333	0.000777038	74.631	5.7843
O.sativa	morning	non-sterile	1	2941.11	97.7307	0.000796509	74.631	5.92924
O.sativa	morning	non-sterile	1	2944.53	97.7279	0.000767345	74.631	5.71214
O.sativa	morning	non-sterile	1	2947.97	97.7254	0.000767357	74.631	5.71223
O.sativa	morning	non-sterile	1	2951.39	97.7224	0.000807486	74.631	6.01095
O.sativa	morning	non-sterile	1	2954.82	97.72	0.000768069	74.631	5.71753
O.sativa	morning	non-sterile	1	2958.24	97.717	0.000817894	74.631	6.08843
O.sativa	morning	non-sterile	1	2961.68	97.714	0.000816464	74.631	6.07778
O.sativa	morning	non-sterile	1	2965.13	97.7115	0.000824554	74.631	6.13801
O.sativa	morning	non-sterile	1	2968.56	97.7089	0.000784427	74.631	5.8393
O.sativa	morning	non-sterile	1	2972.02	97.7059	0.000783225	74.631	5.83035
O.sativa	morning	non-sterile	1	2975.45	97.7034	0.00078452	74.631	5.83999
O.sativa	morning	non-sterile	1	2978.9	97.7006	0.000802691	74.631	5.97526
O.sativa	morning	non-sterile	1	2982.35	97.698	0.000764069	74.631	5.68775
O.sativa	morning	non-sterile	1	2985.78	97.6951	0.000803952	74.631	5.98464
O.sativa	morning	non-sterile	1	2989.22	97.6924	0.000795255	74.631	5.9199
O.sativa	morning	non-sterile	1	2992.67	97.6895	0.000824218	74.631	6.13551
O.sativa	morning	non-sterile	1	2996.12	97.6871	0.000773298	74.631	5.75646
O.sativa	morning	non-sterile	1	2999.58	97.6839	0.00082051	74.631	6.1079
O.sativa	morning	non-sterile	1	3003.03	97.6814	0.00078188	74.631	5.82034
O.sativa	morning	non-sterile	1	3006.48	97.6786	0.000820587	74.631	6.10848
O.sativa	morning	non-sterile	1	3009.93	97.6757	0.000791727	74.631	5.89364
O.sativa	morning	non-sterile	1	3013.39	97.6728	0.00082982	74.631	6.17721
O.sativa	morning	non-sterile	1	3016.84	97.6703	0.000800848	74.631	5.96154
O.sativa	morning	non-sterile	1	3020.26	97.6674	0.000803404	74.631	5.98057
O.sativa	morning	non-sterile	1	3023.72	97.6649	0.000765313	74.631	5.69701
O.sativa	morning	non-sterile	1	3027.17	97.6621	0.00079429	74.631	5.91272
O.sativa	morning	non-sterile	1	3030.59	97.6593	0.00078444	74.631	5.8394
O.sativa	morning	non-sterile	1	3034.03	97.6567	0.000795202	74.631	5.91951
O.sativa	morning	non-sterile	1	3037.46	97.6539	0.000797131	74.631	5.93387
O.sativa	morning	non-sterile	1	3040.88	97.6511	0.000796704	74.631	5.93069
O.sativa	morning	non-sterile	1	3044.32	97.6485	0.000796734	74.631	5.93091
O.sativa	morning	non-sterile	1	3047.76	97.6455	0.000815427	74.631	6.07006
O.sativa	morning	non-sterile	1	3051.2	97.6428	0.000805006	74.631	5.99249
O.sativa	morning	non-sterile	1	3054.62	97.6402	0.000806171	74.631	6.00116
O.sativa	morning	non-sterile	1	3058.08	97.6373	0.000794655	74.631	5.91544
O.sativa	morning	non-sterile	1	3061.51	97.6342	0.000833468	74.631	6.20436
O.sativa	morning	non-sterile	1	3064.95	97.6317	0.000822618	74.631	6.12359
O.sativa	morning	non-sterile	1	3068.39	97.6289	0.000814736	74.631	6.06492
O.sativa	morning	non-sterile	1	3071.84	97.6263	0.000765099	74.631	5.69542
O.sativa	morning	non-sterile	1	3075.28	97.6233	0.000813029	74.631	6.05221
O.sativa	morning	non-sterile	1	3078.71	97.6206	0.000804295	74.631	5.9872
O.sativa	morning	non-sterile	1	3082.16	97.6181	0.000794635	74.631	5.91529
O.sativa	morning	non-sterile	1	3085.59	97.6151	0.000795952	74.631	5.92509
O.sativa	morning	non-sterile	1	3089.04	97.6122	0.000813113	74.631	6.05284
O.sativa	morning	non-sterile	1	3092.47	97.6096	0.000823905	74.631	6.13318
O.sativa	morning	non-sterile	1	3095.9	97.6068	0.000804996	74.631	5.99242
O.sativa	morning	non-sterile	1	3099.33	97.6039	0.000806268	74.631	6.00188
O.sativa	morning	non-sterile	1	3102.78	97.6013	0.000805136	74.631	5.99346
O.sativa	morning	non-sterile	1	3106.24	97.5985	0.000802641	74.631	5.97489
O.sativa	morning	non-sterile	1	3109.68	97.5959	0.000773465	74.631	5.7577
O.sativa	morning	non-sterile	1	3113.1	97.593	0.000804989	74.631	5.99236
O.sativa	morning	non-sterile	1	3116.55	97.5902	0.000805015	74.631	5.99256
O.sativa	morning	non-sterile	1	3119.97	97.5876	0.000806244	74.631	6.00171
O.sativa	morning	non-sterile	1	3123.39	97.5848	0.0007965	74.631	5.92917
O.sativa	morning	non-sterile	1	3126.82	97.5819	0.000808165	74.631	6.01601
O.sativa	morning	non-sterile	1	3130.26	97.5794	0.000796835	74.631	5.93167
O.sativa	morning	non-sterile	1	3133.68	97.5765	0.00080658	74.631	6.00421
O.sativa	morning	non-sterile	1	3137.12	97.5736	0.000805844	74.631	5.99873
O.sativa	morning	non-sterile	1	3140.56	97.571	0.000816021	74.631	6.07449
O.sativa	morning	non-sterile	1	3143.98	97.5684	0.00078679	74.631	5.85689
O.sativa	morning	non-sterile	1	3147.4	97.5654	0.000797295	74.631	5.93509
O.sativa	morning	non-sterile	1	3150.84	97.5628	0.000797294	74.631	5.93508
O.sativa	morning	non-sterile	1	3154.28	97.5599	0.000825237	74.631	6.14309
O.sativa	morning	non-sterile	1	3157.73	97.5576	0.000755447	74.631	5.62357
O.sativa	morning	non-sterile	1	3161.16	97.5546	0.000794982	74.631	5.91787
O.sativa	morning	non-sterile	1	3164.58	97.5517	0.000796225	74.631	5.92712
O.sativa	morning	non-sterile	1	3167.99	97.5494	0.000799362	74.631	5.95048
O.sativa	morning	non-sterile	1	3171.39	97.5465	0.000791519	74.631	5.89209
O.sativa	morning	non-sterile	1	3174.82	97.5437	0.000781651	74.631	5.81864
O.sativa	morning	non-sterile	1	3178.27	97.5411	0.000807547	74.631	6.01141
O.sativa	morning	non-sterile	1	3181.69	97.5385	0.000776864	74.631	5.783
O.sativa	morning	non-sterile	1	3185.11	97.5359	0.000757546	74.631	5.6392
O.sativa	morning	non-sterile	1	3188.53	97.5331	0.000779339	74.631	5.80142
O.sativa	morning	non-sterile	1	3191.97	97.5302	0.000807201	74.631	6.00883
O.sativa	morning	non-sterile	1	3195.41	97.5278	0.000786619	74.631	5.85562
O.sativa	morning	non-sterile	1	3198.85	97.5248	0.000804731	74.631	5.99044
O.sativa	morning	non-sterile	1	3202.3	97.5218	0.000813341	74.631	6.05454
O.sativa	morning	non-sterile	1	3205.74	97.5192	0.000832771	74.631	6.19917
O.sativa	morning	non-sterile	1	3209.18	97.5166	0.000793603	74.631	5.90761
O.sativa	morning	non-sterile	1	3212.63	97.5134	0.000813027	74.631	6.0522
O.sativa	morning	non-sterile	1	3216.07	97.511	0.00079363	74.631	5.90781
O.sativa	morning	non-sterile	1	3219.49	97.5082	0.000814686	74.631	6.06455
O.sativa	morning	non-sterile	1	3222.94	97.5057	0.000746976	74.631	5.56051
O.sativa	morning	non-sterile	1	3226.39	97.5027	0.000803857	74.631	5.98394
O.sativa	morning	non-sterile	1	3229.81	97.5	0.00079411	74.631	5.91138
O.sativa	morning	non-sterile	1	3233.25	97.4974	0.000804881	74.631	5.99156
O.sativa	morning	non-sterile	1	3236.69	97.4947	0.000776887	74.631	5.78317
O.sativa	morning	non-sterile	1	3240.13	97.4917	0.000804793	74.631	5.9909
O.sativa	morning	non-sterile	1	3243.56	97.4892	0.000795041	74.631	5.91831
O.sativa	morning	non-sterile	1	3247	97.4865	0.000795251	74.631	5.91987
O.sativa	morning	non-sterile	1	3250.42	97.4837	0.000777092	74.631	5.7847
O.sativa	morning	non-sterile	1	3253.87	97.4811	0.000785737	74.631	5.84905
O.sativa	morning	non-sterile	1	3257.3	97.4783	0.000796633	74.631	5.93016
O.sativa	morning	non-sterile	1	3260.72	97.4758	0.000766928	74.631	5.70904
O.sativa	morning	non-sterile	1	3264.15	97.473	0.000788652	74.631	5.87075
O.sativa	morning	non-sterile	1	3267.6	97.4702	0.000786227	74.631	5.8527
O.sativa	morning	non-sterile	1	3271.02	97.4675	0.000806133	74.631	6.00088
O.sativa	morning	non-sterile	1	3274.47	97.465	0.000774754	74.631	5.76729
O.sativa	morning	non-sterile	1	3277.88	97.462	0.000797894	74.631	5.93955
O.sativa	morning	non-sterile	1	3281.3	97.4594	0.000788207	74.631	5.86744
O.sativa	morning	non-sterile	1	3284.71	97.4567	0.000810945	74.631	6.0367
O.sativa	morning	non-sterile	1	3288.14	97.4542	0.000759936	74.631	5.65699
O.sativa	morning	non-sterile	1	3291.58	97.4511	0.000807283	74.631	6.00944
O.sativa	morning	non-sterile	1	3295	97.4485	0.000796488	74.631	5.92908
O.sativa	morning	non-sterile	1	3298.42	97.4456	0.000836427	74.631	6.22639
O.sativa	morning	non-sterile	1	3301.85	97.4431	0.000779119	74.631	5.79979
O.sativa	morning	non-sterile	1	3305.27	97.4401	0.000818036	74.631	6.08949
O.sativa	morning	non-sterile	1	3308.72	97.4376	0.000776999	74.631	5.78401
O.sativa	morning	non-sterile	1	3312.16	97.4349	0.000795508	74.631	5.92179
O.sativa	morning	non-sterile	1	3315.58	97.4323	0.000756523	74.631	5.63158
O.sativa	morning	non-sterile	1	3319	97.4295	0.000787958	74.631	5.86558
O.sativa	morning	non-sterile	1	3322.44	97.4267	0.000797657	74.631	5.93778
O.sativa	morning	non-sterile	1	3325.89	97.4241	0.000795436	74.631	5.92125
O.sativa	morning	non-sterile	1	3329.33	97.4209	0.000832993	74.631	6.20083
O.sativa	morning	non-sterile	1	3332.75	97.4183	0.000814746	74.631	6.065
O.sativa	morning	non-sterile	1	3336.16	97.4157	0.000818059	74.631	6.08966
O.sativa	morning	non-sterile	1	3339.61	97.4129	0.000778034	74.631	5.79171
O.sativa	morning	non-sterile	1	3343.06	97.41	0.000804707	74.631	5.99026
O.sativa	morning	non-sterile	1	3346.5	97.4074	0.000802473	74.631	5.97363
O.sativa	morning	non-sterile	1	3349.92	97.4046	0.000804923	74.631	5.99187
O.sativa	morning	non-sterile	1	3353.33	97.4022	0.000759701	74.631	5.65524
O.sativa	morning	non-sterile	1	3356.75	97.3992	0.00079989	74.631	5.95441
O.sativa	morning	non-sterile	1	3360.17	97.3966	0.000780421	74.631	5.80948
O.sativa	morning	non-sterile	1	3363.61	97.3937	0.000826916	74.631	6.15559
O.sativa	morning	non-sterile	1	3367.04	97.3911	0.00078679	74.631	5.85689
O.sativa	morning	non-sterile	1	3370.5	97.3882	0.000813464	74.631	6.05545
O.sativa	morning	non-sterile	1	3373.93	97.3857	0.000774666	74.631	5.76664
O.sativa	morning	non-sterile	1	3377.38	97.3828	0.000802492	74.631	5.97378
O.sativa	morning	non-sterile	1	3380.81	97.38	0.00079532	74.631	5.92039
O.sativa	morning	non-sterile	1	3384.23	97.3775	0.000796414	74.631	5.92853
O.sativa	morning	non-sterile	1	3387.65	97.3748	0.000779483	74.631	5.8025
O.sativa	morning	non-sterile	1	3391.07	97.3724	0.000740454	74.631	5.51196
O.sativa	morning	non-sterile	1	3394.52	97.3693	0.000796091	74.631	5.92613
O.sativa	morning	non-sterile	1	3397.96	97.3668	0.000775448	74.631	5.77246
O.sativa	morning	non-sterile	1	3401.4	97.3645	0.000764726	74.631	5.69264
O.sativa	morning	non-sterile	1	3404.85	97.362	0.000706897	74.631	5.26216
O.sativa	morning	non-sterile	1	3408.3	97.3593	0.00072513	74.631	5.39789
O.sativa	morning	non-sterile	1	3411.74	97.3565	0.000773624	74.631	5.75888
O.sativa	morning	non-sterile	1	3415.18	97.3537	0.000803819	74.631	5.98365
O.sativa	morning	non-sterile	1	3418.6	97.3512	0.000786744	74.631	5.85655
O.sativa	morning	non-sterile	1	3422.05	97.3483	0.000795172	74.631	5.91929
O.sativa	morning	non-sterile	1	3425.47	97.3457	0.000776925	74.631	5.78345
O.sativa	morning	non-sterile	1	3428.89	97.3431	0.000786669	74.631	5.85599
O.sativa	morning	non-sterile	1	3432.31	97.3403	0.000779482	74.631	5.80249
O.sativa	morning	non-sterile	1	3435.73	97.3373	0.000818338	74.631	6.09173
O.sativa	morning	non-sterile	1	3439.16	97.3351	0.000778929	74.631	5.79837
O.sativa	morning	non-sterile	1	3442.58	97.3327	0.000739954	74.631	5.50824
O.sativa	morning	non-sterile	1	3446.04	97.3299	0.000718117	74.631	5.34569
O.sativa	morning	non-sterile	1	3449.46	97.3269	0.0007965	74.631	5.92917
O.sativa	morning	non-sterile	1	3452.91	97.3245	0.000794384	74.631	5.91342
O.sativa	morning	non-sterile	1	3456.35	97.3217	0.000795613	74.631	5.92257
O.sativa	morning	non-sterile	1	3459.8	97.319	0.000764001	74.631	5.68725
O.sativa	morning	non-sterile	1	3463.25	97.3162	0.000802626	74.631	5.97477
O.sativa	morning	non-sterile	1	3466.7	97.3135	0.000791741	74.631	5.89375
O.sativa	morning	non-sterile	1	3470.14	97.3108	0.000792925	74.631	5.90256
O.sativa	morning	non-sterile	1	3473.59	97.3084	0.0007543	74.631	5.61503
O.sativa	morning	non-sterile	1	3477.03	97.3053	0.000794283	74.631	5.91267
O.sativa	morning	non-sterile	1	3480.48	97.3028	0.000773789	74.631	5.76011
O.sativa	morning	non-sterile	1	3483.95	97.2999	0.000820803	74.631	6.11008
O.sativa	morning	non-sterile	1	3487.4	97.2973	0.000771166	74.631	5.74058
O.sativa	morning	non-sterile	1	3490.85	97.2945	0.000800132	74.631	5.95621
O.sativa	morning	non-sterile	1	3494.27	97.2919	0.000774721	74.631	5.76705
O.sativa	morning	non-sterile	1	3497.73	97.289	0.000803686	74.631	5.98266
O.sativa	morning	non-sterile	1	3501.15	97.2864	0.000786668	74.631	5.85598
O.sativa	morning	non-sterile	1	3504.58	97.2836	0.000804916	74.631	5.99182
O.sativa	morning	non-sterile	1	3508.02	97.281	0.000777091	74.631	5.78469
O.sativa	morning	non-sterile	1	3511.45	97.2782	0.000796351	74.631	5.92806
O.sativa	morning	non-sterile	1	3514.88	97.2753	0.000806001	74.631	5.9999
O.sativa	morning	non-sterile	1	3518.32	97.2724	0.000835099	74.631	6.2165
O.sativa	morning	non-sterile	1	3521.74	97.27	0.000796351	74.631	5.92806
O.sativa	morning	non-sterile	1	3525.16	97.2667	0.000836676	74.631	6.22824
O.sativa	morning	non-sterile	1	3528.58	97.2643	0.00078916	74.631	5.87453
O.sativa	morning	non-sterile	1	3532.01	97.2615	0.000827597	74.631	6.16066
O.sativa	morning	non-sterile	1	3535.43	97.2588	0.000769117	74.631	5.72533
O.sativa	morning	non-sterile	1	3538.85	97.2557	0.000837404	74.631	6.23366
O.sativa	morning	non-sterile	1	3542.29	97.2532	0.000807606	74.631	6.01184
O.sativa	morning	non-sterile	1	3545.73	97.2502	0.000835507	74.631	6.21954
O.sativa	morning	non-sterile	1	3549.16	97.2481	0.000737142	74.631	5.48731
O.sativa	morning	non-sterile	1	3552.62	97.245	0.000793977	74.631	5.91039
O.sativa	morning	non-sterile	1	3556.04	97.2424	0.000755868	74.631	5.62671
O.sativa	morning	non-sterile	1	3559.46	97.24	0.000786028	74.631	5.85122
O.sativa	morning	non-sterile	1	3562.92	97.237	0.000775815	74.631	5.77519
O.sativa	morning	non-sterile	1	3566.37	97.234	0.000813357	74.631	6.05466
O.sativa	morning	non-sterile	1	3569.8	97.2313	0.000841394	74.631	6.26336
O.sativa	morning	non-sterile	1	3573.26	97.2287	0.000803329	74.631	5.98001
O.sativa	morning	non-sterile	1	3576.68	97.2257	0.000804667	74.631	5.98997
O.sativa	morning	non-sterile	1	3580.14	97.2231	0.000793825	74.631	5.90926
O.sativa	morning	non-sterile	1	3583.56	97.2204	0.000805863	74.631	5.99887
O.sativa	morning	non-sterile	1	3586.99	97.218	0.000746896	74.631	5.55992
O.sativa	morning	non-sterile	1	3590.45	97.2148	0.000804832	74.631	5.9912
O.sativa	morning	non-sterile	1	3593.88	97.2122	0.000793934	74.631	5.91007
O.sativa	morning	non-sterile	1	3597.32	97.2095	0.000823032	74.631	6.12668
O.sativa	morning	non-sterile	1	3600.73	97.2069	0.000768346	74.631	5.71959
O.sativa	morning	non-sterile	1	3604.18	97.2037	0.000825139	74.631	6.14236
O.sativa	morning	non-sterile	1	3607.63	97.2013	0.000794989	74.631	5.91792
O.sativa	morning	non-sterile	1	3611.09	97.1983	0.000830257	74.631	6.18046
O.sativa	morning	non-sterile	1	3614.51	97.1956	0.00078436	74.631	5.8388
O.sativa	morning	non-sterile	1	3617.96	97.1927	0.000832637	74.631	6.19818
O.sativa	morning	non-sterile	1	3621.4	97.1902	0.000785561	74.631	5.84774
O.sativa	morning	non-sterile	1	3624.85	97.1875	0.00078318	74.631	5.83002
O.sativa	morning	non-sterile	1	3628.28	97.1846	0.000784453	74.631	5.83949
O.sativa	morning	non-sterile	1	3631.72	97.1816	0.000832949	74.631	6.2005
O.sativa	morning	non-sterile	1	3635.18	97.1793	0.000793911	74.631	5.9099
O.sativa	morning	non-sterile	1	3638.63	97.1771	0.000725051	74.631	5.3973
O.sativa	morning	non-sterile	1	3642.09	97.1741	0.000723734	74.631	5.3875
O.sativa	morning	non-sterile	1	3645.52	97.1713	0.000773657	74.631	5.75913
O.sativa	morning	non-sterile	1	3648.97	97.1685	0.00083159	74.631	6.19038
O.sativa	morning	non-sterile	1	3652.4	97.1658	0.000805004	74.631	5.99248
O.sativa	morning	non-sterile	1	3655.83	97.1626	0.000843688	74.631	6.28044
O.sativa	morning	non-sterile	1	3659.27	97.1601	0.000815818	74.631	6.07298
O.sativa	morning	non-sterile	1	3662.71	97.1571	0.000843152	74.631	6.27645
O.sativa	morning	non-sterile	1	3666.15	97.1546	0.000775369	74.631	5.77187
O.sativa	morning	non-sterile	1	3669.57	97.1514	0.00084469	74.631	6.2879
O.sativa	morning	non-sterile	1	3672.99	97.1487	0.000817352	74.631	6.08439
O.sativa	morning	non-sterile	1	3676.44	97.146	0.000835567	74.631	6.21999
O.sativa	morning	non-sterile	1	3679.87	97.1431	0.000806297	74.631	6.0021
O.sativa	morning	non-sterile	1	3683.3	97.1401	0.000834205	74.631	6.20985
O.sativa	morning	non-sterile	1	3686.75	97.1376	0.000814905	74.631	6.06618
O.sativa	morning	non-sterile	1	3690.19	97.1345	0.000833046	74.631	6.20122
O.sativa	morning	non-sterile	1	3693.61	97.1318	0.000805132	74.631	5.99343
O.sativa	morning	non-sterile	1	3697.05	97.1291	0.000825618	74.631	6.14593
O.sativa	morning	non-sterile	1	3700.5	97.1263	0.000795303	74.631	5.92026
O.sativa	morning	non-sterile	1	3703.94	97.1232	0.000832912	74.631	6.20022
O.sativa	morning	non-sterile	1	3707.37	97.1207	0.00081351	74.631	6.05579
O.sativa	morning	non-sterile	1	3710.81	97.1178	0.000824429	74.631	6.13708
O.sativa	morning	non-sterile	1	3714.25	97.115	0.000795329	74.631	5.92045
O.sativa	morning	non-sterile	1	3717.69	97.1122	0.000824429	74.631	6.13708
O.sativa	morning	non-sterile	1	3721.12	97.1096	0.000795335	74.631	5.9205
O.sativa	morning	non-sterile	1	3724.55	97.1066	0.000815835	74.631	6.0731
O.sativa	morning	non-sterile	1	3728	97.104	0.000795297	74.631	5.92022
O.sativa	morning	non-sterile	1	3731.43	97.1011	0.000824393	74.631	6.13681
O.sativa	morning	non-sterile	1	3734.89	97.0986	0.000773703	74.631	5.75947
O.sativa	morning	non-sterile	1	3738.34	97.0956	0.000812338	74.631	6.04707
O.sativa	morning	non-sterile	1	3741.77	97.0929	0.000793603	74.631	5.90761
O.sativa	morning	non-sterile	1	3745.2	97.0902	0.000814059	74.631	6.05988
O.sativa	morning	non-sterile	1	3748.64	97.0877	0.000766865	74.631	5.70857
O.sativa	morning	non-sterile	1	3752.06	97.0849	0.000777141	74.631	5.78506
O.sativa	morning	non-sterile	1	3755.48	97.0822	0.000778375	74.631	5.79425
O.sativa	morning	non-sterile	1	3758.9	97.0796	0.000789226	74.631	5.87502
O.sativa	morning	non-sterile	1	3762.34	97.0769	0.000778287	74.631	5.79359
O.sativa	morning	non-sterile	1	3765.76	97.0744	0.000758799	74.631	5.64852
O.sativa	morning	non-sterile	1	3769.2	97.0714	0.000796446	74.631	5.92877
O.sativa	morning	non-sterile	1	3772.65	97.0688	0.000785404	74.631	5.84657
O.sativa	morning	non-sterile	1	3776.09	97.0659	0.000823093	74.631	6.12713
O.sativa	morning	non-sterile	1	3779.53	97.0629	0.000823093	74.631	6.12713
O.sativa	morning	non-sterile	1	3782.98	97.0604	0.000813638	74.631	6.05675
O.sativa	morning	non-sterile	1	3786.43	97.0577	0.000793056	74.631	5.90353
O.sativa	morning	non-sterile	1	3789.88	97.0549	0.000772427	74.631	5.74997
O.sativa	morning	non-sterile	1	3793.32	97.0521	0.000802623	74.631	5.97475
O.sativa	morning	non-sterile	1	3796.76	97.0493	0.000813408	74.631	6.05504
O.sativa	morning	non-sterile	1	3800.21	97.0467	0.000794098	74.631	5.91129
O.sativa	morning	non-sterile	1	3803.65	97.0439	0.000794096	74.631	5.91128
O.sativa	morning	non-sterile	1	3807.08	97.0412	0.000784496	74.631	5.83981
O.sativa	morning	non-sterile	1	3810.54	97.0385	0.000794153	74.631	5.9117
O.sativa	morning	non-sterile	1	3813.99	97.036	0.000764092	74.631	5.68793
O.sativa	morning	non-sterile	1	3817.42	97.0328	0.000812588	74.631	6.04893
O.sativa	morning	non-sterile	1	3820.86	97.0303	0.000794189	74.631	5.91197
O.sativa	morning	non-sterile	1	3824.32	97.0275	0.000823021	74.631	6.12659
O.sativa	morning	non-sterile	1	3827.74	97.0248	0.000775663	74.631	5.77406
O.sativa	morning	non-sterile	1	3831.16	97.0218	0.000825131	74.631	6.1423
O.sativa	morning	non-sterile	1	3834.59	97.0191	0.000817843	74.631	6.08805
O.sativa	morning	non-sterile	1	3838.01	97.0164	0.0008179	74.631	6.08847
O.sativa	morning	non-sterile	1	3841.43	97.0138	0.000779468	74.631	5.80238
O.sativa	morning	non-sterile	1	3844.85	97.0107	0.000818469	74.631	6.09271
O.sativa	morning	non-sterile	1	3848.29	97.0081	0.000807563	74.631	6.01152
O.sativa	morning	non-sterile	1	3851.71	97.0055	0.000807564	74.631	6.01153
O.sativa	morning	non-sterile	1	3855.13	97.0025	0.000797806	74.631	5.93889
O.sativa	morning	non-sterile	1	3858.56	96.9996	0.000826916	74.631	6.15559
O.sativa	morning	non-sterile	1	3862	96.9972	0.000806365	74.631	6.00261
O.sativa	morning	non-sterile	1	3865.44	96.994	0.000824435	74.631	6.13712
O.sativa	morning	non-sterile	1	3868.86	96.9915	0.000786745	74.631	5.85655
O.sativa	morning	non-sterile	1	3872.31	96.9888	0.000814659	74.631	6.06435
O.sativa	morning	non-sterile	1	3875.75	96.986	0.000775333	74.631	5.7716
O.sativa	morning	non-sterile	1	3879.19	96.9828	0.000842121	74.631	6.26878
O.sativa	morning	non-sterile	1	3882.62	96.9802	0.000834264	74.631	6.21029
O.sativa	morning	non-sterile	1	3886.04	96.9777	0.000806802	74.631	6.00586
O.sativa	morning	non-sterile	1	3889.46	96.9752	0.000740015	74.631	5.5087
O.sativa	morning	non-sterile	1	3892.88	96.972	0.00079897	74.631	5.94756
O.sativa	morning	non-sterile	1	3896.33	96.9693	0.000816078	74.631	6.07491
O.sativa	morning	non-sterile	1	3899.79	96.967	0.000794561	74.631	5.91474
O.sativa	morning	non-sterile	1	3903.22	96.9639	0.000783444	74.631	5.83198
O.sativa	morning	non-sterile	1	3906.65	96.9608	0.000824797	74.631	6.13982
O.sativa	morning	non-sterile	1	3910.07	96.9584	0.00083657	74.631	6.22745
O.sativa	morning	non-sterile	1	3913.49	96.9556	0.000808711	74.631	6.02007
O.sativa	morning	non-sterile	1	3916.91	96.9527	0.000789226	74.631	5.87502
O.sativa	morning	non-sterile	1	3920.33	96.9502	0.000798969	74.631	5.94755
O.sativa	morning	non-sterile	1	3923.77	96.9474	0.000797731	74.631	5.93834
O.sativa	morning	non-sterile	1	3927.19	96.945	0.000749012	74.631	5.57567
O.sativa	morning	non-sterile	1	3930.61	96.9417	0.000826338	74.631	6.15129
O.sativa	morning	non-sterile	1	3934.04	96.9394	0.000778861	74.631	5.79787
O.sativa	morning	non-sterile	1	3937.46	96.9366	0.000817835	74.631	6.08799
O.sativa	morning	non-sterile	1	3940.88	96.9339	0.000759996	74.631	5.65743
O.sativa	morning	non-sterile	1	3944.3	96.9308	0.000837944	74.631	6.23768
O.sativa	morning	non-sterile	1	3947.74	96.9283	0.000807514	74.631	6.01116
O.sativa	morning	non-sterile	1	3951.16	96.9255	0.000816844	74.631	6.08061
O.sativa	morning	non-sterile	1	3954.58	96.9226	0.000797357	74.631	5.93555
O.sativa	morning	non-sterile	1	3958.02	96.9197	0.000836246	74.631	6.22504
O.sativa	morning	non-sterile	1	3961.44	96.9171	0.000817172	74.631	6.08305
O.sativa	morning	non-sterile	1	3964.86	96.9142	0.000817131	74.631	6.08275
O.sativa	morning	non-sterile	1	3968.32	96.9115	0.00079652	74.631	5.92932
O.sativa	morning	non-sterile	1	3971.74	96.9086	0.000825736	74.631	6.14681
O.sativa	morning	non-sterile	1	3975.16	96.906	0.000796546	74.631	5.92951
O.sativa	morning	non-sterile	1	3978.61	96.9028	0.000844737	74.631	6.28825
O.sativa	morning	non-sterile	1	3982.05	96.9	0.000833729	74.631	6.20631
O.sativa	morning	non-sterile	1	3985.49	96.8971	0.000861573	74.631	6.41358
O.sativa	morning	non-sterile	1	3988.91	96.8948	0.000776815	74.631	5.78264
O.sativa	morning	non-sterile	1	3992.36	96.8915	0.000823903	74.631	6.13316
O.sativa	morning	non-sterile	1	3995.83	96.889	0.000783025	74.631	5.82886
O.sativa	morning	non-sterile	1	3999.29	96.8861	0.000838388	74.631	6.24099
O.sativa	morning	non-sterile	1	4002.73	96.8832	0.000800936	74.631	5.96219
O.sativa	morning	non-sterile	1	4006.15	96.8799	0.000881969	74.631	6.56541
O.sativa	morning	non-sterile	1	4009.59	96.8777	0.000815474	74.631	6.07041
O.sativa	morning	non-sterile	1	4013	96.8748	0.00081795	74.631	6.08885
O.sativa	morning	non-sterile	1	4016.45	96.8717	0.000795889	74.631	5.92462
O.sativa	morning	non-sterile	1	4019.91	96.8692	0.000823836	74.631	6.13266
O.sativa	morning	non-sterile	1	4023.35	96.8666	0.000792366	74.631	5.8984
O.sativa	morning	non-sterile	1	4026.8	96.8639	0.000753791	74.631	5.61124
O.sativa	morning	non-sterile	1	4030.25	96.8612	0.000773495	74.631	5.75792
O.sativa	morning	non-sterile	1	4033.69	96.8584	0.000792893	74.631	5.90232
O.sativa	morning	non-sterile	1	4037.11	96.8559	0.000775787	74.631	5.77498
O.sativa	morning	non-sterile	1	4040.56	96.8528	0.000814483	74.631	6.06304
O.sativa	morning	non-sterile	1	4044.02	96.8502	0.000793943	74.631	5.91014
O.sativa	morning	non-sterile	1	4047.44	96.8476	0.000803589	74.631	5.98194
O.sativa	morning	non-sterile	1	4050.87	96.845	0.000757007	74.631	5.63518
O.sativa	morning	non-sterile	1	4054.31	96.8417	0.000826041	74.631	6.14908
O.sativa	morning	non-sterile	1	4057.74	96.8394	0.000795891	74.631	5.92464
O.sativa	morning	non-sterile	1	4061.19	96.8366	0.000814212	74.631	6.06102
O.sativa	morning	non-sterile	1	4064.62	96.834	0.00074622	74.631	5.55489
O.sativa	morning	non-sterile	1	4068.08	96.8309	0.000822453	74.631	6.12237
O.sativa	morning	non-sterile	1	4071.51	96.8281	0.000822977	74.631	6.12627
O.sativa	morning	non-sterile	1	4074.97	96.8256	0.000812193	74.631	6.04599
O.sativa	morning	non-sterile	1	4078.39	96.8227	0.000795318	74.631	5.92037
O.sativa	morning	non-sterile	1	4081.84	96.8197	0.0008134	74.631	6.05498
O.sativa	morning	non-sterile	1	4085.29	96.8173	0.00080383	74.631	5.98374
O.sativa	morning	non-sterile	1	4088.72	96.8146	0.000784291	74.631	5.83829
O.sativa	morning	non-sterile	1	4092.15	96.8116	0.000785608	74.631	5.84809
O.sativa	morning	non-sterile	1	4095.61	96.809	0.000804919	74.631	5.99184
O.sativa	morning	non-sterile	1	4099.04	96.8063	0.000803895	74.631	5.98422
O.sativa	morning	non-sterile	1	4102.49	96.8032	0.000812234	74.631	6.0463
O.sativa	morning	non-sterile	1	4105.93	96.8007	0.000803675	74.631	5.98258
O.sativa	morning	non-sterile	1	4109.34	96.7979	0.000815406	74.631	6.06991
O.sativa	morning	non-sterile	1	4112.78	96.7952	0.000777958	74.631	5.79114
O.sativa	morning	non-sterile	1	4116.22	96.7923	0.000816755	74.631	6.07995
O.sativa	morning	non-sterile	1	4119.64	96.7894	0.000825707	74.631	6.14659
O.sativa	morning	non-sterile	1	4123.07	96.7869	0.0008063	74.631	6.00212
O.sativa	morning	non-sterile	1	4126.51	96.7839	0.000815983	74.631	6.0742
O.sativa	morning	non-sterile	1	4129.96	96.7807	0.000842392	74.631	6.27079
O.sativa	morning	non-sterile	1	4133.4	96.7783	0.000832713	74.631	6.19874
O.sativa	morning	non-sterile	1	4136.85	96.7755	0.000812118	74.631	6.04543
O.sativa	morning	non-sterile	1	4140.29	96.7724	0.000803792	74.631	5.98345
O.sativa	morning	non-sterile	1	4143.71	96.77	0.000804855	74.631	5.99137
O.sativa	morning	non-sterile	1	4147.13	96.7672	0.00080731	74.631	6.00964
O.sativa	morning	non-sterile	1	4150.55	96.7645	0.00076974	74.631	5.72997
O.sativa	morning	non-sterile	1	4153.96	96.7616	0.000819766	74.631	6.10236
O.sativa	morning	non-sterile	1	4157.39	96.759	0.000799115	74.631	5.94864
O.sativa	morning	non-sterile	1	4160.82	96.7563	0.000799089	74.631	5.94844
O.sativa	morning	non-sterile	1	4164.22	96.7536	0.000779292	74.631	5.80107
O.sativa	morning	non-sterile	1	4167.66	96.7505	0.000827643	74.631	6.161
O.sativa	morning	non-sterile	1	4171.08	96.748	0.000808182	74.631	6.01613
O.sativa	morning	non-sterile	1	4174.52	96.7449	0.000844784	74.631	6.2886
O.sativa	morning	non-sterile	1	4177.95	96.7419	0.000835885	74.631	6.22235
O.sativa	morning	non-sterile	1	4181.37	96.7392	0.000855293	74.631	6.36683
O.sativa	morning	non-sterile	1	4184.79	96.7365	0.000817691	74.631	6.08692
O.sativa	morning	non-sterile	1	4188.23	96.7333	0.000836447	74.631	6.22654
O.sativa	morning	non-sterile	1	4191.65	96.7305	0.000846271	74.631	6.29967
O.sativa	morning	non-sterile	1	4195.07	96.7279	0.000836529	74.631	6.22715
O.sativa	morning	non-sterile	1	4198.5	96.7247	0.000837341	74.631	6.23319
O.sativa	morning	non-sterile	1	4201.92	96.7221	0.00081785	74.631	6.0881
O.sativa	morning	non-sterile	1	4205.36	96.7193	0.000835995	74.631	6.22317
O.sativa	morning	non-sterile	1	4208.78	96.7166	0.000787884	74.631	5.86503
O.sativa	morning	non-sterile	1	4212.21	96.7138	0.000806844	74.631	6.00617
O.sativa	morning	non-sterile	1	4215.63	96.7111	0.000798456	74.631	5.94373
O.sativa	morning	non-sterile	1	4219.05	96.7085	0.000788699	74.631	5.8711
O.sativa	morning	non-sterile	1	4222.47	96.7057	0.000789135	74.631	5.87435
O.sativa	morning	non-sterile	1	4225.89	96.7029	0.000798863	74.631	5.94676
O.sativa	morning	non-sterile	1	4229.35	96.7	0.000825023	74.631	6.1415
O.sativa	morning	non-sterile	1	4232.8	96.6974	0.000803335	74.631	5.98005
O.sativa	morning	non-sterile	1	4236.24	96.6944	0.000821383	74.631	6.1144
O.sativa	morning	non-sterile	1	4239.65	96.6918	0.000796164	74.631	5.92667
O.sativa	morning	non-sterile	1	4243.09	96.6888	0.000836102	74.631	6.22397
O.sativa	morning	non-sterile	1	4246.51	96.6862	0.000798568	74.631	5.94457
O.sativa	morning	non-sterile	1	4249.95	96.683	0.000854105	74.631	6.35798
O.sativa	morning	non-sterile	1	4253.39	96.6805	0.000805601	74.631	5.99692
O.sativa	morning	non-sterile	1	4256.84	96.6776	0.000832274	74.631	6.19547
O.sativa	morning	non-sterile	1	4260.29	96.675	0.000773519	74.631	5.7581
O.sativa	morning	non-sterile	1	4263.73	96.6719	0.000831721	74.631	6.19136
O.sativa	morning	non-sterile	1	4267.18	96.6692	0.00081241	74.631	6.04761
O.sativa	morning	non-sterile	1	4270.62	96.6662	0.000852324	74.631	6.34473
O.sativa	morning	non-sterile	1	4274.07	96.6635	0.000812344	74.631	6.04711
O.sativa	morning	non-sterile	1	4277.51	96.6607	0.00082323	74.631	6.12815
O.sativa	morning	non-sterile	1	4280.94	96.658	0.000794153	74.631	5.9117
O.sativa	morning	non-sterile	1	4284.4	96.655	0.000823135	74.631	6.12744
O.sativa	morning	non-sterile	1	4287.82	96.6523	0.000814618	74.631	6.06404
O.sativa	morning	non-sterile	1	4291.24	96.6496	0.000815813	74.631	6.07294
O.sativa	morning	non-sterile	1	4294.66	96.647	0.000779439	74.631	5.80217
O.sativa	morning	non-sterile	1	4298.1	96.6438	0.000826726	74.631	6.15417
O.sativa	morning	non-sterile	1	4301.55	96.6413	0.000804948	74.631	5.99206
O.sativa	morning	non-sterile	1	4305	96.6383	0.000841306	74.631	6.26271
O.sativa	morning	non-sterile	1	4308.46	96.6354	0.000810962	74.631	6.03683
O.sativa	morning	non-sterile	1	4311.91	96.6327	0.000829852	74.631	6.17744
O.sativa	morning	non-sterile	1	4315.35	96.6302	0.000782672	74.631	5.82624
O.sativa	morning	non-sterile	1	4318.79	96.6271	0.000803344	74.631	5.98012
O.sativa	morning	non-sterile	1	4322.24	96.6243	0.000813507	74.631	6.05577
O.sativa	morning	non-sterile	1	4325.66	96.6216	0.000834102	74.631	6.20908
O.sativa	morning	non-sterile	1	4329.11	96.6189	0.000794132	74.631	5.91154
O.sativa	morning	non-sterile	1	4332.55	96.6162	0.00078565	74.631	5.8484
O.sativa	morning	non-sterile	1	4335.99	96.6133	0.000803834	74.631	5.98377
O.sativa	morning	non-sterile	1	4339.41	96.6104	0.000825629	74.631	6.14601
O.sativa	morning	non-sterile	1	4342.86	96.6079	0.000805054	74.631	5.99285
O.sativa	morning	non-sterile	1	4346.3	96.6045	0.000853569	74.631	6.35399
O.sativa	morning	non-sterile	1	4349.75	96.6019	0.000822106	74.631	6.11978
O.sativa	morning	non-sterile	1	4353.21	96.5992	0.000841319	74.631	6.26281
O.sativa	morning	non-sterile	1	4356.64	96.5962	0.000802523	74.631	5.97401
O.sativa	morning	non-sterile	1	4360.1	96.5932	0.000841143	74.631	6.2615
O.sativa	morning	non-sterile	1	4363.55	96.5906	0.000831677	74.631	6.19103
O.sativa	morning	non-sterile	1	4367	96.5874	0.00084967	74.631	6.32497
O.sativa	morning	non-sterile	1	4370.45	96.5846	0.00083036	74.631	6.18123
O.sativa	morning	non-sterile	1	4373.9	96.5815	0.000878637	74.631	6.5406
O.sativa	morning	non-sterile	1	4377.34	96.5792	0.000792751	74.631	5.90126
O.sativa	morning	non-sterile	1	4380.79	96.5761	0.000821714	74.631	6.11687
O.sativa	morning	non-sterile	1	4384.21	96.5734	0.000785473	74.631	5.84709
O.sativa	morning	non-sterile	1	4387.65	96.5707	0.000824268	74.631	6.13588
O.sativa	morning	non-sterile	1	4391.09	96.5679	0.000796533	74.631	5.92942
O.sativa	morning	non-sterile	1	4394.54	96.565	0.000813464	74.631	6.05545
O.sativa	morning	non-sterile	1	4397.99	96.5627	0.000773658	74.631	5.75913
O.sativa	morning	non-sterile	1	4401.43	96.5597	0.000793034	74.631	5.90337
O.sativa	morning	non-sterile	1	4404.85	96.557	0.000776089	74.631	5.77723
O.sativa	morning	non-sterile	1	4408.29	96.554	0.000844992	74.631	6.29015
O.sativa	morning	non-sterile	1	4411.71	96.5513	0.000817112	74.631	6.08261
O.sativa	morning	non-sterile	1	4415.16	96.5482	0.000853493	74.631	6.35343
O.sativa	morning	non-sterile	1	4418.6	96.5457	0.000804997	74.631	5.99242
O.sativa	morning	non-sterile	1	4422	96.5428	0.00082558	74.631	6.14564
O.sativa	morning	non-sterile	1	4425.46	96.5404	0.00075784	74.631	5.64139
O.sativa	morning	non-sterile	1	4428.89	96.5372	0.000825702	74.631	6.14655
O.sativa	morning	non-sterile	1	4432.29	96.5345	0.00080698	74.631	6.00718
O.sativa	morning	non-sterile	1	4435.71	96.5319	0.000828604	74.631	6.16815
O.sativa	morning	non-sterile	1	4439.14	96.5291	0.000790646	74.631	5.88559
O.sativa	morning	non-sterile	1	4442.58	96.5259	0.000835479	74.631	6.21933
O.sativa	morning	non-sterile	1	4446.03	96.5233	0.000833165	74.631	6.20211
O.sativa	morning	non-sterile	1	4449.49	96.5203	0.000850441	74.631	6.33071
O.sativa	morning	non-sterile	1	4452.91	96.5175	0.000813492	74.631	6.05566
O.sativa	morning	non-sterile	1	4456.36	96.5147	0.000832829	74.631	6.19961
O.sativa	morning	non-sterile	1	4459.8	96.512	0.000805048	74.631	5.9928
O.sativa	morning	non-sterile	1	4463.23	96.5088	0.000842605	74.631	6.27238
O.sativa	morning	non-sterile	1	4466.69	96.5063	0.000813639	74.631	6.05675
O.sativa	morning	non-sterile	1	4470.14	96.5035	0.00082211	74.631	6.11981
O.sativa	morning	non-sterile	1	4473.59	96.5008	0.000772428	74.631	5.74998
O.sativa	morning	non-sterile	1	4477.01	96.4978	0.000823351	74.631	6.12905
O.sativa	morning	non-sterile	1	4480.45	96.4952	0.00080518	74.631	5.99379
O.sativa	morning	non-sterile	1	4483.89	96.4923	0.000825765	74.631	6.14702
O.sativa	morning	non-sterile	1	4487.34	96.4898	0.000774852	74.631	5.76802
O.sativa	morning	non-sterile	1	4490.78	96.4869	0.000803837	74.631	5.98379
O.sativa	morning	non-sterile	1	4494.23	96.4844	0.000763944	74.631	5.68682
O.sativa	morning	non-sterile	1	4497.65	96.4816	0.000795173	74.631	5.91929
O.sativa	morning	non-sterile	1	4501.1	96.4785	0.000813324	74.631	6.05441
O.sativa	morning	non-sterile	1	4504.52	96.4757	0.000844756	74.631	6.28839
O.sativa	morning	non-sterile	1	4507.96	96.4731	0.000824313	74.631	6.13621
O.sativa	morning	non-sterile	1	4511.41	96.47	0.000824313	74.631	6.13621
O.sativa	morning	non-sterile	1	4514.85	96.4671	0.000832775	74.631	6.1992
O.sativa	morning	non-sterile	1	4518.3	96.4646	0.000821978	74.631	6.11883
O.sativa	morning	non-sterile	1	4521.75	96.4618	0.000793011	74.631	5.9032
O.sativa	morning	non-sterile	1	4525.21	96.4586	0.000820705	74.631	6.10935
O.sativa	morning	non-sterile	1	4528.63	96.4561	0.000822909	74.631	6.12576
O.sativa	morning	non-sterile	1	4532.08	96.4531	0.000842221	74.631	6.26952
O.sativa	morning	non-sterile	1	4535.5	96.4503	0.000805819	74.631	5.99854
O.sativa	morning	non-sterile	1	4538.94	96.4475	0.000833711	74.631	6.20617
O.sativa	morning	non-sterile	1	4542.38	96.4448	0.000805928	74.631	5.99935
O.sativa	morning	non-sterile	1	4545.83	96.4418	0.000823019	74.631	6.12658
O.sativa	morning	non-sterile	1	4549.25	96.4391	0.000814614	74.631	6.06401
O.sativa	morning	non-sterile	1	4552.69	96.4361	0.000843462	74.631	6.27876
O.sativa	morning	non-sterile	1	4556.11	96.4335	0.000807133	74.631	6.00832
O.sativa	morning	non-sterile	1	4559.55	96.4304	0.000844674	74.631	6.28778
O.sativa	morning	non-sterile	1	4562.97	96.4277	0.000817027	74.631	6.08198
O.sativa	morning	non-sterile	1	4566.42	96.4248	0.000843693	74.631	6.28048
O.sativa	morning	non-sterile	1	4569.85	96.4222	0.000796412	74.631	5.92852
O.sativa	morning	non-sterile	1	4573.26	96.419	0.00084575	74.631	6.29579
O.sativa	morning	non-sterile	1	4576.7	96.4164	0.00081782	74.631	6.08788
O.sativa	morning	non-sterile	1	4580.13	96.4133	0.000865162	74.631	6.44029
O.sativa	morning	non-sterile	1	4583.56	96.4104	0.0008352	74.631	6.21726
O.sativa	morning	non-sterile	1	4586.98	96.4075	0.000865693	74.631	6.44425
O.sativa	morning	non-sterile	1	4590.42	96.405	0.000807415	74.631	6.01042
O.sativa	morning	non-sterile	1	4593.85	96.4016	0.000854611	74.631	6.36175
O.sativa	morning	non-sterile	1	4597.31	96.3988	0.000842228	74.631	6.26957
O.sativa	morning	non-sterile	1	4600.73	96.3962	0.000853161	74.631	6.35096
O.sativa	morning	non-sterile	1	4604.15	96.3934	0.000796329	74.631	5.9279
O.sativa	morning	non-sterile	1	4607.59	96.3901	0.000846214	74.631	6.29924
O.sativa	morning	non-sterile	1	4611.03	96.3877	0.000825577	74.631	6.14562
O.sativa	morning	non-sterile	1	4614.47	96.3846	0.000852852	74.631	6.34866
O.sativa	morning	non-sterile	1	4617.89	96.3814	0.000844581	74.631	6.28709
O.sativa	morning	non-sterile	1	4621.33	96.3789	0.000854368	74.631	6.35994
O.sativa	morning	non-sterile	1	4624.75	96.3759	0.000846588	74.631	6.30203
O.sativa	morning	non-sterile	1	4628.17	96.3729	0.000826922	74.631	6.15563
O.sativa	morning	non-sterile	1	4631.61	96.3705	0.000817223	74.631	6.08343
O.sativa	morning	non-sterile	1	4635.03	96.3675	0.000817214	74.631	6.08337
O.sativa	morning	non-sterile	1	4638.47	96.3644	0.000825183	74.631	6.14269
O.sativa	morning	non-sterile	1	4641.89	96.3619	0.000835988	74.631	6.22312
O.sativa	morning	non-sterile	1	4645.32	96.3591	0.000815972	74.631	6.07412
O.sativa	morning	non-sterile	1	4648.74	96.3565	0.000769182	74.631	5.72582
O.sativa	morning	non-sterile	1	4652.18	96.3536	0.000806871	74.631	6.00637
O.sativa	morning	non-sterile	1	4655.63	96.3509	0.000795278	74.631	5.92007
O.sativa	morning	non-sterile	1	4659.08	96.3484	0.000783359	74.631	5.83135
O.sativa	morning	non-sterile	1	4662.54	96.3453	0.000801298	74.631	5.96489
O.sativa	morning	non-sterile	1	4665.97	96.3425	0.000812136	74.631	6.04557
O.sativa	morning	non-sterile	1	4669.4	96.3398	0.000833824	74.631	6.20701
O.sativa	morning	non-sterile	1	4672.85	96.337	0.000804959	74.631	5.99214
O.sativa	morning	non-sterile	1	4676.27	96.3339	0.000835473	74.631	6.21929
O.sativa	morning	non-sterile	1	4679.7	96.3314	0.000815515	74.631	6.07072
O.sativa	morning	non-sterile	1	4683.15	96.3284	0.000834823	74.631	6.21445
O.sativa	morning	non-sterile	1	4686.59	96.3257	0.000794658	74.631	5.91546
O.sativa	morning	non-sterile	1	4690.02	96.3229	0.00082298	74.631	6.12629
O.sativa	morning	non-sterile	1	4693.47	96.3201	0.000804384	74.631	5.98786
O.sativa	morning	non-sterile	1	4696.89	96.3171	0.000834785	74.631	6.21417
O.sativa	morning	non-sterile	1	4700.31	96.3138	0.000884883	74.631	6.5871
O.sativa	morning	non-sterile	1	4703.73	96.3112	0.000867097	74.631	6.4547
O.sativa	morning	non-sterile	1	4707.17	96.3085	0.000836693	74.631	6.22837
O.sativa	morning	non-sterile	1	4710.62	96.3053	0.000824129	74.631	6.13484
O.sativa	morning	non-sterile	1	4714.06	96.3026	0.00083273	74.631	6.19887
O.sativa	morning	non-sterile	1	4717.49	96.2998	0.000842387	74.631	6.27076
O.sativa	morning	non-sterile	1	4720.92	96.2966	0.000845209	74.631	6.29176
O.sativa	morning	non-sterile	1	4724.37	96.294	0.00083389	74.631	6.2075
O.sativa	morning	non-sterile	1	4727.8	96.291	0.000854659	74.631	6.36211
O.sativa	morning	non-sterile	1	4731.25	96.2883	0.000803549	74.631	5.98164
O.sativa	morning	non-sterile	1	4734.69	96.2856	0.000814363	74.631	6.06214
O.sativa	morning	non-sterile	1	4738.13	96.2828	0.000793109	74.631	5.90393
O.sativa	morning	non-sterile	1	4741.56	96.2802	0.000785757	74.631	5.8492
O.sativa	morning	non-sterile	1	4745	96.2777	0.000766403	74.631	5.70513
O.sativa	morning	non-sterile	1	4748.42	96.2749	0.000768168	74.631	5.71827
O.sativa	morning	non-sterile	1	4751.87	96.2721	0.000785185	74.631	5.84494
O.sativa	morning	non-sterile	1	4755.31	96.2696	0.000785647	74.631	5.84838
O.sativa	morning	non-sterile	1	4758.76	96.2666	0.000802492	74.631	5.97378
O.sativa	morning	non-sterile	1	4762.17	96.2637	0.000815835	74.631	6.0731
O.sativa	morning	non-sterile	1	4765.61	96.261	0.000835191	74.631	6.21719
O.sativa	morning	non-sterile	1	4769.03	96.2583	0.000808503	74.631	6.01852
O.sativa	morning	non-sterile	1	4772.45	96.2552	0.00082686	74.631	6.15517
O.sativa	morning	non-sterile	1	4775.87	96.2525	0.000828098	74.631	6.16439
O.sativa	morning	non-sterile	1	4779.29	96.2497	0.000837943	74.631	6.23767
O.sativa	morning	non-sterile	1	4782.74	96.2472	0.000777278	74.631	5.78608
O.sativa	morning	non-sterile	1	4786.16	96.2441	0.000816882	74.631	6.0809
O.sativa	morning	non-sterile	1	4789.58	96.2413	0.000816895	74.631	6.08099
O.sativa	morning	non-sterile	1	4793.02	96.2383	0.000866366	74.631	6.44926
O.sativa	morning	non-sterile	1	4796.44	96.2357	0.000816854	74.631	6.08069
O.sativa	morning	non-sterile	1	4799.88	96.2326	0.000844643	74.631	6.28755
O.sativa	morning	non-sterile	1	4803.3	96.2296	0.000846093	74.631	6.29834
O.sativa	morning	non-sterile	1	4806.74	96.2269	0.000854715	74.631	6.36253
O.sativa	morning	non-sterile	1	4810.19	96.2238	0.000853408	74.631	6.3528
O.sativa	morning	non-sterile	1	4813.63	96.221	0.000832155	74.631	6.19459
O.sativa	morning	non-sterile	1	4817.08	96.2179	0.000869671	74.631	6.47386
O.sativa	morning	non-sterile	1	4820.51	96.215	0.00085292	74.631	6.34916
O.sativa	morning	non-sterile	1	4823.93	96.2122	0.000854686	74.631	6.36231
O.sativa	morning	non-sterile	1	4827.36	96.2097	0.000797862	74.631	5.93931
O.sativa	morning	non-sterile	1	4830.82	96.2065	0.000824271	74.631	6.1359
O.sativa	morning	non-sterile	1	4834.24	96.2039	0.000804288	74.631	5.98715
O.sativa	morning	non-sterile	1	4837.65	96.2012	0.000825881	74.631	6.14788
O.sativa	morning	non-sterile	1	4841.07	96.1984	0.0007897	74.631	5.87855
O.sativa	morning	non-sterile	1	4844.51	96.1953	0.000837541	74.631	6.23468
O.sativa	morning	non-sterile	1	4847.95	96.1927	0.000825647	74.631	6.14614
O.sativa	morning	non-sterile	1	4851.38	96.1898	0.000834145	74.631	6.2094
O.sativa	morning	non-sterile	1	4854.79	96.1869	0.000817091	74.631	6.08245
O.sativa	morning	non-sterile	1	4858.23	96.184	0.000846189	74.631	6.29906
O.sativa	morning	non-sterile	1	4861.68	96.1814	0.00081594	74.631	6.07388
O.sativa	morning	non-sterile	1	4865.13	96.178	0.000860599	74.631	6.40633
O.sativa	morning	non-sterile	1	4868.57	96.1754	0.000831503	74.631	6.18973
O.sativa	morning	non-sterile	1	4872.01	96.1723	0.000881138	74.631	6.55922
O.sativa	morning	non-sterile	1	4875.44	96.1691	0.000863232	74.631	6.42593
O.sativa	morning	non-sterile	1	4878.88	96.1666	0.000853434	74.631	6.35299
O.sativa	morning	non-sterile	1	4882.3	96.1639	0.000815835	74.631	6.0731
O.sativa	morning	non-sterile	1	4885.74	96.1607	0.000815836	74.631	6.07311
O.sativa	morning	non-sterile	1	4889.18	96.1577	0.000864429	74.631	6.43484
O.sativa	morning	non-sterile	1	4892.63	96.1551	0.000852392	74.631	6.34523
O.sativa	morning	non-sterile	1	4896.06	96.1521	0.000832993	74.631	6.20083
O.sativa	morning	non-sterile	1	4899.49	96.1491	0.000834151	74.631	6.20945
O.sativa	morning	non-sterile	1	4902.91	96.1464	0.000846174	74.631	6.29895
O.sativa	morning	non-sterile	1	4906.35	96.1437	0.000817076	74.631	6.08234
O.sativa	morning	non-sterile	1	4909.8	96.1407	0.000814607	74.631	6.06396
O.sativa	morning	non-sterile	1	4913.22	96.138	0.000814617	74.631	6.06404
O.sativa	morning	non-sterile	1	4916.64	96.1349	0.000854784	74.631	6.36304
O.sativa	morning	non-sterile	1	4920.06	96.1321	0.000837837	74.631	6.23689
O.sativa	morning	non-sterile	1	4923.48	96.1295	0.000828098	74.631	6.16439
O.sativa	morning	non-sterile	1	4926.92	96.1269	0.000778232	74.631	5.79318
O.sativa	morning	non-sterile	1	4930.34	96.1239	0.000797818	74.631	5.93898
O.sativa	morning	non-sterile	1	4933.76	96.1212	0.000807561	74.631	6.01151
O.sativa	morning	non-sterile	1	4937.2	96.1184	0.000826959	74.631	6.15591
O.sativa	morning	non-sterile	1	4940.65	96.1153	0.000833949	74.631	6.20794
O.sativa	morning	non-sterile	1	4944.09	96.1121	0.000881249	74.631	6.56005
O.sativa	morning	non-sterile	1	4947.52	96.1095	0.000861851	74.631	6.41565
O.sativa	morning	non-sterile	1	4950.96	96.1064	0.000863232	74.631	6.42593
O.sativa	morning	non-sterile	1	4954.4	96.1035	0.000834134	74.631	6.20932
O.sativa	morning	non-sterile	1	4957.83	96.1005	0.000872931	74.631	6.49813
O.sativa	morning	non-sterile	1	4961.29	96.0979	0.000823294	74.631	6.12863
O.sativa	morning	non-sterile	1	4964.72	96.0945	0.000871791	74.631	6.48964
O.sativa	morning	non-sterile	1	4968.16	96.0921	0.000813595	74.631	6.05643
O.sativa	morning	non-sterile	1	4971.57	96.0891	0.000856219	74.631	6.37372
O.sativa	morning	non-sterile	1	4975	96.0869	0.000739816	74.631	5.50721
O.sativa	morning	non-sterile	1	4978.45	96.0835	0.000835317	74.631	6.21813
O.sativa	morning	non-sterile	1	4981.88	96.0807	0.000814473	74.631	6.06296
O.sativa	morning	non-sterile	1	4985.31	96.078	0.00086298	74.631	6.42405
O.sativa	morning	non-sterile	1	4988.76	96.0749	0.000834016	74.631	6.20844
O.sativa	morning	non-sterile	1	4992.2	96.0717	0.00087157	74.631	6.488
O.sativa	morning	non-sterile	1	4995.62	96.0688	0.000892254	74.631	6.64197
O.sativa	morning	non-sterile	2	0	112.076	NA	52.381	#VALUE!
O.sativa	morning	non-sterile	2	3.23023	112.076	NA	52.381	#VALUE!
O.sativa	morning	non-sterile	2	6.47073	112.075	NA	52.381	#VALUE!
O.sativa	morning	non-sterile	2	9.72007	112.075	0.000113109	52.381	1.19964
O.sativa	morning	non-sterile	2	12.9515	112.074	0.000133729	52.381	1.41834
O.sativa	morning	non-sterile	2	16.1819	112.074	0.00016478	52.381	1.74767
O.sativa	morning	non-sterile	2	19.4209	112.073	0.000175236	52.381	1.85856
O.sativa	morning	non-sterile	2	22.6602	112.072	0.000185401	52.381	1.96637
O.sativa	morning	non-sterile	2	25.899	112.072	0.000185241	52.381	1.96468
O.sativa	morning	non-sterile	2	29.1483	112.071	0.00021582	52.381	2.289
O.sativa	morning	non-sterile	2	32.3786	112.07	0.000205674	52.381	2.18139
O.sativa	morning	non-sterile	2	35.6175	112.07	0.000226255	52.381	2.39967
O.sativa	morning	non-sterile	2	38.847	112.069	0.000206179	52.381	2.18674
O.sativa	morning	non-sterile	2	42.0864	112.068	0.000216324	52.381	2.29434
O.sativa	morning	non-sterile	2	45.3404	112.067	0.000215942	52.381	2.29029
O.sativa	morning	non-sterile	2	48.5751	112.067	0.000226129	52.381	2.39834
O.sativa	morning	non-sterile	2	51.8059	112.066	0.00024693	52.381	2.61895
O.sativa	morning	non-sterile	2	55.0341	112.065	0.000237258	52.381	2.51637
O.sativa	morning	non-sterile	2	58.2833	112.064	0.00023689	52.381	2.51247
O.sativa	morning	non-sterile	2	61.5322	112.063	0.00025695	52.381	2.72522
O.sativa	morning	non-sterile	2	64.7613	112.062	0.000277577	52.381	2.944
O.sativa	morning	non-sterile	2	68.0001	112.062	0.000277838	52.381	2.94676
O.sativa	morning	non-sterile	2	71.2393	112.061	0.000278146	52.381	2.95003
O.sativa	morning	non-sterile	2	74.4794	112.06	0.000288118	52.381	3.05579
O.sativa	morning	non-sterile	2	77.7026	112.059	0.000309201	52.381	3.2794
O.sativa	morning	non-sterile	2	80.9313	112.058	0.000288885	52.381	3.06393
O.sativa	morning	non-sterile	2	84.1841	112.057	0.000288485	52.381	3.05969
O.sativa	morning	non-sterile	2	87.4069	112.056	0.000298841	52.381	3.16952
O.sativa	morning	non-sterile	2	90.6352	112.055	0.000329828	52.381	3.49817
O.sativa	morning	non-sterile	2	93.8702	112.054	0.000340697	52.381	3.61345
O.sativa	morning	non-sterile	2	97.1154	112.053	0.00032964	52.381	3.49618
O.sativa	morning	non-sterile	2	100.362	112.052	0.000308477	52.381	3.27172
O.sativa	morning	non-sterile	2	103.592	112.05	0.000318965	52.381	3.38296
O.sativa	morning	non-sterile	2	106.831	112.049	0.00032946	52.381	3.49427
O.sativa	morning	non-sterile	2	110.08	112.048	0.000360134	52.381	3.8196
O.sativa	morning	non-sterile	2	113.309	112.047	0.000349874	52.381	3.71078
O.sativa	morning	non-sterile	2	116.538	112.046	0.000360542	52.381	3.82393
O.sativa	morning	non-sterile	2	119.787	112.045	0.00034004	52.381	3.60648
O.sativa	morning	non-sterile	2	123.015	112.044	0.000360688	52.381	3.82548
O.sativa	morning	non-sterile	2	126.238	112.043	0.000340229	52.381	3.60849
O.sativa	morning	non-sterile	2	129.463	112.041	0.000351366	52.381	3.72661
O.sativa	morning	non-sterile	2	132.708	112.04	0.000340389	52.381	3.61018
O.sativa	morning	non-sterile	2	135.955	112.039	0.000370429	52.381	3.92879
O.sativa	morning	non-sterile	2	139.204	112.038	0.000359295	52.381	3.8107
O.sativa	morning	non-sterile	2	142.454	112.037	0.000369415	52.381	3.91803
O.sativa	morning	non-sterile	2	145.706	112.036	0.000348685	52.381	3.69817
O.sativa	morning	non-sterile	2	148.935	112.034	0.00036998	52.381	3.92403
O.sativa	morning	non-sterile	2	152.163	112.033	0.00037084	52.381	3.93315
O.sativa	morning	non-sterile	2	155.411	112.032	0.000371009	52.381	3.93494
O.sativa	morning	non-sterile	2	158.645	112.031	0.000381131	52.381	4.04229
O.sativa	morning	non-sterile	2	161.892	112.029	0.000380361	52.381	4.03413
O.sativa	morning	non-sterile	2	165.131	112.028	0.000380672	52.381	4.03743
O.sativa	morning	non-sterile	2	168.36	112.027	0.000370524	52.381	3.9298
O.sativa	morning	non-sterile	2	171.599	112.026	0.000381155	52.381	4.04255
O.sativa	morning	non-sterile	2	174.848	112.025	0.000370532	52.381	3.92988
O.sativa	morning	non-sterile	2	178.072	112.023	0.000381107	52.381	4.04204
O.sativa	morning	non-sterile	2	181.311	112.022	0.000350207	52.381	3.71431
O.sativa	morning	non-sterile	2	184.534	112.021	0.000382057	52.381	4.05212
O.sativa	morning	non-sterile	2	187.773	112.02	0.000391702	52.381	4.15441
O.sativa	morning	non-sterile	2	191.012	112.019	0.000391716	52.381	4.15456
O.sativa	morning	non-sterile	2	194.266	112.017	0.000390465	52.381	4.14129
O.sativa	morning	non-sterile	2	197.501	112.016	0.000380355	52.381	4.03406
O.sativa	morning	non-sterile	2	200.742	112.014	0.000411117	52.381	4.36033
O.sativa	morning	non-sterile	2	203.981	112.013	0.00038085	52.381	4.03931
O.sativa	morning	non-sterile	2	207.22	112.012	0.000390969	52.381	4.14664
O.sativa	morning	non-sterile	2	210.469	112.011	0.00038037	52.381	4.03422
O.sativa	morning	non-sterile	2	213.708	112.01	0.000400947	52.381	4.25246
O.sativa	morning	non-sterile	2	216.958	112.008	0.000379951	52.381	4.02978
O.sativa	morning	non-sterile	2	220.213	112.007	0.000389932	52.381	4.13564
O.sativa	morning	non-sterile	2	223.452	112.006	0.000389925	52.381	4.13556
O.sativa	morning	non-sterile	2	226.676	112.005	0.00039093	52.381	4.14622
O.sativa	morning	non-sterile	2	229.925	112.003	0.00039122	52.381	4.1493
O.sativa	morning	non-sterile	2	233.173	112.002	0.000380605	52.381	4.03672
O.sativa	morning	non-sterile	2	236.423	112.001	0.000389855	52.381	4.13482
O.sativa	morning	non-sterile	2	239.672	111.999	0.000379586	52.381	4.02591
O.sativa	morning	non-sterile	2	242.901	111.998	0.000390595	52.381	4.14267
O.sativa	morning	non-sterile	2	246.144	111.997	0.000380593	52.381	4.03659
O.sativa	morning	non-sterile	2	249.374	111.996	0.000391712	52.381	4.15452
O.sativa	morning	non-sterile	2	252.613	111.994	0.000401585	52.381	4.25923
O.sativa	morning	non-sterile	2	255.863	111.993	0.000391089	52.381	4.14791
O.sativa	morning	non-sterile	2	259.109	111.992	0.000410902	52.381	4.35805
O.sativa	morning	non-sterile	2	262.333	111.991	0.000390852	52.381	4.1454
O.sativa	morning	non-sterile	2	265.57	111.989	0.000401607	52.381	4.25946
O.sativa	morning	non-sterile	2	268.809	111.988	0.000391668	52.381	4.15405
O.sativa	morning	non-sterile	2	272.038	111.987	0.000391524	52.381	4.15252
O.sativa	morning	non-sterile	2	275.287	111.986	0.000391027	52.381	4.14725
O.sativa	morning	non-sterile	2	278.51	111.984	0.000391786	52.381	4.1553
O.sativa	morning	non-sterile	2	281.742	111.983	0.000391687	52.381	4.15425
O.sativa	morning	non-sterile	2	284.991	111.982	0.000412217	52.381	4.37199
O.sativa	morning	non-sterile	2	288.214	111.98	0.000391527	52.381	4.15256
O.sativa	morning	non-sterile	2	291.438	111.979	0.000422827	52.381	4.48452
O.sativa	morning	non-sterile	2	294.692	111.978	0.000391854	52.381	4.15602
O.sativa	morning	non-sterile	2	297.923	111.977	0.000391548	52.381	4.15278
O.sativa	morning	non-sterile	2	301.173	111.975	0.000390407	52.381	4.14068
O.sativa	morning	non-sterile	2	304.422	111.974	0.000390591	52.381	4.14263
O.sativa	morning	non-sterile	2	307.671	111.973	0.000400088	52.381	4.24335
O.sativa	morning	non-sterile	2	310.895	111.971	0.00039089	52.381	4.1458
O.sativa	morning	non-sterile	2	314.124	111.97	0.000422546	52.381	4.48154
O.sativa	morning	non-sterile	2	317.364	111.969	0.000402399	52.381	4.26786
O.sativa	morning	non-sterile	2	320.591	111.968	0.000391943	52.381	4.15697
O.sativa	morning	non-sterile	2	323.84	111.966	0.000391065	52.381	4.14766
O.sativa	morning	non-sterile	2	327.088	111.965	0.000390752	52.381	4.14434
O.sativa	morning	non-sterile	2	330.343	111.964	0.000389672	52.381	4.13288
O.sativa	morning	non-sterile	2	333.566	111.962	0.000421852	52.381	4.47418
O.sativa	morning	non-sterile	2	336.793	111.961	0.000412305	52.381	4.37293
O.sativa	morning	non-sterile	2	340.032	111.96	0.000402638	52.381	4.2704
O.sativa	morning	non-sterile	2	343.26	111.958	0.000402378	52.381	4.26764
O.sativa	morning	non-sterile	2	346.484	111.957	0.000392136	52.381	4.15901
O.sativa	morning	non-sterile	2	349.733	111.956	0.000412296	52.381	4.37283
O.sativa	morning	non-sterile	2	352.963	111.954	0.000391571	52.381	4.15302
O.sativa	morning	non-sterile	2	356.202	111.953	0.000401387	52.381	4.25713
O.sativa	morning	non-sterile	2	359.452	111.952	0.000411628	52.381	4.36575
O.sativa	morning	non-sterile	2	362.691	111.951	0.000390596	52.381	4.14268
O.sativa	morning	non-sterile	2	365.94	111.949	0.000421035	52.381	4.46552
O.sativa	morning	non-sterile	2	369.164	111.948	0.000391132	52.381	4.14837
O.sativa	morning	non-sterile	2	372.39	111.947	0.000401995	52.381	4.26358
O.sativa	morning	non-sterile	2	375.629	111.945	0.000402454	52.381	4.26845
O.sativa	morning	non-sterile	2	378.859	111.944	0.00044355	52.381	4.70431
O.sativa	morning	non-sterile	2	382.108	111.943	0.000411743	52.381	4.36697
O.sativa	morning	non-sterile	2	385.347	111.941	0.000401444	52.381	4.25774
O.sativa	morning	non-sterile	2	388.596	111.939	0.000431302	52.381	4.57441
O.sativa	morning	non-sterile	2	391.83	111.939	0.000421529	52.381	4.47076
O.sativa	morning	non-sterile	2	395.08	111.937	0.000421078	52.381	4.46597
O.sativa	morning	non-sterile	2	398.304	111.936	0.000391511	52.381	4.15239
O.sativa	morning	non-sterile	2	401.54	111.934	0.000422344	52.381	4.4794
O.sativa	morning	non-sterile	2	404.763	111.933	0.000423462	52.381	4.49126
O.sativa	morning	non-sterile	2	407.986	111.932	0.000402784	52.381	4.27195
O.sativa	morning	non-sterile	2	411.236	111.93	0.000422758	52.381	4.48379
O.sativa	morning	non-sterile	2	414.465	111.929	0.000432798	52.381	4.59028
O.sativa	morning	non-sterile	2	417.714	111.928	0.000421494	52.381	4.47039
O.sativa	morning	non-sterile	2	420.963	111.926	0.000400995	52.381	4.25297
O.sativa	morning	non-sterile	2	424.213	111.925	0.000420586	52.381	4.46076
O.sativa	morning	non-sterile	2	427.444	111.924	0.000421274	52.381	4.46805
O.sativa	morning	non-sterile	2	430.684	111.922	0.000421631	52.381	4.47184
O.sativa	morning	non-sterile	2	433.907	111.921	0.000412684	52.381	4.37695
O.sativa	morning	non-sterile	2	437.131	111.919	0.000433653	52.381	4.59935
O.sativa	morning	non-sterile	2	440.38	111.918	0.000422996	52.381	4.48632
O.sativa	morning	non-sterile	2	443.63	111.917	0.000421716	52.381	4.47274
O.sativa	morning	non-sterile	2	446.88	111.915	0.000410297	52.381	4.35163
O.sativa	morning	non-sterile	2	450.129	111.914	0.000451344	52.381	4.78698
O.sativa	morning	non-sterile	2	453.36	111.912	0.000431595	52.381	4.57752
O.sativa	morning	non-sterile	2	456.588	111.911	0.000432485	52.381	4.58696
O.sativa	morning	non-sterile	2	459.811	111.91	0.000423475	52.381	4.4914
O.sativa	morning	non-sterile	2	463.051	111.908	0.000443709	52.381	4.706
O.sativa	morning	non-sterile	2	466.294	111.907	0.000463641	52.381	4.9174
O.sativa	morning	non-sterile	2	469.543	111.906	0.000431643	52.381	4.57803
O.sativa	morning	non-sterile	2	472.774	111.904	0.00042174	52.381	4.473
O.sativa	morning	non-sterile	2	475.997	111.902	0.000443385	52.381	4.70256
O.sativa	morning	non-sterile	2	479.226	111.901	0.000475111	52.381	5.03905
O.sativa	morning	non-sterile	2	482.46	111.9	0.000454342	52.381	4.81877
O.sativa	morning	non-sterile	2	485.679	111.898	0.000433835	52.381	4.60128
O.sativa	morning	non-sterile	2	488.908	111.897	0.000413201	52.381	4.38243
O.sativa	morning	non-sterile	2	492.154	111.895	0.000474359	52.381	5.03108
O.sativa	morning	non-sterile	2	495.404	111.894	0.00044212	52.381	4.68915
O.sativa	morning	non-sterile	2	498.635	111.893	0.000442045	52.381	4.68835
O.sativa	morning	non-sterile	2	501.865	111.891	0.000422348	52.381	4.47944
O.sativa	morning	non-sterile	2	505.104	111.89	0.000443331	52.381	4.70199
O.sativa	morning	non-sterile	2	508.343	111.888	0.000463532	52.381	4.91624
O.sativa	morning	non-sterile	2	511.584	111.887	0.000442425	52.381	4.69238
O.sativa	morning	non-sterile	2	514.833	111.885	0.00044198	52.381	4.68766
O.sativa	morning	non-sterile	2	518.082	111.884	0.000441526	52.381	4.68285
O.sativa	morning	non-sterile	2	521.321	111.882	0.000451859	52.381	4.79244
O.sativa	morning	non-sterile	2	524.549	111.881	0.000442479	52.381	4.69295
O.sativa	morning	non-sterile	2	527.773	111.879	0.000443724	52.381	4.70616
O.sativa	morning	non-sterile	2	530.996	111.878	0.000423807	52.381	4.49492
O.sativa	morning	non-sterile	2	534.246	111.876	0.000474201	52.381	5.0294
O.sativa	morning	non-sterile	2	537.469	111.875	0.000443171	52.381	4.70029
O.sativa	morning	non-sterile	2	540.697	111.874	0.000463598	52.381	4.91694
O.sativa	morning	non-sterile	2	543.947	111.872	0.000443078	52.381	4.69931
O.sativa	morning	non-sterile	2	547.196	111.871	0.000452344	52.381	4.79758
O.sativa	morning	non-sterile	2	550.452	111.869	0.000481801	52.381	5.11001
O.sativa	morning	non-sterile	2	553.671	111.868	0.000441944	52.381	4.68728
O.sativa	morning	non-sterile	2	556.899	111.866	0.000463439	52.381	4.91526
O.sativa	morning	non-sterile	2	560.149	111.865	0.000433002	52.381	4.59244
O.sativa	morning	non-sterile	2	563.388	111.863	0.000452809	52.381	4.80252
O.sativa	morning	non-sterile	2	566.641	111.862	0.000482394	52.381	5.1163
O.sativa	morning	non-sterile	2	569.871	111.86	0.000452343	52.381	4.79757
O.sativa	morning	non-sterile	2	573.1	111.859	0.00047347	52.381	5.02165
O.sativa	morning	non-sterile	2	576.349	111.857	0.000432635	52.381	4.58855
O.sativa	morning	non-sterile	2	579.599	111.856	0.000462671	52.381	4.90711
O.sativa	morning	non-sterile	2	582.838	111.854	0.000482697	52.381	5.11951
O.sativa	morning	non-sterile	2	586.096	111.853	0.00046188	52.381	4.89872
O.sativa	morning	non-sterile	2	589.335	111.851	0.000472661	52.381	5.01307
O.sativa	morning	non-sterile	2	592.575	111.85	0.000431458	52.381	4.57607
O.sativa	morning	non-sterile	2	595.824	111.848	0.000462551	52.381	4.90584
O.sativa	morning	non-sterile	2	599.074	111.847	0.000482521	52.381	5.11764
O.sativa	morning	non-sterile	2	602.324	111.845	0.000471867	52.381	5.00465
O.sativa	morning	non-sterile	2	605.563	111.844	0.000472355	52.381	5.00982
O.sativa	morning	non-sterile	2	608.791	111.842	0.000452914	52.381	4.80363
O.sativa	morning	non-sterile	2	612.021	111.841	0.000464048	52.381	4.92172
O.sativa	morning	non-sterile	2	615.27	111.839	0.000494329	52.381	5.24288
O.sativa	morning	non-sterile	2	618.51	111.838	0.000483493	52.381	5.12795
O.sativa	morning	non-sterile	2	621.74	111.836	0.000483486	52.381	5.12788
O.sativa	morning	non-sterile	2	624.996	111.835	0.000462594	52.381	4.9063
O.sativa	morning	non-sterile	2	628.246	111.833	0.000462134	52.381	4.90142
O.sativa	morning	non-sterile	2	631.495	111.831	0.000492031	52.381	5.21851
O.sativa	morning	non-sterile	2	634.749	111.83	0.000481929	52.381	5.11136
O.sativa	morning	non-sterile	2	637.974	111.828	0.000514104	52.381	5.45261
O.sativa	morning	non-sterile	2	641.205	111.827	0.000473848	52.381	5.02566
O.sativa	morning	non-sterile	2	644.454	111.825	0.000484328	52.381	5.13681
O.sativa	morning	non-sterile	2	647.693	111.823	0.000462943	52.381	4.91
O.sativa	morning	non-sterile	2	650.931	111.822	0.000472894	52.381	5.01554
O.sativa	morning	non-sterile	2	654.185	111.82	0.000493159	52.381	5.23047
O.sativa	morning	non-sterile	2	657.41	111.819	0.000493861	52.381	5.23791
O.sativa	morning	non-sterile	2	660.659	111.817	0.000493404	52.381	5.23307
O.sativa	morning	non-sterile	2	663.883	111.816	0.000484786	52.381	5.14167
O.sativa	morning	non-sterile	2	667.132	111.814	0.000473293	52.381	5.01977
O.sativa	morning	non-sterile	2	670.363	111.812	0.000494772	52.381	5.24758
O.sativa	morning	non-sterile	2	673.591	111.811	0.000484172	52.381	5.13515
O.sativa	morning	non-sterile	2	676.843	111.809	0.000514779	52.381	5.45977
O.sativa	morning	non-sterile	2	680.067	111.808	0.000494456	52.381	5.24423
O.sativa	morning	non-sterile	2	683.296	111.806	0.000484078	52.381	5.13416
O.sativa	morning	non-sterile	2	686.546	111.804	0.000484247	52.381	5.13595
O.sativa	morning	non-sterile	2	689.795	111.803	0.000493366	52.381	5.23266
O.sativa	morning	non-sterile	2	693.044	111.801	0.000502684	52.381	5.33149
O.sativa	morning	non-sterile	2	696.293	111.8	0.00048217	52.381	5.11392
O.sativa	morning	non-sterile	2	699.546	111.798	0.000523009	52.381	5.54706
O.sativa	morning	non-sterile	2	702.774	111.796	0.000513747	52.381	5.44883
O.sativa	morning	non-sterile	2	706.022	111.795	0.000493296	52.381	5.23192
O.sativa	morning	non-sterile	2	709.261	111.793	0.000483788	52.381	5.13108
O.sativa	morning	non-sterile	2	712.51	111.792	0.000482804	52.381	5.12064
O.sativa	morning	non-sterile	2	715.76	111.79	0.000513512	52.381	5.44633
O.sativa	morning	non-sterile	2	719.009	111.788	0.000492405	52.381	5.22247
O.sativa	morning	non-sterile	2	722.238	111.787	0.000524369	52.381	5.56148
O.sativa	morning	non-sterile	2	725.467	111.785	0.000515143	52.381	5.46363
O.sativa	morning	non-sterile	2	728.691	111.783	0.000506095	52.381	5.36767
O.sativa	morning	non-sterile	2	731.914	111.782	0.00049604	52.381	5.26103
O.sativa	morning	non-sterile	2	735.138	111.78	0.000506629	52.381	5.37333
O.sativa	morning	non-sterile	2	738.388	111.778	0.000515693	52.381	5.46947
O.sativa	morning	non-sterile	2	741.637	111.777	0.000493772	52.381	5.23697
O.sativa	morning	non-sterile	2	744.876	111.775	0.000513546	52.381	5.4467
O.sativa	morning	non-sterile	2	748.124	111.773	0.000513595	52.381	5.44721
O.sativa	morning	non-sterile	2	751.364	111.772	0.000555215	52.381	5.88864
O.sativa	morning	non-sterile	2	754.602	111.77	0.000493492	52.381	5.234
O.sativa	morning	non-sterile	2	757.831	111.769	0.0005048	52.381	5.35393
O.sativa	morning	non-sterile	2	761.055	111.767	0.00049545	52.381	5.25477
O.sativa	morning	non-sterile	2	764.279	111.765	0.000506389	52.381	5.37079
O.sativa	morning	non-sterile	2	767.528	111.764	0.000505306	52.381	5.3593
O.sativa	morning	non-sterile	2	770.757	111.762	0.000494611	52.381	5.24587
O.sativa	morning	non-sterile	2	774.012	111.76	0.000544482	52.381	5.7748
O.sativa	morning	non-sterile	2	777.262	111.758	0.000534153	52.381	5.66525
O.sativa	morning	non-sterile	2	780.511	111.757	0.000553618	52.381	5.8717
O.sativa	morning	non-sterile	2	783.741	111.755	0.000503476	52.381	5.33989
O.sativa	morning	non-sterile	2	786.98	111.753	0.000514353	52.381	5.45525
O.sativa	morning	non-sterile	2	790.226	111.752	0.000504271	52.381	5.34832
O.sativa	morning	non-sterile	2	793.457	111.75	0.000524885	52.381	5.56696
O.sativa	morning	non-sterile	2	796.696	111.748	0.000535168	52.381	5.67602
O.sativa	morning	non-sterile	2	799.925	111.747	0.000515481	52.381	5.46722
O.sativa	morning	non-sterile	2	803.165	111.745	0.000545911	52.381	5.78996
O.sativa	morning	non-sterile	2	806.404	111.743	0.000525318	52.381	5.57155
O.sativa	morning	non-sterile	2	809.653	111.741	0.000555099	52.381	5.88741
O.sativa	morning	non-sterile	2	812.907	111.74	0.000533737	52.381	5.66084
O.sativa	morning	non-sterile	2	816.156	111.738	0.00055375	52.381	5.8731
O.sativa	morning	non-sterile	2	819.385	111.736	0.000503313	52.381	5.33816
O.sativa	morning	non-sterile	2	822.615	111.735	0.00050464	52.381	5.35224
O.sativa	morning	non-sterile	2	825.864	111.733	0.000514872	52.381	5.46076
O.sativa	morning	non-sterile	2	829.103	111.731	0.000524764	52.381	5.56567
O.sativa	morning	non-sterile	2	832.352	111.729	0.000544195	52.381	5.77176
O.sativa	morning	non-sterile	2	835.582	111.728	0.000504091	52.381	5.34641
O.sativa	morning	non-sterile	2	838.821	111.726	0.000545266	52.381	5.78312
O.sativa	morning	non-sterile	2	842.07	111.724	0.00052473	52.381	5.56531
O.sativa	morning	non-sterile	2	845.32	111.722	0.000564824	52.381	5.99055
O.sativa	morning	non-sterile	2	848.547	111.721	0.00054486	52.381	5.77881
O.sativa	morning	non-sterile	2	851.777	111.719	0.000566552	52.381	6.00888
O.sativa	morning	non-sterile	2	855.006	111.717	0.000516206	52.381	5.47491
O.sativa	morning	non-sterile	2	858.255	111.716	0.000515018	52.381	5.46231
O.sativa	morning	non-sterile	2	861.494	111.714	0.000514481	52.381	5.45661
O.sativa	morning	non-sterile	2	864.719	111.712	0.000545684	52.381	5.78755
O.sativa	morning	non-sterile	2	867.942	111.71	0.000557401	52.381	5.91182
O.sativa	morning	non-sterile	2	871.181	111.709	0.000536816	52.381	5.6935
O.sativa	morning	non-sterile	2	874.412	111.707	0.000536491	52.381	5.69005
O.sativa	morning	non-sterile	2	877.661	111.705	0.000535051	52.381	5.67478
O.sativa	morning	non-sterile	2	880.892	111.703	0.000556082	52.381	5.89783
O.sativa	morning	non-sterile	2	884.116	111.701	0.000556429	52.381	5.90151
O.sativa	morning	non-sterile	2	887.345	111.7	0.000567906	52.381	6.02324
O.sativa	morning	non-sterile	2	890.568	111.698	0.000547732	52.381	5.80927
O.sativa	morning	non-sterile	2	893.817	111.696	0.000577136	52.381	6.12113
O.sativa	morning	non-sterile	2	897.071	111.694	0.000555139	52.381	5.88783
O.sativa	morning	non-sterile	2	900.31	111.693	0.00053369	52.381	5.66034
O.sativa	morning	non-sterile	2	903.533	111.691	0.000525003	52.381	5.56821
O.sativa	morning	non-sterile	2	906.772	111.689	0.000525809	52.381	5.57676
O.sativa	morning	non-sterile	2	910.022	111.687	0.000566367	52.381	6.00692
O.sativa	morning	non-sterile	2	913.267	111.686	0.000534196	52.381	5.66571
O.sativa	morning	non-sterile	2	916.506	111.684	0.000554772	52.381	5.88394
O.sativa	morning	non-sterile	2	919.755	111.682	0.000534253	52.381	5.66631
O.sativa	morning	non-sterile	2	923.005	111.68	0.000554568	52.381	5.88178
O.sativa	morning	non-sterile	2	926.255	111.678	0.000543662	52.381	5.76611
O.sativa	morning	non-sterile	2	929.504	111.676	0.000564162	52.381	5.98353
O.sativa	morning	non-sterile	2	932.754	111.675	0.000553925	52.381	5.87496
O.sativa	morning	non-sterile	2	936.003	111.673	0.000574442	52.381	6.09256
O.sativa	morning	non-sterile	2	939.253	111.671	0.000553943	52.381	5.87515
O.sativa	morning	non-sterile	2	942.497	111.669	0.000574775	52.381	6.09609
O.sativa	morning	non-sterile	2	945.746	111.667	0.000554265	52.381	5.87856
O.sativa	morning	non-sterile	2	948.97	111.665	0.00056598	52.381	6.00281
O.sativa	morning	non-sterile	2	952.21	111.664	0.000555933	52.381	5.89625
O.sativa	morning	non-sterile	2	955.46	111.662	0.000545694	52.381	5.78766
O.sativa	morning	non-sterile	2	958.709	111.66	0.000533956	52.381	5.66316
O.sativa	morning	non-sterile	2	961.959	111.659	0.000533409	52.381	5.65736
O.sativa	morning	non-sterile	2	965.209	111.657	0.000553883	52.381	5.87451
O.sativa	morning	non-sterile	2	968.442	111.655	0.000565112	52.381	5.99361
O.sativa	morning	non-sterile	2	971.667	111.653	0.000556173	52.381	5.8988
O.sativa	morning	non-sterile	2	974.891	111.651	0.000547422	52.381	5.80599
O.sativa	morning	non-sterile	2	978.114	111.649	0.000558297	52.381	5.92133
O.sativa	morning	non-sterile	2	981.343	111.648	0.000547767	52.381	5.80964
O.sativa	morning	non-sterile	2	984.592	111.646	0.00055656	52.381	5.9029
O.sativa	morning	non-sterile	2	987.824	111.644	0.000545751	52.381	5.78826
O.sativa	morning	non-sterile	2	991.063	111.642	0.000576136	52.381	6.11053
O.sativa	morning	non-sterile	2	994.302	111.641	0.000556156	52.381	5.89862
O.sativa	morning	non-sterile	2	997.551	111.638	0.000575637	52.381	6.10524
O.sativa	morning	non-sterile	2	1000.78	111.637	0.000566047	52.381	6.00352
O.sativa	morning	non-sterile	2	1004	111.635	0.000587481	52.381	6.23085
O.sativa	morning	non-sterile	2	1007.25	111.633	0.000567265	52.381	6.01644
O.sativa	morning	non-sterile	2	1010.5	111.631	0.000576203	52.381	6.11124
O.sativa	morning	non-sterile	2	1013.75	111.629	0.000554209	52.381	5.87797
O.sativa	morning	non-sterile	2	1016.97	111.628	0.000555257	52.381	5.88908
O.sativa	morning	non-sterile	2	1020.22	111.626	0.000534896	52.381	5.67313
O.sativa	morning	non-sterile	2	1023.44	111.624	0.000546647	52.381	5.79777
O.sativa	morning	non-sterile	2	1026.68	111.622	0.000566583	52.381	6.00921
O.sativa	morning	non-sterile	2	1029.93	111.62	0.000576892	52.381	6.11855
O.sativa	morning	non-sterile	2	1033.18	111.618	0.000585678	52.381	6.21173
O.sativa	morning	non-sterile	2	1036.42	111.617	0.000565	52.381	5.99242
O.sativa	morning	non-sterile	2	1039.66	111.615	0.000564832	52.381	5.99064
O.sativa	morning	non-sterile	2	1042.91	111.613	0.000554578	52.381	5.88188
O.sativa	morning	non-sterile	2	1046.16	111.611	0.000574513	52.381	6.09331
O.sativa	morning	non-sterile	2	1049.41	111.609	0.000574494	52.381	6.09311
O.sativa	morning	non-sterile	2	1052.66	111.607	0.000574492	52.381	6.09309
O.sativa	morning	non-sterile	2	1055.91	111.606	0.000553975	52.381	5.87549
O.sativa	morning	non-sterile	2	1059.16	111.603	0.000584752	52.381	6.20191
O.sativa	morning	non-sterile	2	1062.4	111.602	0.000575194	52.381	6.10054
O.sativa	morning	non-sterile	2	1065.65	111.6	0.000585434	52.381	6.20914
O.sativa	morning	non-sterile	2	1068.87	111.598	0.000555822	52.381	5.89508
O.sativa	morning	non-sterile	2	1072.11	111.596	0.000587027	52.381	6.22604
O.sativa	morning	non-sterile	2	1075.34	111.594	0.000577913	52.381	6.12937
O.sativa	morning	non-sterile	2	1078.56	111.592	0.000598736	52.381	6.35022
O.sativa	morning	non-sterile	2	1081.78	111.591	0.000578563	52.381	6.13627
O.sativa	morning	non-sterile	2	1085.03	111.588	0.000597903	52.381	6.34139
O.sativa	morning	non-sterile	2	1088.28	111.587	0.000575902	52.381	6.10805
O.sativa	morning	non-sterile	2	1091.51	111.585	0.000596587	52.381	6.32743
O.sativa	morning	non-sterile	2	1094.76	111.583	0.000575872	52.381	6.10773
O.sativa	morning	non-sterile	2	1097.99	111.581	0.000597993	52.381	6.34234
O.sativa	morning	non-sterile	2	1101.23	111.579	0.000575837	52.381	6.10736
O.sativa	morning	non-sterile	2	1104.48	111.577	0.000596595	52.381	6.32752
O.sativa	morning	non-sterile	2	1107.73	111.575	0.000564232	52.381	5.98427
O.sativa	morning	non-sterile	2	1110.99	111.573	0.000584306	52.381	6.19718
O.sativa	morning	non-sterile	2	1114.22	111.572	0.000564667	52.381	5.98889
O.sativa	morning	non-sterile	2	1117.47	111.57	0.000595457	52.381	6.31545
O.sativa	morning	non-sterile	2	1120.73	111.568	0.000575089	52.381	6.09942
O.sativa	morning	non-sterile	2	1123.95	111.566	0.000596293	52.381	6.32431
O.sativa	morning	non-sterile	2	1127.21	111.564	0.000575465	52.381	6.10341
O.sativa	morning	non-sterile	2	1130.46	111.562	0.000596278	52.381	6.32415
O.sativa	morning	non-sterile	2	1133.7	111.56	0.000574199	52.381	6.08998
O.sativa	morning	non-sterile	2	1136.96	111.558	0.000594907	52.381	6.30961
O.sativa	morning	non-sterile	2	1140.2	111.556	0.000574387	52.381	6.09198
O.sativa	morning	non-sterile	2	1143.43	111.554	0.000596557	52.381	6.32711
O.sativa	morning	non-sterile	2	1146.68	111.553	0.000576145	52.381	6.11062
O.sativa	morning	non-sterile	2	1149.9	111.55	0.00060854	52.381	6.45421
O.sativa	morning	non-sterile	2	1153.13	111.549	0.000587455	52.381	6.23058
O.sativa	morning	non-sterile	2	1156.39	111.547	0.000607629	52.381	6.44454
O.sativa	morning	non-sterile	2	1159.64	111.545	0.000564839	52.381	5.99071
O.sativa	morning	non-sterile	2	1162.89	111.543	0.000594532	52.381	6.30564
O.sativa	morning	non-sterile	2	1166.11	111.541	0.000544825	52.381	5.77844
O.sativa	morning	non-sterile	2	1169.36	111.539	0.000617161	52.381	6.54564
O.sativa	morning	non-sterile	2	1172.58	111.537	0.000556686	52.381	5.90424
O.sativa	morning	non-sterile	2	1175.83	111.535	0.000606735	52.381	6.43506
O.sativa	morning	non-sterile	2	1179.07	111.534	0.000545401	52.381	5.78455
O.sativa	morning	non-sterile	2	1182.3	111.532	0.000586231	52.381	6.2176
O.sativa	morning	non-sterile	2	1185.53	111.53	0.000577486	52.381	6.12485
O.sativa	morning	non-sterile	2	1188.76	111.528	0.000588337	52.381	6.23993
O.sativa	morning	non-sterile	2	1192.01	111.526	0.000587441	52.381	6.23043
O.sativa	morning	non-sterile	2	1195.28	111.524	0.000584668	52.381	6.20102
O.sativa	morning	non-sterile	2	1198.51	111.522	0.000584658	52.381	6.20091
O.sativa	morning	non-sterile	2	1201.76	111.52	0.000584675	52.381	6.20109
O.sativa	morning	non-sterile	2	1205.01	111.518	0.000596191	52.381	6.32323
O.sativa	morning	non-sterile	2	1208.26	111.516	0.000594999	52.381	6.31059
O.sativa	morning	non-sterile	2	1211.48	111.515	0.000596549	52.381	6.32703
O.sativa	morning	non-sterile	2	1214.7	111.513	0.000587867	52.381	6.23495
O.sativa	morning	non-sterile	2	1217.93	111.511	0.00059978	52.381	6.3613
O.sativa	morning	non-sterile	2	1221.18	111.509	0.000587975	52.381	6.23609
O.sativa	morning	non-sterile	2	1224.42	111.507	0.000596638	52.381	6.32797
O.sativa	morning	non-sterile	2	1227.67	111.505	0.000584732	52.381	6.2017
O.sativa	morning	non-sterile	2	1230.92	111.503	0.000605251	52.381	6.41932
O.sativa	morning	non-sterile	2	1234.17	111.501	0.000595013	52.381	6.31074
O.sativa	morning	non-sterile	2	1237.4	111.499	0.000606447	52.381	6.43201
O.sativa	morning	non-sterile	2	1240.66	111.497	0.000585586	52.381	6.21075
O.sativa	morning	non-sterile	2	1243.88	111.495	0.000597744	52.381	6.3397
O.sativa	morning	non-sterile	2	1247.1	111.493	0.000587872	52.381	6.235
O.sativa	morning	non-sterile	2	1250.32	111.492	0.000600026	52.381	6.36391
O.sativa	morning	non-sterile	2	1253.56	111.49	0.000567914	52.381	6.02332
O.sativa	morning	non-sterile	2	1256.79	111.488	0.000598939	52.381	6.35238
O.sativa	morning	non-sterile	2	1260.04	111.486	0.000576512	52.381	6.11452
O.sativa	morning	non-sterile	2	1263.28	111.484	0.000618012	52.381	6.55467
O.sativa	morning	non-sterile	2	1266.53	111.482	0.000564904	52.381	5.9914
O.sativa	morning	non-sterile	2	1269.78	111.48	0.000616559	52.381	6.53926
O.sativa	morning	non-sterile	2	1273.01	111.478	0.000575495	52.381	6.10373
O.sativa	morning	non-sterile	2	1276.26	111.476	0.000616237	52.381	6.53584
O.sativa	morning	non-sterile	2	1279.48	111.474	0.000566546	52.381	6.00882
O.sativa	morning	non-sterile	2	1282.73	111.472	0.000596196	52.381	6.32329
O.sativa	morning	non-sterile	2	1285.99	111.471	0.000575559	52.381	6.10441
O.sativa	morning	non-sterile	2	1289.23	111.469	0.000605318	52.381	6.42003
O.sativa	morning	non-sterile	2	1292.48	111.467	0.000595194	52.381	6.31266
O.sativa	morning	non-sterile	2	1295.72	111.465	0.000595626	52.381	6.31724
O.sativa	morning	non-sterile	2	1298.97	111.463	0.000584758	52.381	6.20197
O.sativa	morning	non-sterile	2	1302.21	111.461	0.000596121	52.381	6.32249
O.sativa	morning	non-sterile	2	1305.45	111.459	0.000596124	52.381	6.32252
O.sativa	morning	non-sterile	2	1308.68	111.457	0.000608026	52.381	6.44875
O.sativa	morning	non-sterile	2	1311.93	111.455	0.000596661	52.381	6.32822
O.sativa	morning	non-sterile	2	1315.18	111.453	0.000606901	52.381	6.43682
O.sativa	morning	non-sterile	2	1318.43	111.451	0.00058475	52.381	6.20189
O.sativa	morning	non-sterile	2	1321.68	111.449	0.000595007	52.381	6.31067
O.sativa	morning	non-sterile	2	1324.9	111.447	0.000586295	52.381	6.21827
O.sativa	morning	non-sterile	2	1328.13	111.445	0.000608156	52.381	6.45013
O.sativa	morning	non-sterile	2	1331.38	111.444	0.000587623	52.381	6.23236
O.sativa	morning	non-sterile	2	1334.61	111.441	0.000607903	52.381	6.44745
O.sativa	morning	non-sterile	2	1337.86	111.44	0.000585992	52.381	6.21506
O.sativa	morning	non-sterile	2	1341.09	111.438	0.00061808	52.381	6.55539
O.sativa	morning	non-sterile	2	1344.34	111.436	0.000586007	52.381	6.21522
O.sativa	morning	non-sterile	2	1347.58	111.434	0.000616822	52.381	6.54205
O.sativa	morning	non-sterile	2	1350.83	111.432	0.000584746	52.381	6.20185
O.sativa	morning	non-sterile	2	1354.09	111.43	0.000635565	52.381	6.74083
O.sativa	morning	non-sterile	2	1357.34	111.428	0.000594512	52.381	6.30542
O.sativa	morning	non-sterile	2	1360.56	111.426	0.00063737	52.381	6.75998
O.sativa	morning	non-sterile	2	1363.81	111.424	0.000576128	52.381	6.11044
O.sativa	morning	non-sterile	2	1367.06	111.422	0.000627423	52.381	6.65448
O.sativa	morning	non-sterile	2	1370.31	111.42	0.00059518	52.381	6.31251
O.sativa	morning	non-sterile	2	1373.55	111.418	0.000626275	52.381	6.6423
O.sativa	morning	non-sterile	2	1376.79	111.416	0.000596497	52.381	6.32648
O.sativa	morning	non-sterile	2	1380.01	111.414	0.000607978	52.381	6.44825
O.sativa	morning	non-sterile	2	1383.26	111.412	0.000597533	52.381	6.33747
O.sativa	morning	non-sterile	2	1386.49	111.41	0.000608135	52.381	6.44991
O.sativa	morning	non-sterile	2	1389.72	111.408	0.000597801	52.381	6.34031
O.sativa	morning	non-sterile	2	1392.94	111.406	0.000609352	52.381	6.46282
O.sativa	morning	non-sterile	2	1396.17	111.404	0.00059905	52.381	6.35355
O.sativa	morning	non-sterile	2	1399.4	111.402	0.000609006	52.381	6.45915
O.sativa	morning	non-sterile	2	1402.64	111.4	0.000598343	52.381	6.34606
O.sativa	morning	non-sterile	2	1405.86	111.398	0.000608979	52.381	6.45886
O.sativa	morning	non-sterile	2	1409.11	111.396	0.000597284	52.381	6.33482
O.sativa	morning	non-sterile	2	1412.35	111.394	0.000607249	52.381	6.44051
O.sativa	morning	non-sterile	2	1415.59	111.392	0.000596462	52.381	6.32611
O.sativa	morning	non-sterile	2	1418.83	111.391	0.000606961	52.381	6.43746
O.sativa	morning	non-sterile	2	1422.06	111.389	0.000597692	52.381	6.33915
O.sativa	morning	non-sterile	2	1425.29	111.387	0.000608112	52.381	6.44967
O.sativa	morning	non-sterile	2	1428.51	111.384	0.000640782	52.381	6.79617
O.sativa	morning	non-sterile	2	1431.73	111.383	0.000609755	52.381	6.46709
O.sativa	morning	non-sterile	2	1434.98	111.38	0.000649515	52.381	6.88879
O.sativa	morning	non-sterile	2	1438.21	111.379	0.000566786	52.381	6.01136
O.sativa	morning	non-sterile	2	1441.43	111.376	0.000639154	52.381	6.7789
O.sativa	morning	non-sterile	2	1444.66	111.375	0.000589118	52.381	6.24822
O.sativa	morning	non-sterile	2	1447.88	111.373	0.000651161	52.381	6.90625
O.sativa	morning	non-sterile	2	1451.11	111.371	0.000599473	52.381	6.35804
O.sativa	morning	non-sterile	2	1454.35	111.368	0.000628996	52.381	6.67116
O.sativa	morning	non-sterile	2	1457.58	111.367	0.00059783	52.381	6.34062
O.sativa	morning	non-sterile	2	1460.81	111.365	0.000628428	52.381	6.66514
O.sativa	morning	non-sterile	2	1464.05	111.363	0.000598267	52.381	6.34525
O.sativa	morning	non-sterile	2	1467.29	111.361	0.0006181	52.381	6.5556
O.sativa	morning	non-sterile	2	1470.53	111.359	0.000596854	52.381	6.33026
O.sativa	morning	non-sterile	2	1473.77	111.357	0.000617431	52.381	6.5485
O.sativa	morning	non-sterile	2	1477.02	111.355	0.000606408	52.381	6.43159
O.sativa	morning	non-sterile	2	1480.27	111.353	0.000616073	52.381	6.5341
O.sativa	morning	non-sterile	2	1483.49	111.351	0.000596433	52.381	6.3258
O.sativa	morning	non-sterile	2	1486.73	111.349	0.000607456	52.381	6.44271
O.sativa	morning	non-sterile	2	1489.99	111.347	0.000596847	52.381	6.33019
O.sativa	morning	non-sterile	2	1493.22	111.345	0.000616783	52.381	6.54163
O.sativa	morning	non-sterile	2	1496.46	111.343	0.000606342	52.381	6.43089
O.sativa	morning	non-sterile	2	1499.7	111.341	0.000617892	52.381	6.55339
O.sativa	morning	non-sterile	2	1502.92	111.339	0.000597969	52.381	6.34209
O.sativa	morning	non-sterile	2	1506.17	111.337	0.000617972	52.381	6.55424
O.sativa	morning	non-sterile	2	1509.4	111.335	0.000607898	52.381	6.4474
O.sativa	morning	non-sterile	2	1512.65	111.333	0.000626811	52.381	6.64799
O.sativa	morning	non-sterile	2	1515.87	111.331	0.00059751	52.381	6.33722
O.sativa	morning	non-sterile	2	1519.11	111.329	0.000638192	52.381	6.7687
O.sativa	morning	non-sterile	2	1522.36	111.327	0.000617715	52.381	6.55152
O.sativa	morning	non-sterile	2	1525.61	111.325	0.000647036	52.381	6.8625
O.sativa	morning	non-sterile	2	1528.86	111.323	0.000605436	52.381	6.42129
O.sativa	morning	non-sterile	2	1532.11	111.321	0.000636211	52.381	6.74769
O.sativa	morning	non-sterile	2	1535.36	111.319	0.000625975	52.381	6.63912
O.sativa	morning	non-sterile	2	1538.61	111.317	0.000636049	52.381	6.74597
O.sativa	morning	non-sterile	2	1541.85	111.315	0.000616166	52.381	6.53509
O.sativa	morning	non-sterile	2	1545.07	111.313	0.000617511	52.381	6.54935
O.sativa	morning	non-sterile	2	1548.31	111.311	0.000607758	52.381	6.44591
O.sativa	morning	non-sterile	2	1551.55	111.309	0.000617981	52.381	6.55434
O.sativa	morning	non-sterile	2	1554.8	111.306	0.000657669	52.381	6.97527
O.sativa	morning	non-sterile	2	1558.05	111.305	0.000616129	52.381	6.5347
O.sativa	morning	non-sterile	2	1561.3	111.302	0.000656535	52.381	6.96324
O.sativa	morning	non-sterile	2	1564.54	111.301	0.000595503	52.381	6.31594
O.sativa	morning	non-sterile	2	1567.79	111.299	0.000646794	52.381	6.85993
O.sativa	morning	non-sterile	2	1571.03	111.297	0.000596171	52.381	6.32302
O.sativa	morning	non-sterile	2	1574.26	111.295	0.00061762	52.381	6.55051
O.sativa	morning	non-sterile	2	1577.5	111.293	0.00060798	52.381	6.44827
O.sativa	morning	non-sterile	2	1580.75	111.291	0.000617521	52.381	6.54946
O.sativa	morning	non-sterile	2	1584	111.289	0.000605796	52.381	6.4251
O.sativa	morning	non-sterile	2	1587.25	111.287	0.000615436	52.381	6.52735
O.sativa	morning	non-sterile	2	1590.49	111.285	0.000595018	52.381	6.31079
O.sativa	morning	non-sterile	2	1593.73	111.283	0.000616201	52.381	6.53546
O.sativa	morning	non-sterile	2	1596.98	111.281	0.00060592	52.381	6.42642
O.sativa	morning	non-sterile	2	1600.23	111.279	0.000616101	52.381	6.5344
O.sativa	morning	non-sterile	2	1603.47	111.277	0.000606118	52.381	6.42852
O.sativa	morning	non-sterile	2	1606.71	111.275	0.000617035	52.381	6.5443
O.sativa	morning	non-sterile	2	1609.96	111.273	0.000606856	52.381	6.43635
O.sativa	morning	non-sterile	2	1613.21	111.271	0.000615896	52.381	6.53222
O.sativa	morning	non-sterile	2	1616.46	111.269	0.000605	52.381	6.41666
O.sativa	morning	non-sterile	2	1619.71	111.267	0.000625519	52.381	6.63429
O.sativa	morning	non-sterile	2	1622.94	111.265	0.000596214	52.381	6.32348
O.sativa	morning	non-sterile	2	1626.16	111.263	0.000618425	52.381	6.55905
O.sativa	morning	non-sterile	2	1629.4	111.261	0.000598432	52.381	6.347
O.sativa	morning	non-sterile	2	1632.63	111.259	0.000639484	52.381	6.7824
O.sativa	morning	non-sterile	2	1635.88	111.257	0.000617497	52.381	6.5492
O.sativa	morning	non-sterile	2	1639.11	111.255	0.000638924	52.381	6.77646
O.sativa	morning	non-sterile	2	1642.35	111.253	0.000607389	52.381	6.442
O.sativa	morning	non-sterile	2	1645.58	111.251	0.000618189	52.381	6.55654
O.sativa	morning	non-sterile	2	1648.83	111.249	0.000596209	52.381	6.32342
O.sativa	morning	non-sterile	2	1652.08	111.247	0.000636829	52.381	6.75424
O.sativa	morning	non-sterile	2	1655.33	111.245	0.000605442	52.381	6.42135
O.sativa	morning	non-sterile	2	1658.56	111.243	0.000648108	52.381	6.87387
O.sativa	morning	non-sterile	2	1661.78	111.241	0.000587652	52.381	6.23267
O.sativa	morning	non-sterile	2	1665.03	111.239	0.000639045	52.381	6.77774
O.sativa	morning	non-sterile	2	1668.28	111.237	0.000596178	52.381	6.32309
O.sativa	morning	non-sterile	2	1671.51	111.235	0.000627489	52.381	6.65518
O.sativa	morning	non-sterile	2	1674.74	111.233	0.000597666	52.381	6.33888
O.sativa	morning	non-sterile	2	1677.97	111.231	0.000609351	52.381	6.46281
O.sativa	morning	non-sterile	2	1681.19	111.229	0.000609348	52.381	6.46278
O.sativa	morning	non-sterile	2	1684.44	111.227	0.000618418	52.381	6.55897
O.sativa	morning	non-sterile	2	1687.69	111.225	0.000606934	52.381	6.43717
O.sativa	morning	non-sterile	2	1690.91	111.223	0.000606717	52.381	6.43487
O.sativa	morning	non-sterile	2	1694.14	111.221	0.000597895	52.381	6.3413
O.sativa	morning	non-sterile	2	1697.38	111.219	0.000608808	52.381	6.45705
O.sativa	morning	non-sterile	2	1700.62	111.217	0.000597764	52.381	6.33992
O.sativa	morning	non-sterile	2	1703.84	111.215	0.000608218	52.381	6.45079
O.sativa	morning	non-sterile	2	1707.08	111.213	0.000638993	52.381	6.77719
O.sativa	morning	non-sterile	2	1710.32	111.211	0.000607814	52.381	6.44651
O.sativa	morning	non-sterile	2	1713.56	111.209	0.000647938	52.381	6.87206
O.sativa	morning	non-sterile	2	1716.81	111.207	0.000595917	52.381	6.32033
O.sativa	morning	non-sterile	2	1720.06	111.205	0.000646992	52.381	6.86203
O.sativa	morning	non-sterile	2	1723.31	111.203	0.00059511	52.381	6.31177
O.sativa	morning	non-sterile	2	1726.54	111.201	0.000627074	52.381	6.65078
O.sativa	morning	non-sterile	2	1729.77	111.199	0.000597756	52.381	6.33983
O.sativa	morning	non-sterile	2	1733.01	111.197	0.00061865	52.381	6.56143
O.sativa	morning	non-sterile	2	1736.23	111.195	0.000588242	52.381	6.23892
O.sativa	morning	non-sterile	2	1739.46	111.193	0.000619047	52.381	6.56564
O.sativa	morning	non-sterile	2	1742.71	111.191	0.00059769	52.381	6.33913
O.sativa	morning	non-sterile	2	1745.93	111.189	0.000629025	52.381	6.67147
O.sativa	morning	non-sterile	2	1749.16	111.188	0.000597632	52.381	6.33852
O.sativa	morning	non-sterile	2	1752.39	111.185	0.00062015	52.381	6.57734
O.sativa	morning	non-sterile	2	1755.64	111.183	0.000597173	52.381	6.33365
O.sativa	morning	non-sterile	2	1758.87	111.181	0.000618428	52.381	6.55908
[truncated: 42,997 more rows]

## Sheet: flow data of Fig 2
Genotype	MeasuringWater	Repeat	Time	Weight	Slope_weight_3s	Area	Flow_rate
O.sativa	non-degassed	1	0	87.2638	NA	46.605	#VALUE!
O.sativa	non-degassed	1	3.23071	87.2638	NA	46.605	#VALUE!
O.sativa	non-degassed	1	6.4554	87.2636	NA	46.605	#VALUE!
O.sativa	non-degassed	1	9.68599	87.2634	4.13e-05	46.605	0.492317
O.sativa	non-degassed	1	12.9352	87.263	8.23e-05	46.605	0.981058
O.sativa	non-degassed	1	16.1639	87.2626	0.000102969	46.605	1.22744
O.sativa	non-degassed	1	19.3936	87.2624	0.000102974	46.605	1.2275
O.sativa	non-degassed	1	22.6428	87.2623	7.22e-05	46.605	0.860661
O.sativa	non-degassed	1	25.8661	87.2618	8.26e-05	46.605	0.984634
O.sativa	non-degassed	1	29.1201	87.2615	9.27e-05	46.605	1.10503
O.sativa	non-degassed	1	32.3548	87.2611	0.000123658	46.605	1.47407
O.sativa	non-degassed	1	35.5843	87.2607	0.000113237	46.605	1.34984
O.sativa	non-degassed	1	38.8242	87.2604	0.000113371	46.605	1.35144
O.sativa	non-degassed	1	42.0702	87.2601	0.000102958	46.605	1.22731
O.sativa	non-degassed	1	45.3199	87.2595	0.000123217	46.605	1.46881
O.sativa	non-degassed	1	48.5574	87.2595	9.24e-05	46.605	1.10146
O.sativa	non-degassed	1	51.8069	87.2588	0.00013335	46.605	1.5896
O.sativa	non-degassed	1	55.0525	87.2582	0.000133428	46.605	1.59053
O.sativa	non-degassed	1	58.3019	87.2579	0.000164202	46.605	1.95737
O.sativa	non-degassed	1	61.5511	87.2576	0.000123174	46.605	1.4683
O.sativa	non-degassed	1	64.7801	87.257	0.000123491	46.605	1.47208
O.sativa	non-degassed	1	68.0033	87.2567	0.000123741	46.605	1.47506
O.sativa	non-degassed	1	71.2273	87.2563	0.000134322	46.605	1.60119
O.sativa	non-degassed	1	74.4765	87.2556	0.000144194	46.605	1.71887
O.sativa	non-degassed	1	77.7166	87.2552	0.000154321	46.605	1.83959
O.sativa	non-degassed	1	80.9663	87.2546	0.000174506	46.605	2.0802
O.sativa	non-degassed	1	84.1892	87.2541	0.000154408	46.605	1.84062
O.sativa	non-degassed	1	87.4388	87.2536	0.000164545	46.605	1.96146
O.sativa	non-degassed	1	90.6622	87.2529	0.00017539	46.605	2.09074
O.sativa	non-degassed	1	93.9126	87.2524	0.000174951	46.605	2.08551
O.sativa	non-degassed	1	97.1618	87.2522	0.00014418	46.605	1.7187
O.sativa	non-degassed	1	100.4	87.2517	0.000123262	46.605	1.46935
O.sativa	non-degassed	1	103.649	87.2509	0.000154055	46.605	1.83641
O.sativa	non-degassed	1	106.899	87.2503	0.000195092	46.605	2.3256
O.sativa	non-degassed	1	110.15	87.2498	0.000194876	46.605	2.32302
O.sativa	non-degassed	1	113.39	87.2493	0.000164248	46.605	1.95792
O.sativa	non-degassed	1	116.64	87.2487	0.000164245	46.605	1.95788
O.sativa	non-degassed	1	119.866	87.2481	0.000174982	46.605	2.08588
O.sativa	non-degassed	1	123.115	87.2476	0.000174833	46.605	2.0841
O.sativa	non-degassed	1	126.355	87.2469	0.000185295	46.605	2.20881
O.sativa	non-degassed	1	129.605	87.2462	0.000195118	46.605	2.32591
O.sativa	non-degassed	1	132.854	87.2457	0.000195117	46.605	2.32589
O.sativa	non-degassed	1	136.104	87.2452	0.000174386	46.605	2.07877
O.sativa	non-degassed	1	139.353	87.2445	0.000174385	46.605	2.07876
O.sativa	non-degassed	1	142.603	87.2438	0.000194895	46.605	2.32325
O.sativa	non-degassed	1	145.829	87.2432	0.000205602	46.605	2.45088
O.sativa	non-degassed	1	149.079	87.2426	0.00019534	46.605	2.32855
O.sativa	non-degassed	1	152.328	87.2419	0.000195345	46.605	2.32861
O.sativa	non-degassed	1	155.558	87.2411	0.000215927	46.605	2.57396
O.sativa	non-degassed	1	158.807	87.2405	0.000215931	46.605	2.57401
O.sativa	non-degassed	1	162.047	87.24	0.000195571	46.605	2.33131
O.sativa	non-degassed	1	165.296	87.2393	0.000184812	46.605	2.20305
O.sativa	non-degassed	1	168.545	87.2385	0.00020532	46.605	2.44752
O.sativa	non-degassed	1	171.795	87.2379	0.000215428	46.605	2.56801
O.sativa	non-degassed	1	175.044	87.2371	0.000225683	46.605	2.69026
O.sativa	non-degassed	1	178.294	87.2364	0.000215424	46.605	2.56796
O.sativa	non-degassed	1	181.543	87.2358	0.000215417	46.605	2.56788
O.sativa	non-degassed	1	184.793	87.2351	0.000205154	46.605	2.44554
O.sativa	non-degassed	1	188.042	87.2344	0.000205163	46.605	2.44565
O.sativa	non-degassed	1	191.291	87.2336	0.000225688	46.605	2.69032
O.sativa	non-degassed	1	194.541	87.2328	0.000235952	46.605	2.81267
O.sativa	non-degassed	1	197.79	87.2322	0.000225694	46.605	2.69039
O.sativa	non-degassed	1	201.039	87.2314	0.000225692	46.605	2.69036
O.sativa	non-degassed	1	204.288	87.2308	0.000205177	46.605	2.44582
O.sativa	non-degassed	1	207.537	87.23	0.000225693	46.605	2.69038
O.sativa	non-degassed	1	210.787	87.2293	0.000215434	46.605	2.56808
O.sativa	non-degassed	1	214.036	87.2284	0.000246213	46.605	2.93499
O.sativa	non-degassed	1	217.285	87.2277	0.000235952	46.605	2.81267
O.sativa	non-degassed	1	220.534	87.227	0.000235955	46.605	2.8127
O.sativa	non-degassed	1	223.784	87.2264	0.000205175	46.605	2.44579
O.sativa	non-degassed	1	227.033	87.2257	0.000205178	46.605	2.44583
O.sativa	non-degassed	1	230.282	87.2247	0.000235951	46.605	2.81266
O.sativa	non-degassed	1	233.531	87.2241	0.000235952	46.605	2.81267
O.sativa	non-degassed	1	236.781	87.2236	0.000215434	46.605	2.56808
O.sativa	non-degassed	1	240.03	87.2227	0.000205175	46.605	2.44579
O.sativa	non-degassed	1	243.279	87.2219	0.000225692	46.605	2.69036
O.sativa	non-degassed	1	246.528	87.2213	0.000235952	46.605	2.81267
O.sativa	non-degassed	1	249.776	87.2207	0.000205212	46.605	2.44623
O.sativa	non-degassed	1	253	87.2197	0.000226519	46.605	2.70022
O.sativa	non-degassed	1	256.245	87.2191	0.000226605	46.605	2.70125
O.sativa	non-degassed	1	259.468	87.2185	0.000227057	46.605	2.70664
O.sativa	non-degassed	1	262.716	87.2177	0.000205792	46.605	2.45315
O.sativa	non-degassed	1	265.942	87.217	0.000216492	46.605	2.5807
O.sativa	non-degassed	1	269.193	87.2162	0.000236473	46.605	2.81888
O.sativa	non-degassed	1	272.421	87.2154	0.000236957	46.605	2.82465
O.sativa	non-degassed	1	275.66	87.2147	0.000236671	46.605	2.82124
O.sativa	non-degassed	1	278.884	87.214	0.000227014	46.605	2.70612
O.sativa	non-degassed	1	282.11	87.2134	0.000206413	46.605	2.46055
O.sativa	non-degassed	1	285.359	87.2127	0.000206174	46.605	2.4577
O.sativa	non-degassed	1	288.583	87.2119	0.000216538	46.605	2.58124
O.sativa	non-degassed	1	291.806	87.2111	0.000237272	46.605	2.8284
O.sativa	non-degassed	1	295.055	87.2106	0.000216752	46.605	2.5838
O.sativa	non-degassed	1	298.284	87.2097	0.000226943	46.605	2.70528
O.sativa	non-degassed	1	301.525	87.209	0.000216211	46.605	2.57735
O.sativa	non-degassed	1	304.774	87.2084	0.00022647	46.605	2.69964
O.sativa	non-degassed	1	308.023	87.2076	0.000215621	46.605	2.57031
O.sativa	non-degassed	1	311.267	87.2067	0.000236099	46.605	2.81442
O.sativa	non-degassed	1	314.491	87.206	0.000246933	46.605	2.94357
O.sativa	non-degassed	1	317.741	87.2054	0.000226391	46.605	2.6987
O.sativa	non-degassed	1	320.991	87.2046	0.000215975	46.605	2.57453
O.sativa	non-degassed	1	324.215	87.2038	0.000226309	46.605	2.69772
O.sativa	non-degassed	1	327.441	87.2029	0.000257756	46.605	3.07258
O.sativa	non-degassed	1	330.685	87.2023	0.000237345	46.605	2.82927
O.sativa	non-degassed	1	333.926	87.2013	0.000257492	46.605	3.06944
O.sativa	non-degassed	1	337.175	87.2008	0.000215811	46.605	2.57258
O.sativa	non-degassed	1	340.424	87.1999	0.000246504	46.605	2.93845
O.sativa	non-degassed	1	343.661	87.1992	0.00021571	46.605	2.57137
O.sativa	non-degassed	1	346.9	87.1983	0.000257049	46.605	3.06416
O.sativa	non-degassed	1	350.146	87.1976	0.000236599	46.605	2.82038
O.sativa	non-degassed	1	353.37	87.1968	0.000247221	46.605	2.947
O.sativa	non-degassed	1	356.62	87.1961	0.000226377	46.605	2.69853
O.sativa	non-degassed	1	359.85	87.1954	0.000226734	46.605	2.70279
O.sativa	non-degassed	1	363.074	87.1943	0.000257762	46.605	3.07266
O.sativa	non-degassed	1	366.318	87.1938	0.000237355	46.605	2.82939
O.sativa	non-degassed	1	369.547	87.193	0.000247685	46.605	2.95253
O.sativa	non-degassed	1	372.771	87.192	0.00023737	46.605	2.82957
O.sativa	non-degassed	1	376.011	87.1913	0.000258002	46.605	3.07552
O.sativa	non-degassed	1	379.234	87.1906	0.00024781	46.605	2.95402
O.sativa	non-degassed	1	382.479	87.1898	0.000226569	46.605	2.70082
O.sativa	non-degassed	1	385.71	87.1888	0.000257744	46.605	3.07244
O.sativa	non-degassed	1	388.941	87.1881	0.000257567	46.605	3.07033
O.sativa	non-degassed	1	392.19	87.1872	0.000267732	46.605	3.1915
O.sativa	non-degassed	1	395.429	87.1865	0.000236581	46.605	2.82017
O.sativa	non-degassed	1	398.666	87.1856	0.000257054	46.605	3.06422
O.sativa	non-degassed	1	401.906	87.1846	0.000267617	46.605	3.19013
O.sativa	non-degassed	1	405.129	87.1838	0.000278311	46.605	3.31761
O.sativa	non-degassed	1	408.378	87.183	0.000267708	46.605	3.19122
O.sativa	non-degassed	1	411.607	87.1819	0.000278364	46.605	3.31824
O.sativa	non-degassed	1	414.847	87.1813	0.000257353	46.605	3.06778
O.sativa	non-degassed	1	418.092	87.1804	0.000267723	46.605	3.1914
O.sativa	non-degassed	1	421.347	87.1795	0.000246329	46.605	2.93637
O.sativa	non-degassed	1	424.583	87.1785	0.000287633	46.605	3.42873
O.sativa	non-degassed	1	427.806	87.1777	0.000277916	46.605	3.3129
O.sativa	non-degassed	1	431.032	87.1767	0.000289085	46.605	3.44604
O.sativa	non-degassed	1	434.282	87.1758	0.000278381	46.605	3.31844
O.sativa	non-degassed	1	437.531	87.1749	0.000287978	46.605	3.43285
O.sativa	non-degassed	1	440.78	87.174	0.00027698	46.605	3.30174
O.sativa	non-degassed	1	444.003	87.1731	0.000277733	46.605	3.31072
O.sativa	non-degassed	1	447.253	87.1721	0.000287993	46.605	3.43302
O.sativa	non-degassed	1	450.487	87.1712	0.000288428	46.605	3.43821
O.sativa	non-degassed	1	453.726	87.1702	0.000298257	46.605	3.55538
O.sativa	non-degassed	1	456.975	87.1693	0.000287999	46.605	3.4331
O.sativa	non-degassed	1	460.201	87.1684	0.000288225	46.605	3.43579
O.sativa	non-degassed	1	463.425	87.1672	0.000309417	46.605	3.68841
O.sativa	non-degassed	1	466.648	87.1663	0.000310147	46.605	3.69711
O.sativa	non-degassed	1	469.872	87.1655	0.000299888	46.605	3.57482
O.sativa	non-degassed	1	473.11	87.1643	0.000299287	46.605	3.56765
O.sativa	non-degassed	1	476.36	87.1633	0.000308816	46.605	3.68125
O.sativa	non-degassed	1	479.609	87.1624	0.000318413	46.605	3.79565
O.sativa	non-degassed	1	482.839	87.1612	0.00031876	46.605	3.79978
O.sativa	non-degassed	1	486.088	87.1604	0.000298242	46.605	3.5552
O.sativa	non-degassed	1	489.337	87.1594	0.000308499	46.605	3.67747
O.sativa	non-degassed	1	492.588	87.1583	0.00029747	46.605	3.546
O.sativa	non-degassed	1	495.838	87.1571	0.000338478	46.605	4.03483
O.sativa	non-degassed	1	499.087	87.1562	0.000328222	46.605	3.91257
O.sativa	non-degassed	1	502.326	87.1551	0.000328596	46.605	3.91703
O.sativa	non-degassed	1	505.55	87.154	0.000319269	46.605	3.80585
O.sativa	non-degassed	1	508.773	87.1529	0.000340687	46.605	4.06116
O.sativa	non-degassed	1	511.996	87.1519	0.000330914	46.605	3.94466
O.sativa	non-degassed	1	515.24	87.1508	0.000330198	46.605	3.93613
O.sativa	non-degassed	1	518.476	87.1496	0.000340061	46.605	4.0537
O.sativa	non-degassed	1	521.727	87.1486	0.000339192	46.605	4.04334
O.sativa	non-degassed	1	524.976	87.1476	0.000328744	46.605	3.9188
O.sativa	non-degassed	1	528.226	87.1464	0.000328227	46.605	3.91263
O.sativa	non-degassed	1	531.475	87.1453	0.000338524	46.605	4.03538
O.sativa	non-degassed	1	534.72	87.1441	0.000359205	46.605	4.28191
O.sativa	non-degassed	1	537.97	87.1431	0.000338688	46.605	4.03734
O.sativa	non-degassed	1	541.219	87.1418	0.000359204	46.605	4.2819
O.sativa	non-degassed	1	544.469	87.1407	0.000348762	46.605	4.15742
O.sativa	non-degassed	1	547.746	87.1395	0.00036823	46.605	4.38949
O.sativa	non-degassed	1	550.97	87.1382	0.000369304	46.605	4.40229
O.sativa	non-degassed	1	554.199	87.1372	0.000359683	46.605	4.28761
O.sativa	non-degassed	1	557.43	87.1359	0.000371757	46.605	4.43153
O.sativa	non-degassed	1	560.68	87.1348	0.00035016	46.605	4.17409
O.sativa	non-degassed	1	563.929	87.1336	0.000370063	46.605	4.41134
O.sativa	non-degassed	1	567.178	87.1326	0.000338532	46.605	4.03548
O.sativa	non-degassed	1	570.428	87.1313	0.000359061	46.605	4.28019
O.sativa	non-degassed	1	573.677	87.1301	0.000359058	46.605	4.28016
O.sativa	non-degassed	1	576.926	87.1288	0.000389835	46.605	4.64703
O.sativa	non-degassed	1	580.175	87.1276	0.000379574	46.605	4.52472
O.sativa	non-degassed	1	583.425	87.1265	0.000369319	46.605	4.40247
O.sativa	non-degassed	1	586.675	87.1251	0.000379527	46.605	4.52416
O.sativa	non-degassed	1	589.925	87.1238	0.00038977	46.605	4.64626
O.sativa	non-degassed	1	593.174	87.1227	0.00038977	46.605	4.64626
O.sativa	non-degassed	1	596.423	87.1213	0.000389819	46.605	4.64684
O.sativa	non-degassed	1	599.672	87.1201	0.000379577	46.605	4.52475
O.sativa	non-degassed	1	602.922	87.1188	0.000400092	46.605	4.7693
O.sativa	non-degassed	1	606.15	87.1175	0.000390677	46.605	4.65707
O.sativa	non-degassed	1	609.374	87.1165	0.000370983	46.605	4.42231
O.sativa	non-degassed	1	612.62	87.115	0.00039165	46.605	4.66867
O.sativa	non-degassed	1	615.869	87.1134	0.000421573	46.605	5.02537
O.sativa	non-degassed	1	619.093	87.1125	0.000411228	46.605	4.90205
O.sativa	non-degassed	1	622.322	87.1113	0.000381078	46.605	4.54265
O.sativa	non-degassed	1	625.572	87.1097	0.000381058	46.605	4.54241
O.sativa	non-degassed	1	628.808	87.1086	0.000401296	46.605	4.78365
O.sativa	non-degassed	1	632.047	87.1072	0.000421481	46.605	5.02427
O.sativa	non-degassed	1	635.27	87.1059	0.000391808	46.605	4.67055
O.sativa	non-degassed	1	638.516	87.1045	0.000422285	46.605	5.03385
O.sativa	non-degassed	1	641.755	87.1033	0.000401694	46.605	4.7884
O.sativa	non-degassed	1	644.983	87.102	0.000401517	46.605	4.78629
O.sativa	non-degassed	1	648.232	87.1006	0.000401357	46.605	4.78438
O.sativa	non-degassed	1	651.455	87.0992	0.000422665	46.605	5.03838
O.sativa	non-degassed	1	654.695	87.098	0.000411876	46.605	4.90977
O.sativa	non-degassed	1	657.944	87.0967	0.000401613	46.605	4.78743
O.sativa	non-degassed	1	661.195	87.095	0.000431135	46.605	5.13935
O.sativa	non-degassed	1	664.435	87.0938	0.000431136	46.605	5.13936
O.sativa	non-degassed	1	667.676	87.0926	0.000421187	46.605	5.02077
O.sativa	non-degassed	1	670.927	87.0911	0.000400708	46.605	4.77665
O.sativa	non-degassed	1	674.176	87.0898	0.000410603	46.605	4.8946
O.sativa	non-degassed	1	677.425	87.0884	0.000430813	46.605	5.13551
O.sativa	non-degassed	1	680.665	87.087	0.000421026	46.605	5.01885
O.sativa	non-degassed	1	683.888	87.0856	0.000432443	46.605	5.15494
O.sativa	non-degassed	1	687.137	87.0844	0.000411938	46.605	4.91051
O.sativa	non-degassed	1	690.387	87.0829	0.000421763	46.605	5.02763
O.sativa	non-degassed	1	693.636	87.0815	0.000420603	46.605	5.0138
O.sativa	non-degassed	1	696.885	87.0798	0.000471887	46.605	5.62514
O.sativa	non-degassed	1	700.135	87.0788	0.00042061	46.605	5.01389
O.sativa	non-degassed	1	703.364	87.0774	0.000421511	46.605	5.02463
O.sativa	non-degassed	1	706.603	87.0758	0.000411745	46.605	4.90821
O.sativa	non-degassed	1	709.854	87.0745	0.000442462	46.605	5.27437
O.sativa	non-degassed	1	713.103	87.0729	0.000462082	46.605	5.50825
O.sativa	non-degassed	1	716.353	87.0717	0.000420538	46.605	5.01303
O.sativa	non-degassed	1	719.602	87.0704	0.000420598	46.605	5.01374
O.sativa	non-degassed	1	722.851	87.0686	0.000441114	46.605	5.25831
O.sativa	non-degassed	1	726.1	87.0672	0.000461647	46.605	5.50307
O.sativa	non-degassed	1	729.35	87.066	0.000451389	46.605	5.38079
O.sativa	non-degassed	1	732.599	87.0644	0.000430856	46.605	5.13602
O.sativa	non-degassed	1	735.854	87.0631	0.00042038	46.605	5.01115
O.sativa	non-degassed	1	739.093	87.0616	0.000451632	46.605	5.38369
O.sativa	non-degassed	1	742.345	87.0601	0.000441261	46.605	5.26006
O.sativa	non-degassed	1	745.574	87.0588	0.00044231	46.605	5.27256
O.sativa	non-degassed	1	748.824	87.0572	0.000452045	46.605	5.38861
O.sativa	non-degassed	1	752.073	87.0557	0.000452174	46.605	5.39015
O.sativa	non-degassed	1	755.323	87.0544	0.000451315	46.605	5.37991
O.sativa	non-degassed	1	758.553	87.053	0.000431723	46.605	5.14636
O.sativa	non-degassed	1	761.802	87.0516	0.000421463	46.605	5.02406
O.sativa	non-degassed	1	765.053	87.0498	0.00047267	46.605	5.63447
O.sativa	non-degassed	1	768.291	87.0484	0.000472294	46.605	5.62999
O.sativa	non-degassed	1	771.54	87.0472	0.000451778	46.605	5.38543
O.sativa	non-degassed	1	774.779	87.0456	0.000431919	46.605	5.1487
O.sativa	non-degassed	1	778.028	87.0441	0.000441678	46.605	5.26503
O.sativa	non-degassed	1	781.281	87.0425	0.000482539	46.605	5.75211
O.sativa	non-degassed	1	784.53	87.0412	0.000451218	46.605	5.37875
O.sativa	non-degassed	1	787.782	87.0397	0.000451094	46.605	5.37727
O.sativa	non-degassed	1	791.015	87.0381	0.000452081	46.605	5.38904
O.sativa	non-degassed	1	794.264	87.0368	0.000452082	46.605	5.38905
O.sativa	non-degassed	1	797.513	87.035	0.00048298	46.605	5.75737
O.sativa	non-degassed	1	800.762	87.0338	0.000441131	46.605	5.25851
O.sativa	non-degassed	1	804.012	87.0323	0.000461646	46.605	5.50306
O.sativa	non-degassed	1	807.261	87.0305	0.000461647	46.605	5.50307
O.sativa	non-degassed	1	810.513	87.0293	0.000461547	46.605	5.50188
O.sativa	non-degassed	1	813.762	87.0274	0.000502582	46.605	5.99104
O.sativa	non-degassed	1	816.985	87.0262	0.000442021	46.605	5.26912
O.sativa	non-degassed	1	820.224	87.0247	0.000473395	46.605	5.64311
O.sativa	non-degassed	1	823.463	87.0232	0.000432833	46.605	5.15959
O.sativa	non-degassed	1	826.713	87.0216	0.000472873	46.605	5.63689
O.sativa	non-degassed	1	829.962	87.0199	0.000492871	46.605	5.87528
O.sativa	non-degassed	1	833.212	87.0187	0.000461605	46.605	5.50257
O.sativa	non-degassed	1	836.462	87.0171	0.000461592	46.605	5.50241
O.sativa	non-degassed	1	839.711	87.0155	0.000451343	46.605	5.38024
O.sativa	non-degassed	1	842.96	87.0141	0.000471869	46.605	5.62492
O.sativa	non-degassed	1	846.21	87.0123	0.000492401	46.605	5.86967
O.sativa	non-degassed	1	849.459	87.0108	0.000482136	46.605	5.74731
O.sativa	non-degassed	1	852.694	87.0095	0.000472491	46.605	5.63234
O.sativa	non-degassed	1	855.919	87.0077	0.000473849	46.605	5.64852
O.sativa	non-degassed	1	859.169	87.0064	0.000453333	46.605	5.40396
O.sativa	non-degassed	1	862.418	87.0046	0.000504022	46.605	6.0082
O.sativa	non-degassed	1	865.647	87.0031	0.000472888	46.605	5.63707
O.sativa	non-degassed	1	868.896	87.0017	0.000483151	46.605	5.75941
O.sativa	non-degassed	1	872.137	87	0.000473341	46.605	5.64247
O.sativa	non-degassed	1	875.361	86.9986	0.000463216	46.605	5.52177
O.sativa	non-degassed	1	878.605	86.997	0.000484005	46.605	5.76959
O.sativa	non-degassed	1	881.855	86.9955	0.000463006	46.605	5.51927
O.sativa	non-degassed	1	885.104	86.9936	0.000513154	46.605	6.11706
O.sativa	non-degassed	1	888.354	86.9923	0.000482117	46.605	5.74708
O.sativa	non-degassed	1	891.603	86.9907	0.000492427	46.605	5.86998
O.sativa	non-degassed	1	894.852	86.9891	0.000461643	46.605	5.50302
O.sativa	non-degassed	1	898.101	86.9877	0.000471901	46.605	5.6253
O.sativa	non-degassed	1	901.351	86.9859	0.000492379	46.605	5.86941
O.sativa	non-degassed	1	904.6	86.9843	0.000492397	46.605	5.86963
O.sativa	non-degassed	1	907.85	86.983	0.000482137	46.605	5.74732
O.sativa	non-degassed	1	911.099	86.9814	0.000461635	46.605	5.50293
O.sativa	non-degassed	1	914.327	86.9797	0.000473041	46.605	5.63889
O.sativa	non-degassed	1	917.576	86.9781	0.000503819	46.605	6.00578
O.sativa	non-degassed	1	920.826	86.9765	0.000503825	46.605	6.00585
O.sativa	non-degassed	1	924.055	86.9747	0.000514079	46.605	6.12809
O.sativa	non-degassed	1	927.294	86.9734	0.000483738	46.605	5.76641
O.sativa	non-degassed	1	930.543	86.9717	0.000493989	46.605	5.8886
O.sativa	non-degassed	1	933.792	86.9702	0.000462076	46.605	5.50818
O.sativa	non-degassed	1	937.034	86.9687	0.000482509	46.605	5.75176
O.sativa	non-degassed	1	940.269	86.9668	0.000503879	46.605	6.0065
O.sativa	non-degassed	1	943.518	86.9653	0.000503878	46.605	6.00648
O.sativa	non-degassed	1	946.759	86.9635	0.000534818	46.605	6.37531
O.sativa	non-degassed	1	950.008	86.9621	0.000482679	46.605	5.75378
O.sativa	non-degassed	1	953.252	86.9605	0.000493188	46.605	5.87905
O.sativa	non-degassed	1	956.497	86.959	0.000462109	46.605	5.50858
O.sativa	non-degassed	1	959.747	86.9573	0.000492864	46.605	5.87519
O.sativa	non-degassed	1	962.982	86.9555	0.00051395	46.605	6.12655
O.sativa	non-degassed	1	966.231	86.954	0.000513726	46.605	6.12388
O.sativa	non-degassed	1	969.481	86.9526	0.000482954	46.605	5.75706
O.sativa	non-degassed	1	972.707	86.9508	0.000483443	46.605	5.76289
O.sativa	non-degassed	1	975.937	86.9493	0.000484389	46.605	5.77417
O.sativa	non-degassed	1	979.177	86.9477	0.000505364	46.605	6.0242
O.sativa	non-degassed	1	982.401	86.9461	0.000484856	46.605	5.77973
O.sativa	non-degassed	1	985.625	86.9442	0.000526474	46.605	6.27584
O.sativa	non-degassed	1	988.848	86.9426	0.000527356	46.605	6.28635
O.sativa	non-degassed	1	992.092	86.9412	0.000505768	46.605	6.02901
O.sativa	non-degassed	1	995.342	86.9394	0.000493944	46.605	5.88807
O.sativa	non-degassed	1	998.565	86.938	0.000473242	46.605	5.64129
O.sativa	non-degassed	1	1001.81	86.9363	0.00050377	46.605	6.0052
O.sativa	non-degassed	1	1005.07	86.9346	0.000493298	46.605	5.88037
O.sativa	non-degassed	1	1008.32	86.9328	0.000533192	46.605	6.35592
O.sativa	non-degassed	1	1011.57	86.9312	0.000522935	46.605	6.23365
O.sativa	non-degassed	1	1014.82	86.9298	0.000492421	46.605	5.86991
O.sativa	non-degassed	1	1018.07	86.928	0.000492432	46.605	5.87004
O.sativa	non-degassed	1	1021.31	86.9263	0.000503172	46.605	5.99807
O.sativa	non-degassed	1	1024.55	86.9249	0.000503581	46.605	6.00294
O.sativa	non-degassed	1	1027.8	86.9232	0.000493278	46.605	5.88013
O.sativa	non-degassed	1	1031.05	86.9214	0.000503056	46.605	5.99669
O.sativa	non-degassed	1	1034.29	86.9198	0.000523162	46.605	6.23636
O.sativa	non-degassed	1	1037.53	86.9179	0.000544263	46.605	6.48789
O.sativa	non-degassed	1	1040.78	86.9163	0.000523977	46.605	6.24608
O.sativa	non-degassed	1	1044	86.9149	0.000504558	46.605	6.01459
O.sativa	non-degassed	1	1047.25	86.9131	0.000493749	46.605	5.88574
O.sativa	non-degassed	1	1050.5	86.9116	0.000483466	46.605	5.76316
O.sativa	non-degassed	1	1053.74	86.9099	0.000513646	46.605	6.12292
O.sativa	non-degassed	1	1056.99	86.9082	0.00050337	46.605	6.00043
O.sativa	non-degassed	1	1060.24	86.9064	0.000533937	46.605	6.3648
O.sativa	non-degassed	1	1063.49	86.9048	0.000523177	46.605	6.23654
O.sativa	non-degassed	1	1066.73	86.9029	0.000543923	46.605	6.48384
O.sativa	non-degassed	1	1069.98	86.9016	0.000492746	46.605	5.87379
O.sativa	non-degassed	1	1073.23	86.8999	0.000503003	46.605	5.99605
O.sativa	non-degassed	1	1076.48	86.8982	0.00048228	46.605	5.74903
O.sativa	non-degassed	1	1079.73	86.8965	0.000523107	46.605	6.2357
O.sativa	non-degassed	1	1082.98	86.8949	0.000512831	46.605	6.11321
O.sativa	non-degassed	1	1086.23	86.8932	0.00051285	46.605	6.11344
O.sativa	non-degassed	1	1089.48	86.8913	0.000533432	46.605	6.35878
O.sativa	non-degassed	1	1092.72	86.8898	0.000523212	46.605	6.23696
O.sativa	non-degassed	1	1095.97	86.8878	0.000553966	46.605	6.60356
O.sativa	non-degassed	1	1099.22	86.8865	0.000492422	46.605	5.86992
O.sativa	non-degassed	1	1102.48	86.8848	0.00051278	46.605	6.1126
O.sativa	non-degassed	1	1105.72	86.8831	0.000482006	46.605	5.74576
O.sativa	non-degassed	1	1108.97	86.8816	0.000502539	46.605	5.99052
O.sativa	non-degassed	1	1112.2	86.8797	0.000524408	46.605	6.25121
O.sativa	non-degassed	1	1115.45	86.8781	0.000514152	46.605	6.12896
O.sativa	non-degassed	1	1118.7	86.8762	0.000555189	46.605	6.61814
O.sativa	non-degassed	1	1121.95	86.8746	0.000523038	46.605	6.23488
O.sativa	non-degassed	1	1125.2	86.8727	0.000553812	46.605	6.60172
O.sativa	non-degassed	1	1128.46	86.8712	0.000512573	46.605	6.11013
O.sativa	non-degassed	1	1131.7	86.8696	0.000513201	46.605	6.11762
O.sativa	non-degassed	1	1134.95	86.8679	0.000492303	46.605	5.8685
O.sativa	non-degassed	1	1138.19	86.8662	0.000513869	46.605	6.12558
O.sativa	non-degassed	1	1141.44	86.8645	0.000523664	46.605	6.24234
O.sativa	non-degassed	1	1144.69	86.8627	0.000534284	46.605	6.36894
O.sativa	non-degassed	1	1147.93	86.8609	0.0005437	46.605	6.48118
O.sativa	non-degassed	1	1151.16	86.8592	0.000544815	46.605	6.49447
O.sativa	non-degassed	1	1154.39	86.8573	0.000556324	46.605	6.63167
O.sativa	non-degassed	1	1157.64	86.856	0.000505026	46.605	6.02017
O.sativa	non-degassed	1	1160.86	86.8542	0.000515652	46.605	6.14684
O.sativa	non-degassed	1	1164.09	86.8524	0.000505656	46.605	6.02768
O.sativa	non-degassed	1	1167.34	86.8508	0.000536196	46.605	6.39173
O.sativa	non-degassed	1	1170.57	86.849	0.00053614	46.605	6.39106
O.sativa	non-degassed	1	1173.82	86.8474	0.000513902	46.605	6.12598
O.sativa	non-degassed	1	1177.05	86.8456	0.000535832	46.605	6.38739
O.sativa	non-degassed	1	1180.29	86.8439	0.00052439	46.605	6.251
O.sativa	non-degassed	1	1183.52	86.842	0.000556592	46.605	6.63486
O.sativa	non-degassed	1	1186.77	86.8403	0.000545419	46.605	6.50167
O.sativa	non-degassed	1	1189.99	86.8385	0.000556904	46.605	6.63858
O.sativa	non-degassed	1	1193.25	86.8368	0.000534785	46.605	6.37491
O.sativa	non-degassed	1	1196.48	86.8353	0.000514695	46.605	6.13543
O.sativa	non-degassed	1	1199.71	86.8335	0.000514674	46.605	6.13518
O.sativa	non-degassed	1	1202.94	86.8317	0.000526504	46.605	6.2762
O.sativa	non-degassed	1	1206.16	86.83	0.000547739	46.605	6.52933
O.sativa	non-degassed	1	1209.39	86.8283	0.000537086	46.605	6.40234
O.sativa	non-degassed	1	1212.64	86.8264	0.000545735	46.605	6.50544
O.sativa	non-degassed	1	1215.89	86.8249	0.000524015	46.605	6.24653
O.sativa	non-degassed	1	1219.14	86.823	0.000543653	46.605	6.48062
O.sativa	non-degassed	1	1222.37	86.8213	0.000524136	46.605	6.24797
O.sativa	non-degassed	1	1225.6	86.8193	0.00057687	46.605	6.87659
O.sativa	non-degassed	1	1228.85	86.8177	0.000545751	46.605	6.50563
O.sativa	non-degassed	1	1232.07	86.8157	0.000577631	46.605	6.88566
O.sativa	non-degassed	1	1235.3	86.814	0.000546248	46.605	6.51156
O.sativa	non-degassed	1	1238.54	86.8125	0.000536966	46.605	6.40091
O.sativa	non-degassed	1	1241.78	86.8107	0.000515069	46.605	6.13989
O.sativa	non-degassed	1	1245.03	86.8089	0.000524237	46.605	6.24917
O.sativa	non-degassed	1	1248.28	86.807	0.000564463	46.605	6.72869
O.sativa	non-degassed	1	1251.53	86.8055	0.000533393	46.605	6.35832
O.sativa	non-degassed	1	1254.75	86.8036	0.000545267	46.605	6.49986
O.sativa	non-degassed	1	1258	86.8019	0.000524745	46.605	6.25523
O.sativa	non-degassed	1	1261.25	86.8001	0.000555662	46.605	6.62378
O.sativa	non-degassed	1	1264.5	86.7984	0.000533584	46.605	6.3606
O.sativa	non-degassed	1	1267.75	86.7964	0.000564365	46.605	6.72752
O.sativa	non-degassed	1	1271	86.7947	0.000553898	46.605	6.60275
O.sativa	non-degassed	1	1274.24	86.7927	0.000585024	46.605	6.97379
O.sativa	non-degassed	1	1277.49	86.791	0.000554244	46.605	6.60687
O.sativa	non-degassed	1	1280.74	86.789	0.000585093	46.605	6.97461
O.sativa	non-degassed	1	1283.97	86.7874	0.000544674	46.605	6.49279
O.sativa	non-degassed	1	1287.22	86.7854	0.000575472	46.605	6.85992
O.sativa	non-degassed	1	1290.47	86.7839	0.000524168	46.605	6.24835
O.sativa	non-degassed	1	1293.72	86.7821	0.000543617	46.605	6.48019
O.sativa	non-degassed	1	1296.94	86.7802	0.000534912	46.605	6.37643
O.sativa	non-degassed	1	1300.19	86.7785	0.000555425	46.605	6.62095
O.sativa	non-degassed	1	1303.42	86.7766	0.000566869	46.605	6.75737
O.sativa	non-degassed	1	1306.66	86.7749	0.000545273	46.605	6.49993
O.sativa	non-degassed	1	1309.91	86.773	0.000565806	46.605	6.7447
O.sativa	non-degassed	1	1313.16	86.7713	0.000544467	46.605	6.49033
O.sativa	non-degassed	1	1316.41	86.7695	0.00055423	46.605	6.60671
O.sativa	non-degassed	1	1319.65	86.7677	0.000544154	46.605	6.4866
O.sativa	non-degassed	1	1322.89	86.7657	0.000575237	46.605	6.85712
O.sativa	non-degassed	1	1326.12	86.7641	0.000555916	46.605	6.6268
O.sativa	non-degassed	1	1329.36	86.7621	0.000576539	46.605	6.87264
O.sativa	non-degassed	1	1332.61	86.7603	0.000555597	46.605	6.623
O.sativa	non-degassed	1	1335.86	86.7584	0.000585103	46.605	6.97473
O.sativa	non-degassed	1	1339.1	86.7565	0.000575433	46.605	6.85946
O.sativa	non-degassed	1	1342.35	86.7546	0.000585588	46.605	6.98051
O.sativa	non-degassed	1	1345.59	86.7529	0.000565144	46.605	6.73681
O.sativa	non-degassed	1	1348.84	86.7513	0.000533484	46.605	6.3594
O.sativa	non-degassed	1	1352.08	86.7494	0.000534032	46.605	6.36594
O.sativa	non-degassed	1	1355.33	86.7476	0.000544274	46.605	6.48803
O.sativa	non-degassed	1	1358.58	86.7457	0.000575063	46.605	6.85505
O.sativa	non-degassed	1	1361.83	86.7438	0.000574471	46.605	6.84799
O.sativa	non-degassed	1	1365.05	86.7419	0.000586315	46.605	6.98918
O.sativa	non-degassed	1	1368.29	86.7403	0.000556293	46.605	6.6313
O.sativa	non-degassed	1	1371.52	86.7383	0.000567474	46.605	6.76458
O.sativa	non-degassed	1	1374.77	86.7365	0.000555631	46.605	6.62341
O.sativa	non-degassed	1	1378.03	86.7346	0.000585275	46.605	6.97678
O.sativa	non-degassed	1	1381.27	86.733	0.000543937	46.605	6.48401
O.sativa	non-degassed	1	1384.52	86.7308	0.000584834	46.605	6.97152
O.sativa	non-degassed	1	1387.76	86.7292	0.000554896	46.605	6.61465
O.sativa	non-degassed	1	1390.98	86.7272	0.000596964	46.605	7.11612
O.sativa	non-degassed	1	1394.23	86.7254	0.000555884	46.605	6.62642
O.sativa	non-degassed	1	1397.49	86.7234	0.000596131	46.605	7.10619
O.sativa	non-degassed	1	1400.73	86.7216	0.000574159	46.605	6.84427
O.sativa	non-degassed	1	1403.98	86.7197	0.000584596	46.605	6.96868
O.sativa	non-degassed	1	1407.23	86.7179	0.000564361	46.605	6.72747
O.sativa	non-degassed	1	1410.47	86.7159	0.000585229	46.605	6.97623
O.sativa	non-degassed	1	1413.72	86.7141	0.000574972	46.605	6.85396
O.sativa	non-degassed	1	1416.95	86.7121	0.000597181	46.605	7.1187
O.sativa	non-degassed	1	1420.17	86.7103	0.000577603	46.605	6.88532
O.sativa	non-degassed	1	1423.42	86.7083	0.000598138	46.605	7.13011
O.sativa	non-degassed	1	1426.67	86.7065	0.000575942	46.605	6.86552
O.sativa	non-degassed	1	1429.92	86.7045	0.000594974	46.605	7.0924
O.sativa	non-degassed	1	1433.17	86.7027	0.000574462	46.605	6.84788
O.sativa	non-degassed	1	1436.42	86.7007	0.000595024	46.605	7.09299
O.sativa	non-degassed	1	1439.67	86.6989	0.000574494	46.605	6.84826
O.sativa	non-degassed	1	1442.92	86.6969	0.000595012	46.605	7.09285
O.sativa	non-degassed	1	1446.16	86.6951	0.000574995	46.605	6.85424
O.sativa	non-degassed	1	1449.41	86.6932	0.0005852	46.605	6.97588
O.sativa	non-degassed	1	1452.65	86.6913	0.000575558	46.605	6.86095
O.sativa	non-degassed	1	1455.9	86.6893	0.000595399	46.605	7.09746
O.sativa	non-degassed	1	1459.14	86.6878	0.000554792	46.605	6.61341
O.sativa	non-degassed	1	1462.39	86.6859	0.000554168	46.605	6.60597
O.sativa	non-degassed	1	1465.64	86.684	0.000544042	46.605	6.48526
O.sativa	non-degassed	1	1468.88	86.682	0.000595575	46.605	7.09956
O.sativa	non-degassed	1	1472.13	86.6801	0.000595582	46.605	7.09964
O.sativa	non-degassed	1	1475.38	86.6782	0.000595602	46.605	7.09988
O.sativa	non-degassed	1	1478.6	86.6763	0.000586244	46.605	6.98833
O.sativa	non-degassed	1	1481.85	86.6744	0.000586492	46.605	6.99129
O.sativa	non-degassed	1	1485.07	86.6724	0.000598407	46.605	7.13332
O.sativa	non-degassed	1	1488.3	86.6707	0.000577458	46.605	6.8836
O.sativa	non-degassed	1	1491.54	86.6687	0.000588051	46.605	7.00987
O.sativa	non-degassed	1	1494.76	86.6668	0.000577717	46.605	6.88668
O.sativa	non-degassed	1	1498.01	86.6649	0.000597191	46.605	7.11882
O.sativa	non-degassed	1	1501.26	86.6629	0.000596604	46.605	7.11183
O.sativa	non-degassed	1	1504.51	86.6609	0.000605266	46.605	7.21508
O.sativa	non-degassed	1	1507.76	86.6591	0.000594969	46.605	7.09234
O.sativa	non-degassed	1	1511.01	86.6571	0.000594973	46.605	7.09238
O.sativa	non-degassed	1	1514.24	86.6554	0.000565	46.605	6.73509
O.sativa	non-degassed	1	1517.48	86.6535	0.000575834	46.605	6.86424
O.sativa	non-degassed	1	1520.73	86.6516	0.000565569	46.605	6.74187
O.sativa	non-degassed	1	1523.98	86.6494	0.000616268	46.605	7.34623
O.sativa	non-degassed	1	1527.23	86.6477	0.000595194	46.605	7.09502
O.sativa	non-degassed	1	1530.48	86.6457	0.000605414	46.605	7.21685
O.sativa	non-degassed	1	1533.73	86.6438	0.000574223	46.605	6.84503
O.sativa	non-degassed	1	1536.98	86.6416	0.000625497	46.605	7.45625
O.sativa	non-degassed	1	1540.22	86.6399	0.000595145	46.605	7.09443
O.sativa	non-degassed	1	1543.46	86.6379	0.000606419	46.605	7.22883
O.sativa	non-degassed	1	1546.68	86.6361	0.00056688	46.605	6.7575
O.sativa	non-degassed	1	1549.91	86.6341	0.000598928	46.605	7.13953
O.sativa	non-degassed	1	1553.14	86.6322	0.000589069	46.605	7.02201
O.sativa	non-degassed	1	1556.39	86.6302	0.000608112	46.605	7.24901
O.sativa	non-degassed	1	1559.63	86.6284	0.000585939	46.605	6.98469
O.sativa	non-degassed	1	1562.88	86.6264	0.000595012	46.605	7.09285
O.sativa	non-degassed	1	1566.13	86.6245	0.000584753	46.605	6.97056
O.sativa	non-degassed	1	1569.38	86.6225	0.000605248	46.605	7.21487
O.sativa	non-degassed	1	1572.63	86.6206	0.000594994	46.605	7.09263
O.sativa	non-degassed	1	1575.88	86.6186	0.000605243	46.605	7.21481
O.sativa	non-degassed	1	1579.13	86.6167	0.000594963	46.605	7.09226
O.sativa	non-degassed	1	1582.38	86.6145	0.000625756	46.605	7.45933
O.sativa	non-degassed	1	1585.63	86.6128	0.000594968	46.605	7.09232
O.sativa	non-degassed	1	1588.88	86.6106	0.000625766	46.605	7.45945
O.sativa	non-degassed	1	1592.13	86.6087	0.000594907	46.605	7.0916
O.sativa	non-degassed	1	1595.38	86.6067	0.000625694	46.605	7.45859
O.sativa	non-degassed	1	1598.61	86.6048	0.000596222	46.605	7.10727
O.sativa	non-degassed	1	1601.86	86.6028	0.000606523	46.605	7.23007
O.sativa	non-degassed	1	1605.11	86.6009	0.00059627	46.605	7.10784
O.sativa	non-degassed	1	1608.35	86.5989	0.000605835	46.605	7.22186
O.sativa	non-degassed	1	1611.6	86.597	0.000595589	46.605	7.09973
O.sativa	non-degassed	1	1614.84	86.595	0.000605842	46.605	7.22195
O.sativa	non-degassed	1	1618.09	86.5931	0.000594973	46.605	7.09238
O.sativa	non-degassed	1	1621.34	86.5911	0.000605194	46.605	7.21422
O.sativa	non-degassed	1	1624.59	86.5892	0.000594924	46.605	7.0918
O.sativa	non-degassed	1	1627.84	86.5872	0.00060519	46.605	7.21418
O.sativa	non-degassed	1	1631.08	86.5853	0.000595522	46.605	7.09893
O.sativa	non-degassed	1	1634.34	86.5833	0.000605515	46.605	7.21805
O.sativa	non-degassed	1	1637.59	86.5814	0.000595276	46.605	7.096
O.sativa	non-degassed	1	1640.84	86.5793	0.000614941	46.605	7.33041
O.sativa	non-degassed	1	1644.08	86.5769	0.000656951	46.605	7.83119
O.sativa	non-degassed	1	1647.32	86.5754	0.000616409	46.605	7.34791
O.sativa	non-degassed	1	1650.56	86.5731	0.000637891	46.605	7.60399
O.sativa	non-degassed	1	1653.81	86.5714	0.000565504	46.605	6.7411
O.sativa	non-degassed	1	1657.03	86.569	0.00065909	46.605	7.85669
O.sativa	non-degassed	1	1660.26	86.5675	0.000577312	46.605	6.88186
O.sativa	non-degassed	1	1663.49	86.5651	0.000650995	46.605	7.7602
O.sativa	non-degassed	1	1666.73	86.5633	0.000587689	46.605	7.00555
O.sativa	non-degassed	1	1669.96	86.5612	0.000649581	46.605	7.74334
O.sativa	non-degassed	1	1673.19	86.5592	0.000607872	46.605	7.24615
O.sativa	non-degassed	1	1676.44	86.5573	0.000617972	46.605	7.36654
O.sativa	non-degassed	1	1679.69	86.5554	0.000596162	46.605	7.10656
O.sativa	non-degassed	1	1682.94	86.5533	0.000605109	46.605	7.21321
O.sativa	non-degassed	1	1686.19	86.5514	0.000605192	46.605	7.2142
O.sativa	non-degassed	1	1689.44	86.5493	0.000625709	46.605	7.45877
O.sativa	non-degassed	1	1692.69	86.5474	0.000605181	46.605	7.21407
O.sativa	non-degassed	1	1695.92	86.5453	0.000627132	46.605	7.47574
O.sativa	non-degassed	1	1699.17	86.5434	0.000606614	46.605	7.23115
O.sativa	non-degassed	1	1702.42	86.5413	0.000627131	46.605	7.47572
O.sativa	non-degassed	1	1705.64	86.5394	0.000606797	46.605	7.23333
O.sativa	non-degassed	1	1708.89	86.5373	0.000627323	46.605	7.47801
O.sativa	non-degassed	1	1712.13	86.5354	0.000607326	46.605	7.23964
O.sativa	non-degassed	1	1715.38	86.5334	0.00061605	46.605	7.34363
O.sativa	non-degassed	1	1718.61	86.5314	0.000607431	46.605	7.24089
O.sativa	non-degassed	1	1721.83	86.5293	0.000629085	46.605	7.49902
O.sativa	non-degassed	1	1725.07	86.5273	0.000629682	46.605	7.50613
O.sativa	non-degassed	1	1728.29	86.5252	0.000640008	46.605	7.62922
O.sativa	non-degassed	1	1731.52	86.5233	0.000619054	46.605	7.37944
O.sativa	non-degassed	1	1734.76	86.5211	0.00063968	46.605	7.62531
O.sativa	non-degassed	1	1738.01	86.5191	0.000627707	46.605	7.48259
O.sativa	non-degassed	1	1741.26	86.5171	0.000636753	46.605	7.59042
O.sativa	non-degassed	1	1744.51	86.5152	0.00060527	46.605	7.21513
O.sativa	non-degassed	1	1747.76	86.5131	0.000615527	46.605	7.3374
O.sativa	non-degassed	1	1751.01	86.5108	0.000646421	46.605	7.70567
O.sativa	non-degassed	1	1754.23	86.5091	0.000627197	46.605	7.47651
O.sativa	non-degassed	1	1757.46	86.5067	0.000659939	46.605	7.86681
O.sativa	non-degassed	1	1760.7	86.5048	0.000619287	46.605	7.38222
O.sativa	non-degassed	1	1763.95	86.5027	0.000658777	46.605	7.85296
O.sativa	non-degassed	1	1767.2	86.5008	0.000605506	46.605	7.21794
O.sativa	non-degassed	1	1770.45	86.4987	0.000625457	46.605	7.45577
O.sativa	non-degassed	1	1773.68	86.4968	0.000606474	46.605	7.22948
O.sativa	non-degassed	1	1776.91	86.4947	0.000628299	46.605	7.48965
O.sativa	non-degassed	1	1780.14	86.4929	0.00059867	46.605	7.13645
O.sativa	non-degassed	1	1783.36	86.4908	0.000619633	46.605	7.38634
O.sativa	non-degassed	1	1786.61	86.4889	0.000597821	46.605	7.12633
O.sativa	non-degassed	1	1789.86	86.4868	0.000627823	46.605	7.48397
O.sativa	non-degassed	1	1793.08	86.4848	0.000617136	46.605	7.35658
O.sativa	non-degassed	1	1796.3	86.4827	0.000639674	46.605	7.62524
O.sativa	non-degassed	1	1799.55	86.4808	0.000618848	46.605	7.37699
O.sativa	non-degassed	1	1802.8	86.4785	0.000648159	46.605	7.72639
O.sativa	non-degassed	1	1806.05	86.4765	0.000635882	46.605	7.58004
O.sativa	non-degassed	1	1809.31	86.4744	0.000656102	46.605	7.82107
O.sativa	non-degassed	1	1812.56	86.4725	0.00061523	46.605	7.33386
O.sativa	non-degassed	1	1815.81	86.4702	0.000646007	46.605	7.70074
O.sativa	non-degassed	1	1819.05	86.4683	0.00062578	46.605	7.45962
O.sativa	non-degassed	1	1822.3	86.4662	0.000646294	46.605	7.70416
O.sativa	non-degassed	1	1825.55	86.4639	0.000646264	46.605	7.7038
O.sativa	non-degassed	1	1828.81	86.4622	0.000625392	46.605	7.45499
O.sativa	non-degassed	1	1832.05	86.4597	0.000667119	46.605	7.9524
O.sativa	non-degassed	1	1835.33	86.4578	0.000624256	46.605	7.44145
O.sativa	non-degassed	1	1838.58	86.4556	0.000676204	46.605	8.0607
O.sativa	non-degassed	1	1841.82	86.4537	0.000613962	46.605	7.31874
O.sativa	non-degassed	1	1845.05	86.4516	0.000638087	46.605	7.60633
O.sativa	non-degassed	1	1848.29	86.4497	0.000607202	46.605	7.23816
O.sativa	non-degassed	1	1851.52	86.4476	0.000629014	46.605	7.49817
O.sativa	non-degassed	1	1854.75	86.4457	0.000608308	46.605	7.25134
O.sativa	non-degassed	1	1857.98	86.4436	0.000629901	46.605	7.50874
O.sativa	non-degassed	1	1861.23	86.4417	0.000608092	46.605	7.24877
O.sativa	non-degassed	1	1864.46	86.4396	0.000628221	46.605	7.48872
O.sativa	non-degassed	1	1867.7	86.4377	0.000607063	46.605	7.2365
O.sativa	non-degassed	1	1870.92	86.4353	0.000660275	46.605	7.87082
O.sativa	non-degassed	1	1874.15	86.4334	0.000640025	46.605	7.62943
O.sativa	non-degassed	1	1877.39	86.4311	0.000680808	46.605	8.11558
O.sativa	non-degassed	1	1880.64	86.4291	0.000637857	46.605	7.60358
O.sativa	non-degassed	1	1883.89	86.4271	0.000646653	46.605	7.70844
O.sativa	non-degassed	1	1887.12	86.4251	0.000616765	46.605	7.35216
O.sativa	non-degassed	1	1890.34	86.4231	0.000618414	46.605	7.37181
O.sativa	non-degassed	1	1893.57	86.4205	0.000681776	46.605	8.12712
O.sativa	non-degassed	1	1896.8	86.4186	0.000671468	46.605	8.00424
O.sativa	non-degassed	1	1900.05	86.4165	0.000680222	46.605	8.1086
O.sativa	non-degassed	1	1903.28	86.4145	0.000617959	46.605	7.36639
O.sativa	non-degassed	1	1906.5	86.4124	0.000639008	46.605	7.6173
O.sativa	non-degassed	1	1909.75	86.4105	0.000618647	46.605	7.37459
O.sativa	non-degassed	1	1913	86.4083	0.000638027	46.605	7.60561
O.sativa	non-degassed	1	1916.22	86.4063	0.00062771	46.605	7.48263
O.sativa	non-degassed	1	1919.46	86.4041	0.000658995	46.605	7.85556
O.sativa	non-degassed	1	1922.7	86.4021	0.000638839	46.605	7.61529
O.sativa	non-degassed	1	1925.92	86.3998	0.000669833	46.605	7.98475
O.sativa	non-degassed	1	1929.17	86.3979	0.000638245	46.605	7.60821
O.sativa	non-degassed	1	1932.43	86.3955	0.000678631	46.605	8.08963
O.sativa	non-degassed	1	1935.66	86.3934	0.00065743	46.605	7.8369
O.sativa	non-degassed	1	1938.9	86.3914	0.000667964	46.605	7.96247
O.sativa	non-degassed	1	1942.15	86.3889	0.00067857	46.605	8.0889
O.sativa	non-degassed	1	1945.38	86.3869	0.00066876	46.605	7.97196
O.sativa	non-degassed	1	1948.63	86.3848	0.000678742	46.605	8.09095
O.sativa	non-degassed	1	1951.88	86.3828	0.000626926	46.605	7.47328
O.sativa	non-degassed	1	1955.12	86.3807	0.000636556	46.605	7.58807
O.sativa	non-degassed	1	1958.34	86.3787	0.000627948	46.605	7.48546
O.sativa	non-degassed	1	1961.59	86.3765	0.000649009	46.605	7.73652
O.sativa	non-degassed	1	1964.84	86.3745	0.000637701	46.605	7.60172
O.sativa	non-degassed	1	1968.09	86.3722	0.000666826	46.605	7.94891
O.sativa	non-degassed	1	1971.34	86.3704	0.000625767	46.605	7.45946
O.sativa	non-degassed	1	1974.59	86.3679	0.000677087	46.605	8.07123
O.sativa	non-degassed	1	1977.84	86.3658	0.000656555	46.605	7.82647
O.sativa	non-degassed	1	1981.08	86.3638	0.000677077	46.605	8.07111
O.sativa	non-degassed	1	1984.33	86.3613	0.000677067	46.605	8.07099
O.sativa	non-degassed	1	1987.58	86.3592	0.000677083	46.605	8.07118
O.sativa	non-degassed	1	1990.83	86.3571	0.000687338	46.605	8.19342
O.sativa	non-degassed	1	1994.08	86.3551	0.000636037	46.605	7.58189
O.sativa	non-degassed	1	1997.33	86.3529	0.00064629	46.605	7.70411
O.sativa	non-degassed	1	2000.58	86.351	0.000625773	46.605	7.45954
O.sativa	non-degassed	1	2003.8	86.3488	0.000648096	46.605	7.72564
O.sativa	non-degassed	1	2007.05	86.3469	0.000617314	46.605	7.3587
O.sativa	non-degassed	1	2010.28	86.3445	0.000670235	46.605	7.98955
O.sativa	non-degassed	1	2013.51	86.3425	0.00064917	46.605	7.73844
O.sativa	non-degassed	1	2016.76	86.3402	0.000690159	46.605	8.22705
O.sativa	non-degassed	1	2019.98	86.3381	0.000659459	46.605	7.86109
O.sativa	non-degassed	1	2023.21	86.3361	0.000659855	46.605	7.86581
O.sativa	non-degassed	1	2026.44	86.3335	0.000692383	46.605	8.25356
O.sativa	non-degassed	1	2029.68	86.3316	0.000670792	46.605	7.99619
O.sativa	non-degassed	1	2032.92	86.3294	0.00068967	46.605	8.22122
O.sativa	non-degassed	1	2036.17	86.3274	0.00062642	46.605	7.46725
O.sativa	non-degassed	1	2039.42	86.3252	0.000656561	46.605	7.82654
O.sativa	non-degassed	1	2042.67	86.3233	0.000625782	46.605	7.45964
O.sativa	non-degassed	1	2045.92	86.321	0.000656558	46.605	7.82651
O.sativa	non-degassed	1	2049.17	86.3189	0.000646261	46.605	7.70376
O.sativa	non-degassed	1	2052.42	86.3166	0.0006873	46.605	8.19297
O.sativa	non-degassed	1	2055.67	86.3146	0.00065664	46.605	7.82749
O.sativa	non-degassed	1	2058.89	86.3125	0.000658443	46.605	7.84898
O.sativa	non-degassed	1	2062.13	86.3104	0.000638518	46.605	7.61146
O.sativa	non-degassed	1	2065.39	86.3083	0.000648357	46.605	7.72875
O.sativa	non-degassed	1	2068.63	86.3059	0.000678084	46.605	8.08311
O.sativa	non-degassed	1	2071.87	86.3039	0.000667548	46.605	7.95752
O.sativa	non-degassed	1	2075.12	86.3017	0.000678135	46.605	8.08372
O.sativa	non-degassed	1	2078.36	86.2999	0.000616477	46.605	7.34872
O.sativa	non-degassed	1	2081.6	86.2977	0.00063678	46.605	7.59074
O.sativa	non-degassed	1	2084.85	86.2957	0.000616375	46.605	7.34751
O.sativa	non-degassed	1	2088.1	86.2935	0.000657086	46.605	7.8328
O.sativa	non-degassed	1	2091.32	86.2915	0.000638011	46.605	7.60542
O.sativa	non-degassed	1	2094.56	86.2892	0.000669617	46.605	7.98218
O.sativa	non-degassed	1	2097.78	86.2872	0.000650434	46.605	7.75351
O.sativa	non-degassed	1	2101.01	86.2851	0.000660471	46.605	7.87315
O.sativa	non-degassed	1	2104.23	86.283	0.000640695	46.605	7.63741
O.sativa	non-degassed	1	2107.48	86.2809	0.000649336	46.605	7.74042
O.sativa	non-degassed	1	2110.71	86.2785	0.000680748	46.605	8.11487
O.sativa	non-degassed	1	2113.95	86.2766	0.00065878	46.605	7.853
O.sativa	non-degassed	1	2117.2	86.2745	0.000658666	46.605	7.85164
O.sativa	non-degassed	1	2120.43	86.2725	0.000617329	46.605	7.35888
O.sativa	non-degassed	1	2123.65	86.2703	0.000649677	46.605	7.74448
O.sativa	non-degassed	1	2126.9	86.2684	0.000629246	46.605	7.50094
O.sativa	non-degassed	1	2130.13	86.2662	0.000649583	46.605	7.74336
O.sativa	non-degassed	1	2133.36	86.2643	0.000618218	46.605	7.36948
O.sativa	non-degassed	1	2136.58	86.2621	0.000650724	46.605	7.75696
O.sativa	non-degassed	1	2139.83	86.2601	0.000628628	46.605	7.49357
O.sativa	non-degassed	1	2143.06	86.2578	0.000670319	46.605	7.99055
O.sativa	non-degassed	1	2146.28	86.2558	0.000649753	46.605	7.74539
O.sativa	non-degassed	1	2149.52	86.2534	0.000691586	46.605	8.24406
O.sativa	non-degassed	1	2152.77	86.2514	0.00065892	46.605	7.85467
O.sativa	non-degassed	1	2155.99	86.2493	0.000669167	46.605	7.97681
O.sativa	non-degassed	1	2159.22	86.2467	0.00069096	46.605	8.2366
O.sativa	non-degassed	1	2162.47	86.2448	0.000680692	46.605	8.1142
O.sativa	non-degassed	1	2165.71	86.2426	0.000689609	46.605	8.22049
O.sativa	non-degassed	1	2168.94	86.2406	0.00062774	46.605	7.48298
O.sativa	non-degassed	1	2172.18	86.2386	0.000638002	46.605	7.60531
O.sativa	non-degassed	1	2175.42	86.2366	0.000617766	46.605	7.36409
O.sativa	non-degassed	1	2178.67	86.2344	0.000636624	46.605	7.58889
O.sativa	non-degassed	1	2181.92	86.2324	0.000636889	46.605	7.59204
O.sativa	non-degassed	1	2185.14	86.2301	0.00066897	46.605	7.97447
O.sativa	non-degassed	1	2188.39	86.228	0.000658625	46.605	7.85115
O.sativa	non-degassed	1	2191.64	86.2257	0.000689137	46.605	8.21487
O.sativa	non-degassed	1	2194.89	86.2236	0.000666733	46.605	7.9478
O.sativa	non-degassed	1	2198.14	86.2215	0.000666813	46.605	7.94875
O.sativa	non-degassed	1	2201.36	86.219	0.000689355	46.605	8.21747
O.sativa	non-degassed	1	2204.59	86.217	0.000680607	46.605	8.11319
O.sativa	non-degassed	1	2207.84	86.2148	0.000690569	46.605	8.23194
O.sativa	non-degassed	1	2211.07	86.2129	0.000628208	46.605	7.48856
O.sativa	non-degassed	1	2214.3	86.2107	0.000649027	46.605	7.73674
O.sativa	non-degassed	1	2217.54	86.2087	0.000629406	46.605	7.50284
O.sativa	non-degassed	1	2220.76	86.2064	0.000671124	46.605	8.00014
O.sativa	non-degassed	1	2223.99	86.2043	0.000660407	46.605	7.87239
O.sativa	non-degassed	1	2227.23	86.2023	0.00066011	46.605	7.86885
O.sativa	non-degassed	1	2230.47	86.2002	0.00063867	46.605	7.61327
O.sativa	non-degassed	1	2233.71	86.198	0.000647833	46.605	7.7225
O.sativa	non-degassed	1	2236.94	86.196	0.000648795	46.605	7.73397
O.sativa	non-degassed	1	2240.19	86.1938	0.000658284	46.605	7.84708
O.sativa	non-degassed	1	2243.41	86.1914	0.000680318	46.605	8.10974
O.sativa	non-degassed	1	2246.66	86.1894	0.000679385	46.605	8.09862
O.sativa	non-degassed	1	2249.9	86.1872	0.000679814	46.605	8.10373
O.sativa	non-degassed	1	2253.15	86.1852	0.000637001	46.605	7.59338
O.sativa	non-degassed	1	2256.37	86.183	0.000659008	46.605	7.85571
O.sativa	non-degassed	1	2259.61	86.1811	0.00062815	46.605	7.48787
O.sativa	non-degassed	1	2262.86	86.179	0.00063873	46.605	7.61399
O.sativa	non-degassed	1	2266.09	86.177	0.000617315	46.605	7.35871
O.sativa	non-degassed	1	2269.31	86.1747	0.000659727	46.605	7.86428
O.sativa	non-degassed	1	2272.56	86.1727	0.00064915	46.605	7.7382
O.sativa	non-degassed	1	2275.79	86.1704	0.000680892	46.605	8.11658
O.sativa	non-degassed	1	2279.04	86.1682	0.000668704	46.605	7.9713
O.sativa	non-degassed	1	2282.29	86.1661	0.00067896	46.605	8.09355
O.sativa	non-degassed	1	2285.53	86.1636	0.000697585	46.605	8.31557
O.sativa	non-degassed	1	2288.78	86.1616	0.000677061	46.605	8.07092
O.sativa	non-degassed	1	2292.03	86.1595	0.000677067	46.605	8.07099
O.sativa	non-degassed	1	2295.28	86.1574	0.000636043	46.605	7.58196
O.sativa	non-degassed	1	2298.53	86.1553	0.00064631	46.605	7.70435
O.sativa	non-degassed	1	2301.78	86.1533	0.000636048	46.605	7.58202
O.sativa	non-degassed	1	2305	86.1512	0.000637743	46.605	7.60222
O.sativa	non-degassed	1	2308.25	86.1491	0.000637717	46.605	7.60191
O.sativa	non-degassed	1	2311.48	86.1491	0.000432542	46.605	5.15612
O.sativa	non-degassed	1	2314.7	86.1468	0.000453272	46.605	5.40324
O.sativa	non-degassed	1	2317.93	86.1449	0.000434114	46.605	5.17486
O.sativa	non-degassed	1	2321.16	86.1427	0.000660881	46.605	7.87804
O.sativa	non-degassed	1	2324.39	86.1407	0.000629759	46.605	7.50705
O.sativa	non-degassed	1	2327.64	86.1386	0.000648938	46.605	7.73567
O.sativa	non-degassed	1	2330.89	86.1367	0.00061709	46.605	7.35603
O.sativa	non-degassed	1	2334.14	86.1344	0.000645996	46.605	7.7006
O.sativa	non-degassed	1	2337.39	86.1323	0.000645654	46.605	7.69653
O.sativa	non-degassed	1	2340.62	86.1303	0.000657461	46.605	7.83727
O.sativa	non-degassed	1	2343.87	86.1278	0.000678257	46.605	8.08517
O.sativa	non-degassed	1	2347.12	86.1258	0.000668262	46.605	7.96603
O.sativa	non-degassed	1	2350.37	86.1236	0.000687229	46.605	8.19212
O.sativa	non-degassed	1	2353.62	86.1216	0.000635966	46.605	7.58104
O.sativa	non-degassed	1	2356.86	86.1194	0.000656811	46.605	7.82952
O.sativa	non-degassed	1	2360.09	86.1175	0.000627591	46.605	7.48121
O.sativa	non-degassed	1	2363.31	86.1153	0.000649702	46.605	7.74478
O.sativa	non-degassed	1	2366.56	86.1133	0.00062894	46.605	7.49729
O.sativa	non-degassed	1	2369.79	86.1114	0.0006286	46.605	7.49324
O.sativa	non-degassed	1	2373.01	86.1094	0.000608117	46.605	7.24907
O.sativa	non-degassed	1	2376.25	86.1071	0.000639551	46.605	7.62378
O.sativa	non-degassed	1	2379.48	86.105	0.000660201	46.605	7.86994
O.sativa	non-degassed	1	2382.73	86.1027	0.000689353	46.605	8.21744
O.sativa	non-degassed	1	2385.98	86.1007	0.000657879	46.605	7.84226
O.sativa	non-degassed	1	2389.23	86.0985	0.000666776	46.605	7.94831
O.sativa	non-degassed	1	2392.48	86.096	0.000687277	46.605	8.1927
O.sativa	non-degassed	1	2395.73	86.094	0.000687223	46.605	8.19205
O.sativa	non-degassed	1	2398.98	86.0918	0.000687216	46.605	8.19197
O.sativa	non-degassed	1	2402.22	86.0898	0.000636544	46.605	7.58793
O.sativa	non-degassed	1	2405.45	86.0876	0.000658544	46.605	7.85018
O.sativa	non-degassed	1	2408.69	86.0856	0.00063836	46.605	7.60958
O.sativa	non-degassed	1	2411.95	86.0834	0.000658007	46.605	7.84378
O.sativa	non-degassed	1	2415.19	86.0813	0.000646749	46.605	7.70958
O.sativa	non-degassed	1	2418.42	86.0791	0.000668371	46.605	7.96733
O.sativa	non-degassed	1	2421.67	86.0769	0.000668632	46.605	7.97044
O.sativa	non-degassed	1	2424.91	86.0747	0.000678835	46.605	8.09206
O.sativa	non-degassed	1	2428.14	86.0723	0.000699942	46.605	8.34367
O.sativa	non-degassed	1	2431.39	86.0703	0.000679407	46.605	8.09888
O.sativa	non-degassed	1	2434.61	86.0681	0.000680895	46.605	8.11662
O.sativa	non-degassed	1	2437.83	86.0661	0.000639492	46.605	7.62307
O.sativa	non-degassed	1	2441.07	86.0639	0.000660973	46.605	7.87914
O.sativa	non-degassed	1	2444.29	86.0619	0.00064026	46.605	7.63223
O.sativa	non-degassed	1	2447.54	86.0597	0.000659108	46.605	7.85691
O.sativa	non-degassed	1	2450.77	86.0577	0.000639269	46.605	7.62042
O.sativa	non-degassed	1	2454.01	86.0554	0.000668421	46.605	7.96792
O.sativa	non-degassed	1	2457.24	86.0533	0.00065995	46.605	7.86694
O.sativa	non-degassed	1	2460.48	86.051	0.000689789	46.605	8.22264
O.sativa	non-degassed	1	2463.73	86.0485	0.000710306	46.605	8.46721
O.sativa	non-degassed	1	2466.97	86.0464	0.000709222	46.605	8.45429
O.sativa	non-degassed	1	2470.22	86.0442	0.000698276	46.605	8.32381
O.sativa	non-degassed	1	2473.46	86.0422	0.000646978	46.605	7.71231
O.sativa	non-degassed	1	2476.7	86.04	0.000657209	46.605	7.83427
O.sativa	non-degassed	1	2479.95	86.0379	0.000646952	46.605	7.712
O.sativa	non-degassed	1	2483.18	86.0356	0.00067963	46.605	8.10154
O.sativa	non-degassed	1	2486.43	86.0335	0.000668724	46.605	7.97153
O.sativa	non-degassed	1	2489.68	86.0311	0.000699479	46.605	8.33815
O.sativa	non-degassed	1	2492.92	86.029	0.000677061	46.605	8.07092
O.sativa	non-degassed	1	2496.17	86.0269	0.00067706	46.605	8.0709
O.sativa	non-degassed	1	2499.4	86.0243	0.000699773	46.605	8.34165
O.sativa	non-degassed	1	2502.65	86.0223	0.000689493	46.605	8.21911
O.sativa	non-degassed	1	2505.88	86.02	0.000710987	46.605	8.47533
O.sativa	non-degassed	1	2509.11	86.0181	0.000638263	46.605	7.60842
O.sativa	non-degassed	1	2512.34	86.0159	0.000660535	46.605	7.87392
O.sativa	non-degassed	1	2515.57	86.0139	0.000630027	46.605	7.51025
O.sativa	non-degassed	1	2518.82	86.0115	0.000680002	46.605	8.10597
O.sativa	non-degassed	1	2522.04	86.0095	0.000659353	46.605	7.85983
O.sativa	non-degassed	1	2525.27	86.0071	0.000700781	46.605	8.35367
O.sativa	non-degassed	1	2528.51	86.005	0.000670326	46.605	7.99063
O.sativa	non-degassed	1	2531.75	86.0028	0.000689969	46.605	8.22479
O.sativa	non-degassed	1	2535	86.0005	0.000678071	46.605	8.08295
O.sativa	non-degassed	1	2538.22	85.9984	0.000679542	46.605	8.10049
O.sativa	non-degassed	1	2541.47	85.9962	0.000678802	46.605	8.09167
O.sativa	non-degassed	1	2544.7	85.9942	0.000649628	46.605	7.7439
O.sativa	non-degassed	1	2547.92	85.992	0.000660003	46.605	7.86758
O.sativa	non-degassed	1	2551.14	85.9899	0.000651468	46.605	7.76583
O.sativa	non-degassed	1	2554.39	85.9875	0.000690881	46.605	8.23566
O.sativa	non-degassed	1	2557.64	85.9853	0.000689369	46.605	8.21763
O.sativa	non-degassed	1	2560.86	85.9831	0.000699589	46.605	8.33946
O.sativa	non-degassed	1	2564.11	85.9806	0.000709845	46.605	8.46172
O.sativa	non-degassed	1	2567.34	85.9786	0.000690444	46.605	8.23045
O.sativa	non-degassed	1	2570.58	85.9764	0.00068909	46.605	8.21431
O.sativa	non-degassed	1	2573.81	85.9744	0.000639474	46.605	7.62286
O.sativa	non-degassed	1	2577.05	85.9722	0.000658856	46.605	7.8539
O.sativa	non-degassed	1	2580.3	85.9701	0.000648262	46.605	7.72762
O.sativa	non-degassed	1	2583.55	85.9678	0.00067738	46.605	8.07472
O.sativa	non-degassed	1	2586.8	85.9657	0.000666803	46.605	7.94863
O.sativa	non-degassed	1	2590.05	85.9634	0.00068731	46.605	8.19309
O.sativa	non-degassed	1	2593.3	85.9613	0.000666797	46.605	7.94856
O.sativa	non-degassed	1	2596.53	85.9592	0.000668115	46.605	7.96427
O.sativa	non-degassed	1	2599.78	85.9566	0.000698911	46.605	8.33138
O.sativa	non-degassed	1	2603	85.9547	0.000679923	46.605	8.10503
O.sativa	non-degassed	1	2606.25	85.9525	0.000688853	46.605	8.21148
O.sativa	non-degassed	1	2609.5	85.9504	0.000637561	46.605	7.60005
O.sativa	non-degassed	1	2612.75	85.9482	0.000666779	46.605	7.94835
O.sativa	non-degassed	1	2616	85.9462	0.000646269	46.605	7.70386
O.sativa	non-degassed	1	2619.25	85.9439	0.00066679	46.605	7.94848
O.sativa	non-degassed	1	2622.5	85.9418	0.000656565	46.605	7.82659
O.sativa	non-degassed	1	2625.74	85.9396	0.000677736	46.605	8.07896
O.sativa	non-degassed	1	2628.99	85.9375	0.000657245	46.605	7.8347
O.sativa	non-degassed	1	2632.24	85.9354	0.000657193	46.605	7.83408
O.sativa	non-degassed	1	2635.48	85.933	0.000677059	46.605	8.07089
O.sativa	non-degassed	1	2638.71	85.931	0.000668455	46.605	7.96833
O.sativa	non-degassed	1	2641.93	85.9288	0.000680553	46.605	8.11254
O.sativa	non-degassed	1	2645.15	85.9267	0.000651533	46.605	7.76661
O.sativa	non-degassed	1	2648.4	85.9246	0.000660089	46.605	7.8686
O.sativa	non-degassed	1	2651.65	85.9225	0.000648035	46.605	7.72491
O.sativa	non-degassed	1	2654.9	85.9202	0.000666802	46.605	7.94862
O.sativa	non-degassed	1	2658.13	85.9182	0.000658221	46.605	7.84633
O.sativa	non-degassed	1	2661.37	85.916	0.000668842	46.605	7.97294
O.sativa	non-degassed	1	2664.62	85.9139	0.000648298	46.605	7.72805
O.sativa	non-degassed	1	2667.86	85.9117	0.000667966	46.605	7.9625
O.sativa	non-degassed	1	2671.11	85.9092	0.000698051	46.605	8.32113
O.sativa	non-degassed	1	2674.34	85.9073	0.000679027	46.605	8.09435
O.sativa	non-degassed	1	2677.58	85.9051	0.000678548	46.605	8.08864
O.sativa	non-degassed	1	2680.8	85.9031	0.000629221	46.605	7.50064
O.sativa	non-degassed	1	2684.03	85.901	0.00065005	46.605	7.74893
O.sativa	non-degassed	1	2687.28	85.899	0.000629205	46.605	7.50045
O.sativa	non-degassed	1	2690.52	85.8969	0.000637833	46.605	7.6033
O.sativa	non-degassed	1	2693.77	85.8949	0.000625787	46.605	7.4597
O.sativa	non-degassed	1	2697.02	85.8928	0.000636046	46.605	7.582
O.sativa	non-degassed	1	2700.27	85.8908	0.000625786	46.605	7.45969
O.sativa	non-degassed	1	2703.52	85.8885	0.000656537	46.605	7.82626
O.sativa	non-degassed	1	2706.77	85.8866	0.00063602	46.605	7.58169
O.sativa	non-degassed	1	2710.02	85.8842	0.000677057	46.605	8.07087
O.sativa	non-degassed	1	2713.27	85.8822	0.000646309	46.605	7.70434
O.sativa	non-degassed	1	2716.52	85.8801	0.00066685	46.605	7.94919
O.sativa	non-degassed	1	2719.74	85.8779	0.000648134	46.605	7.72609
O.sativa	non-degassed	1	2722.97	85.876	0.000639429	46.605	7.62232
O.sativa	non-degassed	1	2726.21	85.8736	0.000670169	46.605	7.98876
O.sativa	non-degassed	1	2729.44	85.8716	0.000649341	46.605	7.74048
O.sativa	non-degassed	1	2732.68	85.8695	0.00066894	46.605	7.97411
O.sativa	non-degassed	1	2735.93	85.8675	0.000627887	46.605	7.48474
O.sativa	non-degassed	1	2739.18	85.8653	0.000646877	46.605	7.71111
O.sativa	non-degassed	1	2742.43	85.8634	0.00062573	46.605	7.45902
O.sativa	non-degassed	1	2745.68	85.8612	0.000646272	46.605	7.70389
O.sativa	non-degassed	1	2748.93	85.8592	0.000625789	46.605	7.45973
O.sativa	non-degassed	1	2752.15	85.8569	0.000668725	46.605	7.97155
O.sativa	non-degassed	1	2755.4	85.8549	0.000648235	46.605	7.72729
O.sativa	non-degassed	1	2758.65	85.8526	0.000679009	46.605	8.09414
O.sativa	non-degassed	1	2761.9	85.8506	0.00064631	46.605	7.70435
O.sativa	non-degassed	1	2765.15	85.8485	0.000656559	46.605	7.82652
O.sativa	non-degassed	1	2768.4	85.846	0.000677048	46.605	8.07076
O.sativa	non-degassed	1	2771.64	85.844	0.000677245	46.605	8.07311
O.sativa	non-degassed	1	2774.88	85.8418	0.000688211	46.605	8.20383
O.sativa	non-degassed	1	2778.11	85.8397	0.000648573	46.605	7.73132
O.sativa	non-degassed	1	2781.34	85.8375	0.000670051	46.605	7.98735
O.sativa	non-degassed	1	2784.58	85.8355	0.000649731	46.605	7.74513
O.sativa	non-degassed	1	2787.81	85.8331	0.000680116	46.605	8.10733
O.sativa	non-degassed	1	2791.04	85.831	0.000670458	46.605	7.9922
O.sativa	non-degassed	1	2794.26	85.8286	0.000712563	46.605	8.49412
O.sativa	non-degassed	1	2797.48	85.8266	0.000672228	46.605	8.0133
O.sativa	non-degassed	1	2800.73	85.8244	0.000680724	46.605	8.11458
O.sativa	non-degassed	1	2803.96	85.8219	0.000691062	46.605	8.23781
O.sativa	non-degassed	1	2807.18	85.8199	0.000691057	46.605	8.23775
O.sativa	non-degassed	1	2810.4	85.8176	0.000703159	46.605	8.38202
O.sativa	non-degassed	1	2813.63	85.8156	0.000651444	46.605	7.76555
O.sativa	non-degassed	1	2816.88	85.8134	0.000670292	46.605	7.99023
O.sativa	non-degassed	1	2820.1	85.8113	0.000649423	46.605	7.74146
O.sativa	non-degassed	1	2823.33	85.809	0.000680482	46.605	8.1117
O.sativa	non-degassed	1	2826.57	85.8067	0.000691051	46.605	8.23768
O.sativa	non-degassed	1	2829.82	85.8045	0.000699841	46.605	8.34246
O.sativa	non-degassed	1	2833.06	85.8021	0.000708845	46.605	8.4498
O.sativa	non-degassed	1	2836.31	85.8001	0.000677593	46.605	8.07726
O.sativa	non-degassed	1	2839.56	85.7979	0.000677631	46.605	8.07771
O.sativa	non-degassed	1	2842.79	85.7958	0.000647819	46.605	7.72234
O.sativa	non-degassed	1	2846	85.7936	0.000670691	46.605	7.99498
O.sativa	non-degassed	1	2849.24	85.7916	0.000650982	46.605	7.76004
O.sativa	non-degassed	1	2852.46	85.7893	0.000671771	46.605	8.00786
O.sativa	non-degassed	1	2855.69	85.7872	0.000661022	46.605	7.87972
O.sativa	non-degassed	1	2858.93	85.7849	0.000691316	46.605	8.24084
O.sativa	non-degassed	1	2862.18	85.7828	0.000668698	46.605	7.97122
O.sativa	non-degassed	1	2865.43	85.7806	0.000677751	46.605	8.07914
O.sativa	non-degassed	1	2868.66	85.7781	0.000699022	46.605	8.3327
O.sativa	non-degassed	1	2871.89	85.7761	0.000690169	46.605	8.22717
O.sativa	non-degassed	1	2875.14	85.7739	0.000689666	46.605	8.22117
O.sativa	non-degassed	1	2878.37	85.7719	0.00063853	46.605	7.61161
O.sativa	non-degassed	1	2881.6	85.7697	0.000659289	46.605	7.85906
O.sativa	non-degassed	1	2884.84	85.7677	0.000638979	46.605	7.61696
O.sativa	non-degassed	1	2888.09	85.7653	0.000679033	46.605	8.09442
O.sativa	non-degassed	1	2891.34	85.7633	0.000657062	46.605	7.83252
O.sativa	non-degassed	1	2894.59	85.7609	0.000697703	46.605	8.31698
O.sativa	non-degassed	1	2897.84	85.7588	0.000666626	46.605	7.94652
O.sativa	non-degassed	1	2901.06	85.7566	0.000688907	46.605	8.21213
O.sativa	non-degassed	1	2904.31	85.7541	0.000699383	46.605	8.337
O.sativa	non-degassed	1	2907.56	85.7521	0.000689072	46.605	8.21409
O.sativa	non-degassed	1	2910.8	85.7499	0.000687948	46.605	8.20069
O.sativa	non-degassed	1	2914.05	85.7478	0.000646815	46.605	7.71037
O.sativa	non-degassed	1	2917.28	85.7455	0.000679564	46.605	8.10075
O.sativa	non-degassed	1	2920.5	85.7435	0.00066004	46.605	7.86802
O.sativa	non-degassed	1	2923.72	85.7413	0.000672154	46.605	8.01242
O.sativa	non-degassed	1	2926.97	85.7392	0.000649704	46.605	7.74481
O.sativa	non-degassed	1	2930.22	85.7369	0.000678844	46.605	8.09217
O.sativa	non-degassed	1	2933.47	85.7343	0.000718101	46.605	8.56013
O.sativa	non-degassed	1	2936.72	85.7322	0.000718086	46.605	8.55995
O.sativa	non-degassed	1	2939.97	85.73	0.000707768	46.605	8.43696
O.sativa	non-degassed	1	2943.22	85.7279	0.000656449	46.605	7.82521
O.sativa	non-degassed	1	2946.47	85.7257	0.000666734	46.605	7.94781
O.sativa	non-degassed	1	2949.72	85.7237	0.000646281	46.605	7.704
O.sativa	non-degassed	1	2952.97	85.7214	0.000667087	46.605	7.95202
O.sativa	non-degassed	1	2956.18	85.7193	0.000658864	46.605	7.854
O.sativa	non-degassed	1	2959.43	85.7169	0.000700306	46.605	8.34801
O.sativa	non-degassed	1	2962.65	85.7149	0.000670928	46.605	7.99781
O.sativa	non-degassed	1	2965.89	85.7126	0.000690078	46.605	8.22608
O.sativa	non-degassed	1	2969.14	85.7102	0.000689638	46.605	8.22084
O.sativa	non-degassed	1	2972.39	85.7081	0.000698233	46.605	8.3233
O.sativa	non-degassed	1	2975.64	85.7059	0.000686934	46.605	8.18861
O.sativa	non-degassed	1	2978.89	85.7039	0.000646288	46.605	7.70409
O.sativa	non-degassed	1	2982.14	85.7015	0.000677052	46.605	8.07081
O.sativa	non-degassed	1	2985.37	85.6994	0.000668453	46.605	7.9683
O.sativa	non-degassed	1	2988.59	85.6971	0.000700743	46.605	8.35322
O.sativa	non-degassed	1	2991.84	85.695	0.000669781	46.605	7.98413
O.sativa	non-degassed	1	2995.09	85.6928	0.000679001	46.605	8.09404
O.sativa	non-degassed	1	2998.34	85.6903	0.000697584	46.605	8.31556
O.sativa	non-degassed	1	3001.57	85.6883	0.000688699	46.605	8.20965
O.sativa	non-degassed	1	3004.82	85.6861	0.000688456	46.605	8.20675
O.sativa	non-degassed	1	3008.06	85.6844	0.000606649	46.605	7.23157
O.sativa	non-degassed	1	3011.31	85.6823	0.000615962	46.605	7.34258
O.sativa	non-degassed	1	3014.53	85.6803	0.0005971	46.605	7.11774
O.sativa	non-degassed	1	3017.78	85.678	0.000658375	46.605	7.84817
O.sativa	non-degassed	1	3021.01	85.676	0.00064953	46.605	7.74273
O.sativa	non-degassed	1	3024.26	85.6736	0.000688908	46.605	8.21214
O.sativa	non-degassed	1	3027.5	85.6716	0.000658504	46.605	7.84971
O.sativa	non-degassed	1	3030.75	85.6692	0.000697863	46.605	8.31889
O.sativa	non-degassed	1	3034	85.6665	0.000728605	46.605	8.68535
O.sativa	non-degassed	1	3037.22	85.6646	0.000719613	46.605	8.57816
O.sativa	non-degassed	1	3040.47	85.6624	0.000699107	46.605	8.33371
O.sativa	non-degassed	1	3043.7	85.6603	0.000638844	46.605	7.61535
O.sativa	non-degassed	1	3046.94	85.6581	0.000669117	46.605	7.97622
O.sativa	non-degassed	1	3050.17	85.6561	0.000649591	46.605	7.74346
O.sativa	non-degassed	1	3053.39	85.6537	0.000681371	46.605	8.12229
O.sativa	non-degassed	1	3056.63	85.6517	0.000660661	46.605	7.87542
O.sativa	non-degassed	1	3059.86	85.6493	0.000701892	46.605	8.36691
O.sativa	non-degassed	1	3063.09	85.6472	0.000670287	46.605	7.99017
O.sativa	non-degassed	1	3066.34	85.6451	0.000679685	46.605	8.10219
O.sativa	non-degassed	1	3069.58	85.6426	0.000689501	46.605	8.21921
O.sativa	non-degassed	1	3072.82	85.6405	0.000688691	46.605	8.20955
O.sativa	non-degassed	1	3076.06	85.6383	0.000699589	46.605	8.33946
O.sativa	non-degassed	1	3079.31	85.6364	0.000637286	46.605	7.59678
O.sativa	non-degassed	1	3082.56	85.6342	0.000646924	46.605	7.71167
O.sativa	non-degassed	1	3085.8	85.6322	0.000626353	46.605	7.46645
O.sativa	non-degassed	1	3089.05	85.6299	0.000667381	46.605	7.95552
O.sativa	non-degassed	1	3092.3	85.6279	0.000646855	46.605	7.71084
O.sativa	non-degassed	1	3095.55	85.6255	0.000687286	46.605	8.1928
O.sativa	non-degassed	1	3098.79	85.6234	0.000667423	46.605	7.95603
O.sativa	non-degassed	1	3102.04	85.6213	0.000677512	46.605	8.07629
O.sativa	non-degassed	1	3105.29	85.6188	0.000687783	46.605	8.19873
O.sativa	non-degassed	1	3108.54	85.6168	0.000676901	46.605	8.06901
O.sativa	non-degassed	1	3111.76	85.6146	0.000689125	46.605	8.21472
O.sativa	non-degassed	1	3115	85.6125	0.000648572	46.605	7.73131
O.sativa	non-degassed	1	3118.24	85.6104	0.000659818	46.605	7.86537
O.sativa	non-degassed	1	3121.49	85.6084	0.000637509	46.605	7.59943
O.sativa	non-degassed	1	3124.73	85.606	0.000667778	46.605	7.96026
O.sativa	non-degassed	1	3127.98	85.6039	0.000667088	46.605	7.95203
O.sativa	non-degassed	1	3131.23	85.6016	0.000697647	46.605	8.31631
O.sativa	non-degassed	1	3134.46	85.5991	0.00070955	46.605	8.4582
O.sativa	non-degassed	1	3137.7	85.5972	0.000689292	46.605	8.21671
O.sativa	non-degassed	1	3140.95	85.595	0.000679231	46.605	8.09678
O.sativa	non-degassed	1	3144.2	85.5929	0.000636558	46.605	7.5881
O.sativa	non-degassed	1	3147.45	85.5907	0.000666784	46.605	7.94841
O.sativa	non-degassed	1	3150.67	85.5887	0.000647843	46.605	7.72262
O.sativa	non-degassed	1	3153.9	85.5864	0.000670266	46.605	7.98992
O.sativa	non-degassed	1	3157.12	85.5844	0.000651394	46.605	7.76495
O.sativa	non-degassed	1	3160.37	85.5821	0.000680631	46.605	8.11347
O.sativa	non-degassed	1	3163.62	85.5801	0.000647969	46.605	7.72412
O.sativa	non-degassed	1	3166.88	85.5777	0.000686781	46.605	8.18678
O.sativa	non-degassed	1	3170.11	85.5752	0.000708417	46.605	8.44469
O.sativa	non-degassed	1	3173.36	85.5732	0.000708413	46.605	8.44465
O.sativa	non-degassed	1	3176.62	85.5711	0.000677769	46.605	8.07935
O.sativa	non-degassed	1	3179.87	85.569	0.000635386	46.605	7.57413
O.sativa	non-degassed	1	3183.12	85.5668	0.000655855	46.605	7.81813
O.sativa	non-degassed	1	3186.34	85.5648	0.000647689	46.605	7.72079
O.sativa	non-degassed	1	3189.58	85.5625	0.000668915	46.605	7.97381
O.sativa	non-degassed	1	3192.81	85.5605	0.000650078	46.605	7.74926
O.sativa	non-degassed	1	3196.06	85.5581	0.000689311	46.605	8.21694
O.sativa	non-degassed	1	3199.31	85.5561	0.000657987	46.605	7.84354
O.sativa	non-degassed	1	3202.56	85.5539	0.00067688	46.605	8.06876
O.sativa	non-degassed	1	3205.8	85.5515	0.00067779	46.605	8.07961
O.sativa	non-degassed	1	3209.02	85.5495	0.000679498	46.605	8.09997
O.sativa	non-degassed	1	3212.26	85.5473	0.000679846	46.605	8.10411
O.sativa	non-degassed	1	3215.52	85.5453	0.000637745	46.605	7.60225
O.sativa	non-degassed	1	3218.74	85.5431	0.000658727	46.605	7.85236
O.sativa	non-degassed	1	3221.96	85.5411	0.000639521	46.605	7.62342
O.sativa	non-degassed	1	3225.21	85.5391	0.000639824	46.605	7.62703
O.sativa	non-degassed	1	3228.46	85.5371	0.000617188	46.605	7.3572
O.sativa	non-degassed	1	3231.71	85.5348	0.000646302	46.605	7.70425
O.sativa	non-degassed	1	3234.96	85.5327	0.000656563	46.605	7.82657
O.sativa	non-degassed	1	3238.2	85.5304	0.000688015	46.605	8.20149
O.sativa	non-degassed	1	3241.45	85.5283	0.000667449	46.605	7.95634
O.sativa	non-degassed	1	3244.7	85.5262	0.000667446	46.605	7.9563
O.sativa	non-degassed	1	3247.95	85.5238	0.000676991	46.605	8.07008
O.sativa	non-degassed	1	3251.2	85.5218	0.000666721	46.605	7.94766
O.sativa	non-degassed	1	3254.45	85.5196	0.000676961	46.605	8.06972
O.sativa	non-degassed	1	3257.7	85.5176	0.000635925	46.605	7.58055
O.sativa	non-degassed	1	3260.93	85.5155	0.000647471	46.605	7.71819
O.sativa	non-degassed	1	3264.18	85.5134	0.000637216	46.605	7.59594
O.sativa	non-degassed	1	3267.43	85.5113	0.000647481	46.605	7.71831
O.sativa	non-degassed	1	3270.65	85.5093	0.00063763	46.605	7.60088
O.sativa	non-degassed	1	3273.9	85.507	0.000658133	46.605	7.84528
O.sativa	non-degassed	1	3277.15	85.505	0.000647914	46.605	7.72347
O.sativa	non-degassed	1	3280.4	85.5026	0.000687216	46.605	8.19197
O.sativa	non-degassed	1	3283.65	85.5006	0.00065656	46.605	7.82653
O.sativa	non-degassed	1	3286.89	85.4985	0.00066712	46.605	7.95241
O.sativa	non-degassed	1	3290.14	85.496	0.000677476	46.605	8.07586
O.sativa	non-degassed	1	3293.38	85.494	0.000678081	46.605	8.08307
O.sativa	non-degassed	1	3296.63	85.4919	0.000677755	46.605	8.07919
O.sativa	non-degassed	1	3299.88	85.4899	0.000626406	46.605	7.46708
O.sativa	non-degassed	1	3303.12	85.4877	0.000646864	46.605	7.71095
O.sativa	non-degassed	1	3306.37	85.4857	0.00063659	46.605	7.58848
O.sativa	non-degassed	1	3309.61	85.4834	0.00066809	46.605	7.96398
O.sativa	non-degassed	1	3312.84	85.4815	0.000638025	46.605	7.60559
O.sativa	non-degassed	1	3316.09	85.4792	0.000668858	46.605	7.97313
O.sativa	non-degassed	1	3319.33	85.4772	0.000637398	46.605	7.59811
O.sativa	non-degassed	1	3322.58	85.4749	0.000677081	46.605	8.07115
O.sativa	non-degassed	1	3325.83	85.4725	0.000687351	46.605	8.19358
O.sativa	non-degassed	1	3329.08	85.4704	0.0006976	46.605	8.31575
O.sativa	non-degassed	1	3332.33	85.4682	0.000687345	46.605	8.19351
O.sativa	non-degassed	1	3335.58	85.4662	0.00064628	46.605	7.70399
O.sativa	non-degassed	1	3338.83	85.4641	0.000646501	46.605	7.70662
O.sativa	non-degassed	1	3342.05	85.4621	0.0006275	46.605	7.48012
O.sativa	non-degassed	1	3345.3	85.4599	0.000647981	46.605	7.72427
O.sativa	non-degassed	1	3348.54	85.4579	0.000638122	46.605	7.60674
O.sativa	non-degassed	1	3351.8	85.4556	0.000666877	46.605	7.94952
O.sativa	non-degassed	1	3355.05	85.4536	0.000646395	46.605	7.70536
O.sativa	non-degassed	1	3358.27	85.4513	0.000678357	46.605	8.08636
O.sativa	non-degassed	1	3361.52	85.4493	0.000648081	46.605	7.72546
O.sativa	non-degassed	1	3364.77	85.4471	0.000668572	46.605	7.96972
O.sativa	non-degassed	1	3367.99	85.4447	0.000679029	46.605	8.09437
O.sativa	non-degassed	1	3371.22	85.443	0.000649425	46.605	7.74148
O.sativa	non-degassed	1	3374.46	85.4405	0.000681362	46.605	8.12219
O.sativa	non-degassed	1	3377.71	85.4385	0.000638323	46.605	7.60914
O.sativa	non-degassed	1	3380.96	85.4365	0.000667902	46.605	7.96174
O.sativa	non-degassed	1	3384.21	85.4345	0.000615474	46.605	7.33677
O.sativa	non-degassed	1	3387.46	85.4323	0.000636018	46.605	7.58166
O.sativa	non-degassed	1	3390.69	85.4303	0.000636675	46.605	7.58949
O.sativa	non-degassed	1	3393.94	85.428	0.000667449	46.605	7.95634
O.sativa	non-degassed	1	3397.19	85.426	0.000646911	46.605	7.71151
O.sativa	non-degassed	1	3400.44	85.4237	0.000677048	46.605	8.07076
O.sativa	non-degassed	1	3403.69	85.4216	0.000656511	46.605	7.82595
O.sativa	non-degassed	1	3406.94	85.4195	0.000666663	46.605	7.94697
O.sativa	non-degassed	1	3410.17	85.417	0.000689202	46.605	8.21564
O.sativa	non-degassed	1	3413.42	85.4151	0.000668278	46.605	7.96622
O.sativa	non-degassed	1	3416.66	85.4129	0.000679337	46.605	8.09805
O.sativa	non-degassed	1	3419.9	85.4109	0.000627023	46.605	7.47444
O.sativa	non-degassed	1	3423.15	85.4087	0.000658229	46.605	7.84643
O.sativa	non-degassed	1	3426.4	85.4067	0.000637034	46.605	7.59377
O.sativa	non-degassed	1	3429.64	85.4046	0.000646303	46.605	7.70426
O.sativa	non-degassed	1	3432.89	85.4026	0.000625992	46.605	7.46215
O.sativa	non-degassed	1	3436.14	85.4003	0.000656774	46.605	7.82908
O.sativa	non-degassed	1	3439.39	85.3982	0.000656769	46.605	7.82902
O.sativa	non-degassed	1	3442.64	85.3959	0.000687188	46.605	8.19163
O.sativa	non-degassed	1	3445.89	85.3939	0.000656412	46.605	7.82477
O.sativa	non-degassed	1	3449.11	85.3918	0.000658057	46.605	7.84438
O.sativa	non-degassed	1	3452.36	85.3892	0.00068892	46.605	8.21228
O.sativa	non-degassed	1	3455.61	85.3873	0.000678639	46.605	8.08973
O.sativa	non-degassed	1	3458.86	85.3851	0.000687371	46.605	8.19382
O.sativa	non-degassed	1	3462.11	85.3832	0.000615601	46.605	7.33828
O.sativa	non-degassed	1	3465.36	85.381	0.000646354	46.605	7.70487
O.sativa	non-degassed	1	3468.61	85.379	0.000625744	46.605	7.45919
O.sativa	non-degassed	1	3471.85	85.3769	0.000646896	46.605	7.71133
O.sativa	non-degassed	1	3475.1	85.3749	0.000626369	46.605	7.46664
O.sativa	non-degassed	1	3478.35	85.3726	0.000657147	46.605	7.83353
O.sativa	non-degassed	1	3481.6	85.3706	0.000646273	46.605	7.70391
O.sativa	non-degassed	1	3484.85	85.3683	0.000677125	46.605	8.07168
O.sativa	non-degassed	1	3488.07	85.3663	0.000648272	46.605	7.72774
O.sativa	non-degassed	1	3491.29	85.3642	0.00066026	46.605	7.87064
O.sativa	non-degassed	1	3494.54	85.3623	0.000619284	46.605	7.38218
O.sativa	non-degassed	1	3497.76	85.3602	0.000629305	46.605	7.50164
O.sativa	non-degassed	1	3500.99	85.3578	0.00065994	46.605	7.86682
O.sativa	non-degassed	1	3504.24	85.3558	0.000670109	46.605	7.98804
O.sativa	non-degassed	1	3507.49	85.3537	0.000668578	46.605	7.96979
O.sativa	non-degassed	1	3510.74	85.3517	0.000625832	46.605	7.46024
O.sativa	non-degassed	1	3513.99	85.3496	0.000636088	46.605	7.5825
O.sativa	non-degassed	1	3517.24	85.3476	0.000625641	46.605	7.45796
O.sativa	non-degassed	1	3520.48	85.3455	0.000636013	46.605	7.5816
O.sativa	non-degassed	1	3523.74	85.3435	0.000625518	46.605	7.4565
O.sativa	non-degassed	1	3526.99	85.3412	0.000656292	46.605	7.82334
O.sativa	non-degassed	1	3530.24	85.3392	0.000646044	46.605	7.70118
O.sativa	non-degassed	1	3533.49	85.3369	0.000677051	46.605	8.0708
O.sativa	non-degassed	1	3536.74	85.3348	0.000656548	46.605	7.82639
O.sativa	non-degassed	1	3539.98	85.3328	0.000657131	46.605	7.83334
O.sativa	non-degassed	1	3543.23	85.3314	0.000564799	46.605	6.73269
O.sativa	non-degassed	1	3546.45	85.3292	0.000576864	46.605	6.87652
O.sativa	non-degassed	1	3549.7	85.3272	0.000576416	46.605	6.87118
O.sativa	non-degassed	1	3552.94	85.3249	0.000668983	46.605	7.97462
O.sativa	non-degassed	1	3556.18	85.3229	0.000647231	46.605	7.71533
O.sativa	non-degassed	1	3559.43	85.3209	0.000647337	46.605	7.71659
O.sativa	non-degassed	1	3562.67	85.3184	0.000667982	46.605	7.96269
O.sativa	non-degassed	1	3565.9	85.3165	0.000658399	46.605	7.84845
O.sativa	non-degassed	1	3569.12	85.3143	0.000680494	46.605	8.11184
O.sativa	non-degassed	1	3572.37	85.3123	0.000628771	46.605	7.49527
O.sativa	non-degassed	1	3575.62	85.3102	0.000648212	46.605	7.72702
O.sativa	non-degassed	1	3578.84	85.3082	0.000627525	46.605	7.48042
O.sativa	non-degassed	1	3582.08	85.3061	0.00063905	46.605	7.6178
O.sativa	non-degassed	1	3585.32	85.3041	0.000629209	46.605	7.50049
O.sativa	non-degassed	1	3588.57	85.3019	0.00064773	46.605	7.72127
O.sativa	non-degassed	1	3591.82	85.3	0.000626031	46.605	7.46261
O.sativa	non-degassed	1	3595.07	85.2978	0.000645941	46.605	7.69995
O.sativa	non-degassed	1	3598.32	85.2958	0.000625794	46.605	7.45979
O.sativa	non-degassed	1	3601.55	85.2935	0.000667872	46.605	7.96138
O.sativa	non-degassed	1	3604.78	85.2915	0.000648594	46.605	7.73157
O.sativa	non-degassed	1	3608.03	85.2894	0.000658828	46.605	7.85357
O.sativa	non-degassed	1	3611.28	85.2874	0.000627008	46.605	7.47426
O.sativa	non-degassed	1	3614.53	85.2855	0.000615526	46.605	7.33739
O.sativa	non-degassed	1	3617.77	85.283	0.000657298	46.605	7.83533
O.sativa	non-degassed	1	3621.02	85.2811	0.000647033	46.605	7.71297
O.sativa	non-degassed	1	3624.27	85.2789	0.000677785	46.605	8.07955
O.sativa	non-degassed	1	3627.52	85.277	0.000615474	46.605	7.33677
O.sativa	non-degassed	1	3630.77	85.2748	0.000646281	46.605	7.704
O.sativa	non-degassed	1	3634.02	85.2729	0.00061551	46.605	7.3372
O.sativa	non-degassed	1	3637.24	85.2708	0.000637527	46.605	7.59965
O.sativa	non-degassed	1	3640.49	85.2688	0.00061696	46.605	7.35448
O.sativa	non-degassed	1	3643.75	85.2667	0.000637308	46.605	7.59704
O.sativa	non-degassed	1	3647	85.2647	0.000625527	46.605	7.4566
O.sativa	non-degassed	1	3650.25	85.2624	0.000656171	46.605	7.8219
O.sativa	non-degassed	1	3653.47	85.2604	0.000648022	46.605	7.72476
O.sativa	non-degassed	1	3656.71	85.2581	0.000679345	46.605	8.09814
O.sativa	non-degassed	1	3659.96	85.2561	0.000648702	46.605	7.73286
O.sativa	non-degassed	1	3663.21	85.254	0.000657003	46.605	7.83181
O.sativa	non-degassed	1	3666.46	85.2516	0.000666744	46.605	7.94793
O.sativa	non-degassed	1	3669.69	85.2496	0.000668065	46.605	7.96368
O.sativa	non-degassed	1	3672.91	85.2474	0.000680321	46.605	8.10978
O.sativa	non-degassed	1	3676.15	85.2456	0.000619028	46.605	7.37913
O.sativa	non-degassed	1	3679.38	85.2435	0.000629348	46.605	7.50215
O.sativa	non-degassed	1	3682.61	85.2415	0.000608411	46.605	7.25257
O.sativa	non-degassed	1	3685.83	85.2394	0.000640652	46.605	7.6369
O.sativa	non-degassed	1	3689.05	85.2375	0.000620328	46.605	7.39463
O.sativa	non-degassed	1	3692.28	85.2353	0.000640647	46.605	7.63684
O.sativa	non-degassed	1	3695.51	85.2334	0.000619994	46.605	7.39065
O.sativa	non-degassed	1	3698.74	85.2311	0.000660384	46.605	7.87212
O.sativa	non-degassed	1	3701.97	85.2291	0.000639874	46.605	7.62763
O.sativa	non-degassed	1	3705.22	85.2268	0.000679789	46.605	8.10343
O.sativa	non-degassed	1	3708.46	85.2248	0.000648107	46.605	7.72577
O.sativa	non-degassed	1	3711.69	85.2227	0.000658532	46.605	7.85004
O.sativa	non-degassed	1	3714.93	85.2207	0.000627896	46.605	7.48484
O.sativa	non-degassed	1	3718.18	85.2187	0.000627885	46.605	7.48471
O.sativa	non-degassed	1	3721.42	85.2162	0.000668139	46.605	7.96456
O.sativa	non-degassed	1	3724.67	85.2142	0.000667524	46.605	7.95723
O.sativa	non-degassed	1	3727.92	85.2121	0.000677794	46.605	8.07965
O.sativa	non-degassed	1	3731.15	85.2101	0.000627037	46.605	7.4746
O.sativa	non-degassed	1	3734.38	85.208	0.000638372	46.605	7.60972
O.sativa	non-degassed	1	3737.61	85.206	0.000629724	46.605	7.50663
O.sativa	non-degassed	1	3740.83	85.2038	0.000650786	46.605	7.7577
O.sativa	non-degassed	1	3744.08	85.2019	0.000629203	46.605	7.50042
O.sativa	non-degassed	1	3747.33	85.1996	0.000658067	46.605	7.8445
O.sativa	non-degassed	1	3750.58	85.1976	0.000635723	46.605	7.57814
O.sativa	non-degassed	1	3753.83	85.1953	0.000676762	46.605	8.06735
O.sativa	non-degassed	1	3757.09	85.1933	0.000645866	46.605	7.69905
O.sativa	non-degassed	1	3760.34	85.1911	0.000666262	46.605	7.94219
O.sativa	non-degassed	1	3763.58	85.1887	0.000676884	46.605	8.06881
O.sativa	non-degassed	1	3766.83	85.187	0.00064647	46.605	7.70625
O.sativa	non-degassed	1	3770.08	85.1846	0.000667118	46.605	7.95239
O.sativa	non-degassed	1	3773.33	85.1826	0.000625718	46.605	7.45888
O.sativa	non-degassed	1	3776.58	85.1805	0.000666812	46.605	7.94874
O.sativa	non-degassed	1	3779.83	85.1785	0.00062576	46.605	7.45938
O.sativa	non-degassed	1	3783.08	85.1764	0.000636021	46.605	7.5817
O.sativa	non-degassed	1	3786.33	85.1745	0.000615216	46.605	7.33369
O.sativa	non-degassed	1	3789.57	85.1723	0.000636845	46.605	7.59152
O.sativa	non-degassed	1	3792.82	85.1704	0.000616338	46.605	7.34707
O.sativa	non-degassed	1	3796.07	85.168	0.000667722	46.605	7.95959
O.sativa	non-degassed	1	3799.29	85.166	0.000647767	46.605	7.72172
O.sativa	non-degassed	1	3802.53	85.1637	0.000689535	46.605	8.21961
O.sativa	non-degassed	1	3805.78	85.1617	0.000648684	46.605	7.73265
O.sativa	non-degassed	1	3809.03	85.1597	0.000647025	46.605	7.71287
O.sativa	non-degassed	1	3812.28	85.1577	0.000615513	46.605	7.33723
O.sativa	non-degassed	1	3815.53	85.1556	0.000625786	46.605	7.45969
O.sativa	non-degassed	1	3818.77	85.1532	0.000667583	46.605	7.95793
O.sativa	non-degassed	1	3822.02	85.1512	0.000667601	46.605	7.95815
O.sativa	non-degassed	1	3825.27	85.1491	0.000667573	46.605	7.95781
O.sativa	non-degassed	1	3828.51	85.1471	0.000625773	46.605	7.45954
O.sativa	non-degassed	1	3831.77	85.1449	0.000646209	46.605	7.70314
O.sativa	non-degassed	1	3835.01	85.143	0.000626246	46.605	7.46517
O.sativa	non-degassed	1	3838.25	85.1409	0.000636539	46.605	7.58787
O.sativa	non-degassed	1	3841.49	85.1389	0.00061664	46.605	7.35067
O.sativa	non-degassed	1	3844.74	85.1366	0.000657146	46.605	7.83352
O.sativa	non-degassed	1	3847.98	85.1346	0.00064745	46.605	7.71794
O.sativa	non-degassed	1	3851.24	85.1324	0.000667095	46.605	7.95212
O.sativa	non-degassed	1	3854.46	85.1305	0.000627464	46.605	7.47969
O.sativa	non-degassed	1	3857.7	85.1282	0.000658368	46.605	7.84808
O.sativa	non-degassed	1	3860.93	85.1262	0.000639807	46.605	7.62683
O.sativa	non-degassed	1	3864.17	85.1241	0.000659597	46.605	7.86274
O.sativa	non-degassed	1	3867.39	85.1217	0.000670971	46.605	7.99832
O.sativa	non-degassed	1	3870.64	85.1196	0.000679587	46.605	8.10103
O.sativa	non-degassed	1	3873.89	85.1175	0.000678914	46.605	8.093
O.sativa	non-degassed	1	3877.14	85.1155	0.00063624	46.605	7.58431
O.sativa	non-degassed	1	3880.38	85.1133	0.00064655	46.605	7.70721
O.sativa	non-degassed	1	3883.62	85.1114	0.000627017	46.605	7.47436
O.sativa	non-degassed	1	3886.84	85.1093	0.000638834	46.605	7.61523
O.sativa	non-degassed	1	3890.06	85.1074	0.000609574	46.605	7.26644
O.sativa	non-degassed	1	3893.32	85.1051	0.000649411	46.605	7.74131
O.sativa	non-degassed	1	3896.54	85.1031	0.000639022	46.605	7.61747
O.sativa	non-degassed	1	3899.76	85.1007	0.000690717	46.605	8.2337
O.sativa	non-degassed	1	3903.01	85.0987	0.000660421	46.605	7.87256
O.sativa	non-degassed	1	3906.23	85.0966	0.000670785	46.605	7.9961
O.sativa	non-degassed	1	3909.45	85.0943	0.000660472	46.605	7.87317
O.sativa	non-degassed	1	3912.7	85.0925	0.00063999	46.605	7.62901
O.sativa	non-degassed	1	3915.94	85.0901	0.000669406	46.605	7.97966
O.sativa	non-degassed	1	3919.19	85.0881	0.000636651	46.605	7.58921
O.sativa	non-degassed	1	3922.43	85.086	0.000667743	46.605	7.95984
O.sativa	non-degassed	1	3925.66	85.084	0.000627987	46.605	7.48593
O.sativa	non-degassed	1	3928.89	85.0818	0.00064955	46.605	7.74297
O.sativa	non-degassed	1	3932.14	85.0799	0.000628314	46.605	7.48983
O.sativa	non-degassed	1	3935.39	85.0777	0.000647172	46.605	7.71462
O.sativa	non-degassed	1	3938.64	85.0757	0.000625629	46.605	7.45782
O.sativa	non-degassed	1	3941.87	85.0734	0.000668646	46.605	7.9706
O.sativa	non-degassed	1	3945.09	85.0714	0.000649497	46.605	7.74234
O.sativa	non-degassed	1	3948.34	85.0691	0.000680342	46.605	8.11003
O.sativa	non-degassed	1	3951.59	85.0672	0.000637691	46.605	7.6016
O.sativa	non-degassed	1	3954.83	85.0656	0.000595522	46.605	7.09893
O.sativa	non-degassed	1	3958.07	85.0636	0.000565622	46.605	6.7425
O.sativa	non-degassed	1	3961.29	85.0614	0.000597903	46.605	7.12731
O.sativa	non-degassed	1	3964.52	85.0594	0.000640256	46.605	7.63218
O.sativa	non-degassed	1	3967.74	85.0573	0.000651379	46.605	7.76477
O.sativa	non-degassed	1	3970.99	85.0548	0.000680373	46.605	8.1104
O.sativa	non-degassed	1	3974.22	85.0539	0.000566451	46.605	6.75239
O.sativa	non-degassed	1	3977.47	85.0515	0.000595857	46.605	7.10292
O.sativa	non-degassed	1	3980.71	85.0496	0.000534282	46.605	6.36892
O.sativa	non-degassed	1	3983.96	85.0475	0.000656889	46.605	7.83045
O.sativa	non-degassed	1	3987.21	85.0456	0.000605203	46.605	7.21433
O.sativa	non-degassed	1	3990.43	85.0435	0.000627942	46.605	7.48539
O.sativa	non-degassed	1	3993.66	85.0416	0.000608614	46.605	7.25499
O.sativa	non-degassed	1	3996.88	85.0395	0.00063087	46.605	7.52029
O.sativa	non-degassed	1	4000.13	85.0375	0.000618415	46.605	7.37182
O.sativa	non-degassed	1	4003.36	85.0354	0.000639434	46.605	7.62238
O.sativa	non-degassed	1	4006.6	85.0334	0.000627744	46.605	7.48303
O.sativa	non-degassed	1	4009.85	85.0312	0.000648273	46.605	7.72775
O.sativa	non-degassed	1	4013.1	85.0292	0.000636357	46.605	7.5857
O.sativa	non-degassed	1	4016.35	85.027	0.000656569	46.605	7.82664
O.sativa	non-degassed	1	4019.6	85.025	0.000636027	46.605	7.58177
O.sativa	non-degassed	1	4022.85	85.0227	0.000666799	46.605	7.94859
O.sativa	non-degassed	1	4026.1	85.0207	0.000646283	46.605	7.70403
O.sativa	non-degassed	1	4029.35	85.0186	0.000656563	46.605	7.82657
O.sativa	non-degassed	1	4032.6	85.0162	0.000666821	46.605	7.94885
O.sativa	non-degassed	1	4035.83	85.0142	0.000668114	46.605	7.96426
O.sativa	non-degassed	1	4039.06	85.012	0.000679389	46.605	8.09867
O.sativa	non-degassed	1	4042.31	85.0101	0.000628066	46.605	7.48687
O.sativa	non-degassed	1	4045.57	85.008	0.000636567	46.605	7.58821
O.sativa	non-degassed	1	4048.8	85.0059	0.000626044	46.605	7.46277
O.sativa	non-degassed	1	4052.06	85.0038	0.000646195	46.605	7.70298
O.sativa	non-degassed	1	4055.28	85.0018	0.000638005	46.605	7.60535
O.sativa	non-degassed	1	4058.53	84.9995	0.000658031	46.605	7.84407
O.sativa	non-degassed	1	4061.75	84.9975	0.000649825	46.605	7.74625
O.sativa	non-degassed	1	4064.98	84.9953	0.000670542	46.605	7.99321
O.sativa	non-degassed	1	4068.23	84.9932	0.00064941	46.605	7.7413
O.sativa	non-degassed	1	4071.47	84.991	0.000668735	46.605	7.97166
O.sativa	non-degassed	1	4074.7	84.989	0.00064806	46.605	7.72521
O.sativa	non-degassed	1	4077.95	84.9869	0.000648402	46.605	7.72929
O.sativa	non-degassed	1	4081.17	84.9844	0.000680768	46.605	8.1151
O.sativa	non-degassed	1	4084.42	84.983	0.000617559	46.605	7.36162
O.sativa	non-degassed	1	4087.64	84.9806	0.00065033	46.605	7.75227
O.sativa	non-degassed	1	4090.87	84.9786	0.000598229	46.605	7.1312
O.sativa	non-degassed	1	4094.1	84.9765	0.000671386	46.605	8.00327
O.sativa	non-degassed	1	4097.35	84.9746	0.000618081	46.605	7.36784
O.sativa	non-degassed	1	4100.58	84.9724	0.000638754	46.605	7.61428
O.sativa	non-degassed	1	4103.82	84.9704	0.000627487	46.605	7.47997
O.sativa	non-degassed	1	4107.05	84.9682	0.000660105	46.605	7.86879
O.sativa	non-degassed	1	4110.3	84.9661	0.000648451	46.605	7.72987
O.sativa	non-degassed	1	4113.55	84.9638	0.000678902	46.605	8.09286
O.sativa	non-degassed	1	4116.79	84.9619	0.000646399	46.605	7.70541
O.sativa	non-degassed	1	4120.03	84.9596	0.000668015	46.605	7.96308
O.sativa	non-degassed	1	4123.28	84.9573	0.000667957	46.605	7.96239
O.sativa	non-degassed	1	4126.53	84.9552	0.000688162	46.605	8.20324
O.sativa	non-degassed	1	4129.75	84.953	0.00067861	46.605	8.08938
O.sativa	non-degassed	1	4133	84.951	0.000647889	46.605	7.72317
O.sativa	non-degassed	1	4136.25	84.9489	0.000648094	46.605	7.72561
O.sativa	non-degassed	1	4139.5	84.9469	0.000625768	46.605	7.45948
O.sativa	non-degassed	1	4142.75	84.9447	0.000646227	46.605	7.70336
O.sativa	non-degassed	1	4146	84.9427	0.000635981	46.605	7.58122
O.sativa	non-degassed	1	4149.25	84.9404	0.000666677	46.605	7.94713
O.sativa	non-degassed	1	4152.5	84.9384	0.00064621	46.605	7.70316
O.sativa	non-degassed	1	4155.75	84.936	0.000687231	46.605	8.19215
O.sativa	non-degassed	1	4159	84.9339	0.000666696	46.605	7.94736
O.sativa	non-degassed	1	4162.23	84.9318	0.000678311	46.605	8.08582
O.sativa	non-degassed	1	4165.45	84.9293	0.000690658	46.605	8.233
O.sativa	non-degassed	1	4168.69	84.9273	0.000681088	46.605	8.11892
O.sativa	non-degassed	1	4171.94	84.9252	0.000679715	46.605	8.10255
O.sativa	non-degassed	1	4175.19	84.9232	0.000626186	46.605	7.46446
O.sativa	non-degassed	1	4178.44	84.9211	0.000635844	46.605	7.57959
O.sativa	non-degassed	1	4181.69	84.9191	0.000625565	46.605	7.45706
O.sativa	non-degassed	1	4184.93	84.9168	0.000657435	46.605	7.83696
O.sativa	non-degassed	1	4188.16	84.9148	0.000648413	46.605	7.72942
O.sativa	non-degassed	1	4191.41	84.9125	0.000679229	46.605	8.09676
O.sativa	non-degassed	1	4194.65	84.9104	0.000658124	46.605	7.84518
O.sativa	non-degassed	1	4197.9	84.9083	0.00066744	46.605	7.95623
O.sativa	non-degassed	1	4201.12	84.9058	0.000690362	46.605	8.22947
O.sativa	non-degassed	1	4204.37	84.9039	0.000669525	46.605	7.98108
O.sativa	non-degassed	1	4207.59	84.9017	0.000680972	46.605	8.11754
O.sativa	non-degassed	1	4210.84	84.8997	0.000627305	46.605	7.4778
O.sativa	non-degassed	1	4214.07	84.8976	0.000649534	46.605	7.74278
O.sativa	non-degassed	1	4217.29	84.8955	0.000639553	46.605	7.6238
O.sativa	non-degassed	1	4220.53	84.8934	0.000650198	46.605	7.75069
O.sativa	non-degassed	1	4223.76	84.8914	0.000639858	46.605	7.62744
O.sativa	non-degassed	1	4226.98	84.8891	0.000660525	46.605	7.8738
O.sativa	non-degassed	1	4230.2	84.8871	0.000651502	46.605	7.76624
O.sativa	non-degassed	1	4233.45	84.885	0.000660108	46.605	7.86883
O.sativa	non-degassed	1	4236.7	84.8829	0.000637692	46.605	7.60162
O.sativa	non-degassed	1	4239.95	84.8807	0.000656943	46.605	7.8311
O.sativa	non-degassed	1	4243.18	84.8787	0.000647312	46.605	7.71629
O.sativa	non-degassed	1	4246.4	84.8766	0.000649423	46.605	7.74146
O.sativa	non-degassed	1	4249.64	84.8742	0.000670747	46.605	7.99565
O.sativa	non-degassed	1	4252.88	84.8722	0.000670421	46.605	7.99176
O.sativa	non-degassed	1	4256.13	84.87	0.000678543	46.605	8.08858
O.sativa	non-degassed	1	4259.38	84.868	0.000636321	46.605	7.58527
O.sativa	non-degassed	1	4262.63	84.8659	0.000646236	46.605	7.70347
O.sativa	non-degassed	1	4265.87	84.8638	0.0006363	46.605	7.58502
O.sativa	non-degassed	1	4269.1	84.8615	0.000668931	46.605	7.974
O.sativa	non-degassed	1	4272.32	84.8595	0.00066028	46.605	7.87088
O.sativa	non-degassed	1	4275.55	84.8572	0.000682011	46.605	8.12992
O.sativa	non-degassed	1	4278.77	84.8552	0.000651011	46.605	7.76039
O.sativa	non-degassed	1	4282	84.8531	0.000661045	46.605	7.88
O.sativa	non-degassed	1	4285.25	84.851	0.000639282	46.605	7.62057
O.sativa	non-degassed	1	4288.5	84.8488	0.000658155	46.605	7.84555
O.sativa	non-degassed	1	4291.75	84.8465	0.000677303	46.605	8.0738
O.sativa	non-degassed	1	4295	84.8444	0.000677037	46.605	8.07063
O.sativa	non-degassed	1	4298.22	84.8423	0.000668579	46.605	7.96981
O.sativa	non-degassed	1	4301.47	84.8403	0.000637836	46.605	7.60333
O.sativa	non-degassed	1	4304.72	84.8381	0.000648057	46.605	7.72517
O.sativa	non-degassed	1	4307.97	84.8361	0.000636014	46.605	7.58161
O.sativa	non-degassed	1	4311.2	84.8338	0.000668355	46.605	7.96714
O.sativa	non-degassed	1	4314.43	84.8318	0.000649123	46.605	7.73788
O.sativa	non-degassed	1	4317.65	84.8297	0.000660788	46.605	7.87693
O.sativa	non-degassed	1	4320.9	84.8275	0.000648963	46.605	7.73597
O.sativa	non-degassed	1	4324.15	84.8253	0.00066823	46.605	7.96565
O.sativa	non-degassed	1	4327.39	84.8233	0.000657149	46.605	7.83355
O.sativa	non-degassed	1	4330.64	84.8212	0.00064689	46.605	7.71126
O.sativa	non-degassed	1	4333.89	84.8188	0.000667227	46.605	7.95369
O.sativa	non-degassed	1	4337.15	84.8168	0.000666396	46.605	7.94378
O.sativa	non-degassed	1	4340.4	84.8146	0.00067663	46.605	8.06578
O.sativa	non-degassed	1	4343.62	84.8126	0.000637437	46.605	7.59858
O.sativa	non-degassed	1	4346.87	84.8104	0.000658166	46.605	7.84568
O.sativa	non-degassed	1	4350.12	84.8084	0.000637241	46.605	7.59624
O.sativa	non-degassed	1	4353.36	84.8061	0.0006675	46.605	7.95694
O.sativa	non-degassed	1	4356.6	84.8041	0.000647597	46.605	7.71969
O.sativa	non-degassed	1	4359.85	84.8018	0.000678779	46.605	8.09139
O.sativa	non-degassed	1	4363.09	84.7997	0.000657727	46.605	7.84044
O.sativa	non-degassed	1	4366.34	84.7976	0.000667205	46.605	7.95343
O.sativa	non-degassed	1	4369.57	84.7951	0.000689289	46.605	8.21668
O.sativa	non-degassed	1	4372.79	84.7932	0.000669758	46.605	7.98386
O.sativa	non-degassed	1	4376.04	84.791	0.00068017	46.605	8.10798
O.sativa	non-degassed	1	4379.29	84.789	0.000627315	46.605	7.47792
O.sativa	non-degassed	1	4382.52	84.7868	0.000657894	46.605	7.84243
O.sativa	non-degassed	1	4385.77	84.7849	0.000627118	46.605	7.47557
O.sativa	non-degassed	1	4389.02	84.7827	0.000647669	46.605	7.72055
O.sativa	non-degassed	1	4392.27	84.7807	0.000625723	46.605	7.45894
O.sativa	non-degassed	1	4395.5	84.7785	0.000658174	46.605	7.84577
O.sativa	non-degassed	1	4398.75	84.7765	0.000637639	46.605	7.60098
O.sativa	non-degassed	1	4401.99	84.7743	0.000658195	46.605	7.84602
O.sativa	non-degassed	1	4405.22	84.7723	0.000637705	46.605	7.60177
O.sativa	non-degassed	1	4408.47	84.77	0.000668484	46.605	7.96867
O.sativa	non-degassed	1	4411.72	84.7681	0.000637694	46.605	7.60164
O.sativa	non-degassed	1	4414.97	84.766	0.000646315	46.605	7.70441
O.sativa	non-degassed	1	4418.19	84.7635	0.000668867	46.605	7.97324
O.sativa	non-degassed	1	4421.41	84.7616	0.000670464	46.605	7.99228
O.sativa	non-degassed	1	4424.64	84.7595	0.000671901	46.605	8.00941
O.sativa	non-degassed	2	0	87.4649	NA	43.519	#VALUE!
O.sativa	non-degassed	2	3.22736	87.4644	NA	43.519	#VALUE!
O.sativa	non-degassed	2	6.47638	87.4639	NA	43.519	#VALUE!
O.sativa	non-degassed	2	9.76274	87.4634	0.000153654	43.519	1.96152
O.sativa	non-degassed	2	13.0018	87.4628	0.000163759	43.519	2.09052
O.sativa	non-degassed	2	16.2252	87.4623	0.000164166	43.519	2.09571
O.sativa	non-degassed	2	19.4731	87.4618	0.000164767	43.519	2.10339
O.sativa	non-degassed	2	22.7223	87.4613	0.000154314	43.519	1.96994
O.sativa	non-degassed	2	25.9457	87.4607	0.000164656	43.519	2.10197
O.sativa	non-degassed	2	29.1926	87.4602	0.000164671	43.519	2.10216
O.sativa	non-degassed	2	32.4158	87.4596	0.000175428	43.519	2.23948
O.sativa	non-degassed	2	35.6605	87.4591	0.000164748	43.519	2.10314
O.sativa	non-degassed	2	38.9097	87.4584	0.000185229	43.519	2.3646
O.sativa	non-degassed	2	42.1615	87.458	0.000164181	43.519	2.0959
O.sativa	non-degassed	2	45.4106	87.4572	0.000194888	43.519	2.4879
O.sativa	non-degassed	2	48.6323	87.4568	0.000164463	43.519	2.0995
O.sativa	non-degassed	2	51.8815	87.4561	0.000195271	43.519	2.49279
O.sativa	non-degassed	2	55.1307	87.4556	0.000164493	43.519	2.09989
O.sativa	non-degassed	2	58.38	87.455	0.000184659	43.519	2.35732
O.sativa	non-degassed	2	61.6193	87.4545	0.000164299	43.519	2.09741
O.sativa	non-degassed	2	64.8633	87.4538	0.00018493	43.519	2.36078
O.sativa	non-degassed	2	68.0869	87.4533	0.00017508	43.519	2.23504
O.sativa	non-degassed	2	71.3362	87.4526	0.00019544	43.519	2.49495
O.sativa	non-degassed	2	74.5854	87.452	0.000185066	43.519	2.36252
O.sativa	non-degassed	2	77.8088	87.4514	0.000195412	43.519	2.49459
O.sativa	non-degassed	2	81.0468	87.4508	0.000185365	43.519	2.36634
O.sativa	non-degassed	2	84.2723	87.4501	0.000196152	43.519	2.50404
O.sativa	non-degassed	2	87.4985	87.4495	0.000196098	43.519	2.50335
O.sativa	non-degassed	2	90.7477	87.4489	0.000195886	43.519	2.50064
O.sativa	non-degassed	2	93.9921	87.4482	0.000195466	43.519	2.49528
O.sativa	non-degassed	2	97.2425	87.4476	0.000195003	43.519	2.48937
O.sativa	non-degassed	2	100.469	87.447	0.000195437	43.519	2.49491
O.sativa	non-degassed	2	103.701	87.4464	0.000185393	43.519	2.36669
O.sativa	non-degassed	2	106.942	87.4457	0.000195872	43.519	2.50047
O.sativa	non-degassed	2	110.166	87.4449	0.000216591	43.519	2.76496
O.sativa	non-degassed	2	113.412	87.4444	0.000206055	43.519	2.63046
O.sativa	non-degassed	2	116.664	87.4437	0.00020581	43.519	2.62733
O.sativa	non-degassed	2	119.906	87.4431	0.000184794	43.519	2.35905
O.sativa	non-degassed	2	123.12	87.4423	0.000216405	43.519	2.76259
O.sativa	non-degassed	2	126.354	87.4419	0.00018588	43.519	2.37291
O.sativa	non-degassed	2	129.6	87.4411	0.000206339	43.519	2.63409
O.sativa	non-degassed	2	132.824	87.4406	0.000175074	43.519	2.23496
O.sativa	non-degassed	2	136.055	87.4398	0.00021638	43.519	2.76227
O.sativa	non-degassed	2	139.284	87.4392	0.000196163	43.519	2.50418
O.sativa	non-degassed	2	142.512	87.4386	0.000206447	43.519	2.63546
O.sativa	non-degassed	2	145.761	87.4378	0.000205958	43.519	2.62922
O.sativa	non-degassed	2	148.979	87.4373	0.00019582	43.519	2.4998
O.sativa	non-degassed	2	152.215	87.4365	0.000216264	43.519	2.76079
O.sativa	non-degassed	2	155.46	87.436	0.000185566	43.519	2.3689
O.sativa	non-degassed	2	158.713	87.4352	0.000215758	43.519	2.75433
O.sativa	non-degassed	2	161.958	87.4345	0.000205233	43.519	2.61997
O.sativa	non-degassed	2	165.193	87.4339	0.0002157	43.519	2.75359
O.sativa	non-degassed	2	168.409	87.4331	0.000216656	43.519	2.76579
O.sativa	non-degassed	2	171.642	87.4326	0.000196314	43.519	2.50611
O.sativa	non-degassed	2	174.866	87.4318	0.000217191	43.519	2.77262
O.sativa	non-degassed	2	178.115	87.4312	0.000195803	43.519	2.49959
O.sativa	non-degassed	2	181.361	87.4305	0.000216157	43.519	2.75942
O.sativa	non-degassed	2	184.608	87.4299	0.000195041	43.519	2.48986
O.sativa	non-degassed	2	187.835	87.4292	0.000205797	43.519	2.62717
O.sativa	non-degassed	2	191.055	87.4284	0.000216701	43.519	2.76637
O.sativa	non-degassed	2	194.303	87.4278	0.000216701	43.519	2.76637
O.sativa	non-degassed	2	197.552	87.4271	0.000216212	43.519	2.76012
O.sativa	non-degassed	2	200.775	87.4264	0.000205795	43.519	2.62714
O.sativa	non-degassed	2	204.012	87.4257	0.000216302	43.519	2.76127
O.sativa	non-degassed	2	207.241	87.4251	0.000206421	43.519	2.63513
O.sativa	non-degassed	2	210.485	87.4244	0.000205954	43.519	2.62917
O.sativa	non-degassed	2	213.714	87.4236	0.000216441	43.519	2.76305
O.sativa	non-degassed	2	216.939	87.4228	0.000237196	43.519	3.028
O.sativa	non-degassed	2	220.162	87.4222	0.000227315	43.519	2.90186
O.sativa	non-degassed	2	223.407	87.4214	0.000226918	43.519	2.89679
O.sativa	non-degassed	2	226.646	87.4207	0.000216266	43.519	2.76081
O.sativa	non-degassed	2	229.896	87.42	0.000226014	43.519	2.88525
O.sativa	non-degassed	2	233.144	87.4191	0.000236199	43.519	3.01527
O.sativa	non-degassed	2	236.369	87.4181	0.000267519	43.519	3.4151
O.sativa	non-degassed	2	239.616	87.4175	0.000257324	43.519	3.28495
O.sativa	non-degassed	2	242.861	87.4165	0.000267694	43.519	3.41733
O.sativa	non-degassed	2	246.104	87.4154	0.000277373	43.519	3.54089
O.sativa	non-degassed	2	249.331	87.4145	0.000308765	43.519	3.94164
O.sativa	non-degassed	2	252.579	87.4137	0.000288125	43.519	3.67815
O.sativa	non-degassed	2	255.807	87.4126	0.000288665	43.519	3.68504
O.sativa	non-degassed	2	259.032	87.4113	0.000330052	43.519	4.21338
O.sativa	non-degassed	2	262.281	87.4107	0.000309509	43.519	3.95114
O.sativa	non-degassed	2	265.528	87.4098	0.000288319	43.519	3.68063
O.sativa	non-degassed	2	268.758	87.4087	0.000267475	43.519	3.41454
O.sativa	non-degassed	2	272.007	87.4077	0.000308511	43.519	3.93839
O.sativa	non-degassed	2	275.236	87.4069	0.000298711	43.519	3.81329
O.sativa	non-degassed	2	278.486	87.406	0.000277494	43.519	3.54244
O.sativa	non-degassed	2	281.736	87.405	0.000277464	43.519	3.54205
O.sativa	non-degassed	2	284.967	87.4039	0.000308352	43.519	3.93636
O.sativa	non-degassed	2	288.19	87.403	0.000309113	43.519	3.94608
O.sativa	non-degassed	2	291.415	87.402	0.000309909	43.519	3.95624
O.sativa	non-degassed	2	294.642	87.401	0.000299723	43.519	3.82621
O.sativa	non-degassed	2	297.877	87.4	0.000309692	43.519	3.95347
O.sativa	non-degassed	2	301.1	87.3991	0.000299417	43.519	3.8223
O.sativa	non-degassed	2	304.346	87.3981	0.000298809	43.519	3.81454
O.sativa	non-degassed	2	307.581	87.397	0.000309131	43.519	3.94631
O.sativa	non-degassed	2	310.804	87.396	0.000319472	43.519	4.07832
O.sativa	non-degassed	2	314.049	87.3949	0.00032977	43.519	4.20978
O.sativa	non-degassed	2	317.273	87.3939	0.00031979	43.519	4.08238
O.sativa	non-degassed	2	320.518	87.393	0.000308836	43.519	3.94254
O.sativa	non-degassed	2	323.767	87.3919	0.000308686	43.519	3.94063
O.sativa	non-degassed	2	327.017	87.3908	0.000318145	43.519	4.06138
O.sativa	non-degassed	2	330.252	87.3896	0.000349321	43.519	4.45937
O.sativa	non-degassed	2	333.476	87.3886	0.000339879	43.519	4.33883
O.sativa	non-degassed	2	336.7	87.3877	0.000320083	43.519	4.08612
O.sativa	non-degassed	2	339.951	87.3866	0.000309231	43.519	3.94759
O.sativa	non-degassed	2	343.174	87.3855	0.000319591	43.519	4.07984
O.sativa	non-degassed	2	346.423	87.3844	0.000339387	43.519	4.33255
O.sativa	non-degassed	2	349.673	87.3833	0.000339415	43.519	4.33291
O.sativa	non-degassed	2	352.909	87.382	0.000359613	43.519	4.59075
O.sativa	non-degassed	2	356.158	87.381	0.000349345	43.519	4.45967
O.sativa	non-degassed	2	359.408	87.3798	0.000359601	43.519	4.5906
O.sativa	non-degassed	2	362.644	87.3787	0.000338983	43.519	4.32739
O.sativa	non-degassed	2	365.883	87.3775	0.000359864	43.519	4.59396
O.sativa	non-degassed	2	369.116	87.3765	0.000339902	43.519	4.33913
O.sativa	non-degassed	2	372.341	87.3754	0.000340278	43.519	4.34393
O.sativa	non-degassed	2	375.577	87.3742	0.000340439	43.519	4.34598
O.sativa	non-degassed	2	378.8	87.373	0.000361415	43.519	4.61376
O.sativa	non-degassed	2	382.024	87.3719	0.000361445	43.519	4.61414
O.sativa	non-degassed	2	385.267	87.3705	0.000381699	43.519	4.8727
O.sativa	non-degassed	2	388.51	87.3694	0.000370679	43.519	4.73202
O.sativa	non-degassed	2	391.744	87.3682	0.000380642	43.519	4.85921
O.sativa	non-degassed	2	394.988	87.3669	0.000370359	43.519	4.72793
O.sativa	non-degassed	2	398.237	87.3657	0.000380397	43.519	4.85608
O.sativa	non-degassed	2	401.486	87.3644	0.000390063	43.519	4.97947
O.sativa	non-degassed	2	404.721	87.363	0.000400726	43.519	5.11559
O.sativa	non-degassed	2	407.947	87.3618	0.000401611	43.519	5.12689
O.sativa	non-degassed	2	411.196	87.3606	0.000391351	43.519	4.99591
O.sativa	non-degassed	2	414.424	87.359	0.00041236	43.519	5.26411
O.sativa	non-degassed	2	417.653	87.3579	0.000401916	43.519	5.13079
O.sativa	non-degassed	2	420.876	87.3566	0.000413268	43.519	5.2757
O.sativa	non-degassed	2	424.104	87.3551	0.000402887	43.519	5.14318
O.sativa	non-degassed	2	427.327	87.354	0.000403098	43.519	5.14587
O.sativa	non-degassed	2	430.577	87.3525	0.000422484	43.519	5.39335
O.sativa	non-degassed	2	433.812	87.3511	0.000411858	43.519	5.2577
O.sativa	non-degassed	2	437.049	87.3497	0.000442259	43.519	5.6458
O.sativa	non-degassed	2	440.273	87.3482	0.000443533	43.519	5.66206
O.sativa	non-degassed	2	443.518	87.347	0.000422542	43.519	5.39409
O.sativa	non-degassed	2	446.741	87.3456	0.000423166	43.519	5.40206
O.sativa	non-degassed	2	449.991	87.3439	0.000442403	43.519	5.64764
O.sativa	non-degassed	2	453.238	87.3425	0.00046288	43.519	5.90904
O.sativa	non-degassed	2	456.466	87.3412	0.000452338	43.519	5.77446
O.sativa	non-degassed	2	459.711	87.3397	0.000432067	43.519	5.51569
O.sativa	non-degassed	2	462.956	87.3383	0.000432116	43.519	5.51631
O.sativa	non-degassed	2	466.185	87.3365	0.000483713	43.519	6.17499
O.sativa	non-degassed	2	469.429	87.3353	0.00045293	43.519	5.78202
O.sativa	non-degassed	2	472.675	87.3338	0.000463144	43.519	5.91241
O.sativa	non-degassed	2	475.925	87.3324	0.000420906	43.519	5.37321
O.sativa	non-degassed	2	479.175	87.3308	0.000461744	43.519	5.89454
O.sativa	non-degassed	2	482.425	87.3291	0.000482043	43.519	6.15367
O.sativa	non-degassed	2	485.67	87.3278	0.000472013	43.519	6.02563
O.sativa	non-degassed	2	488.914	87.3263	0.000461972	43.519	5.89745
O.sativa	non-degassed	2	492.138	87.3246	0.000463452	43.519	5.91634
O.sativa	non-degassed	2	495.369	87.3231	0.000484647	43.519	6.18691
O.sativa	non-degassed	2	498.597	87.3213	0.000516426	43.519	6.5926
O.sativa	non-degassed	2	501.82	87.3198	0.000495766	43.519	6.32886
O.sativa	non-degassed	2	505.056	87.318	0.000526436	43.519	6.72039
O.sativa	non-degassed	2	508.3	87.3166	0.000484401	43.519	6.18377
O.sativa	non-degassed	2	511.549	87.315	0.000493431	43.519	6.29905
O.sativa	non-degassed	2	514.784	87.3133	0.000483175	43.519	6.16812
O.sativa	non-degassed	2	518.034	87.3118	0.000493169	43.519	6.2957
O.sativa	non-degassed	2	521.281	87.3099	0.000524078	43.519	6.69028
O.sativa	non-degassed	2	524.504	87.3083	0.000514355	43.519	6.56616
O.sativa	non-degassed	2	527.753	87.3064	0.000555436	43.519	7.09059
O.sativa	non-degassed	2	530.977	87.3047	0.000536178	43.519	6.84475
O.sativa	non-degassed	2	534.222	87.3028	0.000565899	43.519	7.22416
O.sativa	non-degassed	2	537.473	87.3014	0.000514521	43.519	6.56828
O.sativa	non-degassed	2	540.723	87.2996	0.000523329	43.519	6.68072
O.sativa	non-degassed	2	543.977	87.2977	0.000522791	43.519	6.67385
O.sativa	non-degassed	2	547.205	87.296	0.000554765	43.519	7.08203
O.sativa	non-degassed	2	550.43	87.2942	0.000556209	43.519	7.10046
O.sativa	non-degassed	2	553.68	87.2925	0.000535945	43.519	6.84178
O.sativa	non-degassed	2	556.918	87.2905	0.000566293	43.519	7.22919
O.sativa	non-degassed	2	560.164	87.2889	0.000544571	43.519	6.95189
O.sativa	non-degassed	2	563.409	87.2869	0.00057561	43.519	7.34813
O.sativa	non-degassed	2	566.649	87.2851	0.000554936	43.519	7.08421
O.sativa	non-degassed	2	569.877	87.2832	0.000586779	43.519	7.49071
O.sativa	non-degassed	2	573.127	87.2814	0.000566021	43.519	7.22572
O.sativa	non-degassed	2	576.376	87.2794	0.000586004	43.519	7.48082
O.sativa	non-degassed	2	579.625	87.2776	0.000574481	43.519	7.33372
O.sativa	non-degassed	2	582.858	87.2756	0.000596055	43.519	7.60913
O.sativa	non-degassed	2	586.097	87.2737	0.000586424	43.519	7.48618
O.sativa	non-degassed	2	589.325	87.2717	0.000608296	43.519	7.76539
O.sativa	non-degassed	2	592.581	87.2699	0.000586345	43.519	7.48517
O.sativa	non-degassed	2	595.814	87.2679	0.000596973	43.519	7.62085
O.sativa	non-degassed	2	599.064	87.266	0.000585362	43.519	7.47262
O.sativa	non-degassed	2	602.315	87.264	0.000606112	43.519	7.73751
O.sativa	non-degassed	2	605.539	87.2621	0.000596418	43.519	7.61376
O.sativa	non-degassed	2	608.778	87.2601	0.000607321	43.519	7.75295
O.sativa	non-degassed	2	612.001	87.2582	0.000598804	43.519	7.64422
O.sativa	non-degassed	2	615.236	87.2561	0.00061871	43.519	7.89834
O.sativa	non-degassed	2	618.486	87.2543	0.000597496	43.519	7.62752
O.sativa	non-degassed	2	621.73	87.2522	0.000616772	43.519	7.8736
O.sativa	non-degassed	2	624.964	87.2503	0.00059624	43.519	7.61149
O.sativa	non-degassed	2	628.213	87.2482	0.000627064	43.519	8.00498
O.sativa	non-degassed	2	631.462	87.2463	0.000606203	43.519	7.73868
O.sativa	non-degassed	2	634.698	87.2441	0.000636967	43.519	8.1314
O.sativa	non-degassed	2	637.948	87.2423	0.000606194	43.519	7.73856
O.sativa	non-degassed	2	641.171	87.2401	0.00063878	43.519	8.15455
O.sativa	non-degassed	2	644.42	87.2381	0.00061734	43.519	7.88085
O.sativa	non-degassed	2	647.671	87.2359	0.000658248	43.519	8.40307
O.sativa	non-degassed	2	650.898	87.234	0.00062704	43.519	8.00468
O.sativa	non-degassed	2	654.141	87.2319	0.000637669	43.519	8.14037
O.sativa	non-degassed	2	657.382	87.2299	0.000617848	43.519	7.88733
O.sativa	non-degassed	2	660.608	87.2278	0.000638492	43.519	8.15087
O.sativa	non-degassed	2	663.857	87.2253	0.000679161	43.519	8.67004
O.sativa	non-degassed	2	667.104	87.2234	0.000668514	43.519	8.53413
O.sativa	non-degassed	2	670.353	87.2213	0.000666969	43.519	8.5144
O.sativa	non-degassed	2	673.603	87.2193	0.000615677	43.519	7.85962
O.sativa	non-degassed	2	676.826	87.2172	0.000637729	43.519	8.14113
O.sativa	non-degassed	2	680.075	87.2152	0.000627507	43.519	8.01064
O.sativa	non-degassed	2	683.31	87.2131	0.000638711	43.519	8.15367
O.sativa	non-degassed	2	686.559	87.2111	0.00062675	43.519	8.00098
O.sativa	non-degassed	2	689.801	87.209	0.000637508	43.519	8.13831
O.sativa	non-degassed	2	693.035	87.207	0.000627305	43.519	8.00806
O.sativa	non-degassed	2	696.284	87.2047	0.000658018	43.519	8.40014
O.sativa	non-degassed	2	699.524	87.2026	0.000658138	43.519	8.40167
O.sativa	non-degassed	2	702.769	87.2003	0.000688265	43.519	8.78626
O.sativa	non-degassed	2	706.018	87.1982	0.000667798	43.519	8.52499
O.sativa	non-degassed	2	709.253	87.1961	0.000668129	43.519	8.52921
O.sativa	non-degassed	2	712.502	87.1937	0.000678026	43.519	8.65556
O.sativa	non-degassed	2	715.728	87.1917	0.00066926	43.519	8.54365
O.sativa	non-degassed	2	718.977	87.1895	0.000678572	43.519	8.66253
O.sativa	non-degassed	2	722.222	87.1875	0.000637814	43.519	8.14222
O.sativa	non-degassed	2	725.453	87.1853	0.000658154	43.519	8.40187
O.sativa	non-degassed	2	728.676	87.1832	0.000649647	43.519	8.29327
O.sativa	non-degassed	2	731.901	87.1809	0.000681921	43.519	8.70528
O.sativa	non-degassed	2	735.146	87.1788	0.00067063	43.519	8.56114
O.sativa	non-degassed	2	738.37	87.1765	0.000691238	43.519	8.82422
O.sativa	non-degassed	2	741.616	87.1744	0.000669156	43.519	8.54232
O.sativa	non-degassed	2	744.845	87.1722	0.000680513	43.519	8.6873
O.sativa	non-degassed	2	748.089	87.1697	0.0006996	43.519	8.93097
O.sativa	non-degassed	2	751.332	87.1677	0.000689531	43.519	8.80243
O.sativa	non-degassed	2	754.555	87.1654	0.000700317	43.519	8.94012
O.sativa	non-degassed	2	757.805	87.1634	0.000648572	43.519	8.27955
O.sativa	non-degassed	2	761.04	87.1612	0.000669711	43.519	8.54941
O.sativa	non-degassed	2	764.265	87.1591	0.000648896	43.519	8.28369
O.sativa	non-degassed	2	767.488	87.1567	0.000691954	43.519	8.83336
O.sativa	non-degassed	2	770.717	87.1544	0.000702693	43.519	8.97045
O.sativa	non-degassed	2	773.966	87.1522	0.000711343	43.519	9.08087
O.sativa	non-degassed	2	777.189	87.1498	0.00071135	43.519	9.08096
O.sativa	non-degassed	2	780.434	87.1475	0.0007102	43.519	9.06628
O.sativa	non-degassed	2	783.658	87.1453	0.000711933	43.519	9.08841
O.sativa	non-degassed	2	786.882	87.1427	0.000732597	43.519	9.3522
O.sativa	non-degassed	2	790.127	87.141	0.00067093	43.519	8.56497
O.sativa	non-degassed	2	793.362	87.1389	0.000659831	43.519	8.42328
O.sativa	non-degassed	2	796.61	87.1363	0.000657824	43.519	8.39766
O.sativa	non-degassed	2	799.837	87.1341	0.000710467	43.519	9.06969
O.sativa	non-degassed	2	803.06	87.1319	0.000721653	43.519	9.21249
O.sativa	non-degassed	2	806.285	87.1293	0.000723542	43.519	9.2366
O.sativa	non-degassed	2	809.534	87.1272	0.000711678	43.519	9.08515
O.sativa	non-degassed	2	812.762	87.125	0.000711325	43.519	9.08064
O.sativa	non-degassed	2	816.011	87.1228	0.000668292	43.519	8.53129
O.sativa	non-degassed	2	819.235	87.1203	0.000711422	43.519	9.08188
O.sativa	non-degassed	2	822.464	87.1181	0.000711357	43.519	9.08105
O.sativa	non-degassed	2	825.692	87.1158	0.000723107	43.519	9.23105
O.sativa	non-degassed	2	828.942	87.1132	0.000731289	43.519	9.3355
O.sativa	non-degassed	2	832.165	87.1111	0.000721356	43.519	9.2087
O.sativa	non-degassed	2	835.394	87.1088	0.000721276	43.519	9.20768
O.sativa	non-degassed	2	838.641	87.1067	0.000670144	43.519	8.55494
O.sativa	non-degassed	2	841.882	87.1042	0.000710144	43.519	9.06557
O.sativa	non-degassed	2	845.114	87.1019	0.000709974	43.519	9.0634
O.sativa	non-degassed	2	848.363	87.0996	0.000730333	43.519	9.3233
O.sativa	non-degassed	2	851.613	87.097	0.000739808	43.519	9.44425
O.sativa	non-degassed	2	854.856	87.0949	0.000718493	43.519	9.17215
O.sativa	non-degassed	2	858.097	87.0926	0.000719031	43.519	9.17902
O.sativa	non-degassed	2	861.347	87.0904	0.00067806	43.519	8.65599
O.sativa	non-degassed	2	864.597	87.0878	0.000728804	43.519	9.30378
O.sativa	non-degassed	2	867.847	87.0856	0.000718011	43.519	9.166
O.sativa	non-degassed	2	871.091	87.0832	0.000738938	43.519	9.43315
O.sativa	non-degassed	2	874.331	87.0808	0.000719147	43.519	9.1805
O.sativa	non-degassed	2	877.581	87.0786	0.000719148	43.519	9.18051
O.sativa	non-degassed	2	880.818	87.0763	0.000709389	43.519	9.05593
O.sativa	non-degassed	2	884.067	87.074	0.000698489	43.519	8.91678
O.sativa	non-degassed	2	887.323	87.0714	0.000738957	43.519	9.43339
O.sativa	non-degassed	2	890.557	87.0688	0.000770141	43.519	9.83148
O.sativa	non-degassed	2	893.792	87.0667	0.000750575	43.519	9.5817
O.sativa	non-degassed	2	897.041	87.0644	0.000720355	43.519	9.19592
O.sativa	non-degassed	2	900.29	87.0622	0.000678023	43.519	8.65552
O.sativa	non-degassed	2	903.525	87.0597	0.000719217	43.519	9.18139
O.sativa	non-degassed	2	906.771	87.0573	0.000729734	43.519	9.31565
O.sativa	non-degassed	2	910.016	87.055	0.000740337	43.519	9.45101
O.sativa	non-degassed	2	913.266	87.0523	0.000759683	43.519	9.69797
O.sativa	non-degassed	2	916.506	87.0501	0.000739564	43.519	9.44114
O.sativa	non-degassed	2	919.737	87.0478	0.000740551	43.519	9.45374
O.sativa	non-degassed	2	922.964	87.0455	0.000701193	43.519	8.9513
O.sativa	non-degassed	2	926.187	87.0429	0.000743729	43.519	9.49431
O.sativa	non-degassed	2	929.414	87.0403	0.000774996	43.519	9.89346
O.sativa	non-degassed	2	932.638	87.0381	0.000764915	43.519	9.76476
O.sativa	non-degassed	2	935.88	87.0358	0.000732557	43.519	9.35169
O.sativa	non-degassed	2	939.11	87.0336	0.000691031	43.519	8.82157
O.sativa	non-degassed	2	942.361	87.0311	0.000719873	43.519	9.18977
O.sativa	non-degassed	2	945.591	87.0286	0.000741354	43.519	9.46399
O.sativa	non-degassed	2	948.814	87.0261	0.000772887	43.519	9.86653
O.sativa	non-degassed	2	952.063	87.0237	0.000762744	43.519	9.73705
O.sativa	non-degassed	2	955.313	87.0215	0.000730435	43.519	9.3246
O.sativa	non-degassed	2	958.541	87.019	0.000729967	43.519	9.31862
O.sativa	non-degassed	2	961.765	87.0168	0.000711285	43.519	9.08013
O.sativa	non-degassed	2	964.988	87.0142	0.000754467	43.519	9.63139
O.sativa	non-degassed	2	968.214	87.0115	0.000775362	43.519	9.89813
O.sativa	non-degassed	2	971.438	87.0094	0.000765014	43.519	9.76603
O.sativa	non-degassed	2	974.67	87.007	0.000743651	43.519	9.49331
O.sativa	non-degassed	2	977.894	87.0047	0.000702456	43.519	8.96742
O.sativa	non-degassed	2	981.137	87.0021	0.000752542	43.519	9.60681
O.sativa	non-degassed	2	984.362	86.9994	0.000784104	43.519	10.0097
O.sativa	non-degassed	2	987.611	86.9972	0.000771989	43.519	9.85507
O.sativa	non-degassed	2	990.852	86.9948	0.000751594	43.519	9.59471
O.sativa	non-degassed	2	994.079	86.9926	0.000699768	43.519	8.93311
O.sativa	non-degassed	2	997.33	86.9899	0.00075099	43.519	9.587
O.sativa	non-degassed	2	1000.58	86.9873	0.000770868	43.519	9.84076
O.sativa	non-degassed	2	1003.81	86.985	0.000780637	43.519	9.96547
O.sativa	non-degassed	2	1007.07	86.9826	0.000749675	43.519	9.57021
O.sativa	non-degassed	2	1010.31	86.9804	0.000709315	43.519	9.05498
O.sativa	non-degassed	2	1013.54	86.9777	0.000750902	43.519	9.58588
O.sativa	non-degassed	2	1016.78	86.9754	0.000741084	43.519	9.46054
O.sativa	non-degassed	2	1020.02	86.9727	0.000793086	43.519	10.1244
O.sativa	non-degassed	2	1023.24	86.9704	0.000752078	43.519	9.60089
O.sativa	non-degassed	2	1026.47	86.9681	0.000753377	43.519	9.61747
O.sativa	non-degassed	2	1029.72	86.9656	0.000731991	43.519	9.34446
O.sativa	non-degassed	2	1032.95	86.9631	0.000752249	43.519	9.60307
O.sativa	non-degassed	2	1036.18	86.9604	0.000793556	43.519	10.1304
O.sativa	non-degassed	2	1039.43	86.958	0.000782747	43.519	9.9924
O.sativa	non-degassed	2	1042.66	86.9558	0.000751963	43.519	9.59942
O.sativa	non-degassed	2	1045.9	86.9533	0.000730207	43.519	9.32169
O.sativa	non-degassed	2	1049.15	86.9508	0.000740292	43.519	9.45043
O.sativa	non-degassed	2	1052.4	86.9484	0.000759386	43.519	9.69418
O.sativa	non-degassed	2	1055.65	86.9457	0.000779411	43.519	9.94982
O.sativa	non-degassed	2	1058.88	86.9435	0.000749952	43.519	9.57375
O.sativa	non-degassed	2	1062.11	86.9409	0.000772187	43.519	9.8576
O.sativa	non-degassed	2	1065.34	86.9386	0.000732777	43.519	9.3545
O.sativa	non-degassed	2	1068.56	86.9361	0.000764425	43.519	9.75851
O.sativa	non-degassed	2	1071.81	86.9334	0.000772941	43.519	9.86722
O.sativa	non-degassed	2	1075.06	86.9312	0.000761096	43.519	9.71601
O.sativa	non-degassed	2	1078.29	86.9286	0.000771007	43.519	9.84253
O.sativa	non-degassed	2	1081.54	86.9263	0.000730047	43.519	9.31965
O.sativa	non-degassed	2	1084.79	86.9238	0.000760742	43.519	9.71149
O.sativa	non-degassed	2	1088.04	86.921	0.00077963	43.519	9.95261
O.sativa	non-degassed	2	1091.26	86.9188	0.000771189	43.519	9.84486
O.sativa	non-degassed	2	1094.51	86.9162	0.000781478	43.519	9.9762
O.sativa	non-degassed	2	1097.74	86.914	0.00072161	43.519	9.21194
O.sativa	non-degassed	2	1100.99	86.9114	0.000760795	43.519	9.71217
O.sativa	non-degassed	2	1104.24	86.9087	0.00077104	43.519	9.84295
O.sativa	non-degassed	2	1107.48	86.9064	0.000779953	43.519	9.95674
O.sativa	non-degassed	2	1110.73	86.9038	0.00077999	43.519	9.95721
O.sativa	non-degassed	2	1113.99	86.9015	0.000738443	43.519	9.42683
O.sativa	non-degassed	2	1117.22	86.8987	0.000790746	43.519	10.0945
O.sativa	non-degassed	2	1120.45	86.8962	0.00078239	43.519	9.98785
O.sativa	non-degassed	2	1123.69	86.894	0.000772767	43.519	9.865
O.sativa	non-degassed	2	1126.92	86.8914	0.000752864	43.519	9.61092
O.sativa	non-degassed	2	1130.13	86.889	0.000743508	43.519	9.49149
O.sativa	non-degassed	2	1133.37	86.8866	0.000765031	43.519	9.76625
O.sativa	non-degassed	2	1136.61	86.8838	0.000784016	43.519	10.0086
O.sativa	non-degassed	2	1139.83	86.8815	0.000773552	43.519	9.87502
O.sativa	non-degassed	2	1143.06	86.879	0.000783786	43.519	10.0057
O.sativa	non-degassed	2	1146.28	86.8767	0.00073441	43.519	9.37534
O.sativa	non-degassed	2	1149.53	86.8739	0.000783071	43.519	9.99654
O.sativa	non-degassed	2	1152.76	86.8714	0.000783615	43.519	10.0035
O.sativa	non-degassed	2	1156	86.8691	0.000781572	43.519	9.9774
O.sativa	non-degassed	2	1159.22	86.8666	0.000753442	43.519	9.6183
O.sativa	non-degassed	2	1162.47	86.8641	0.000751776	43.519	9.59703
O.sativa	non-degassed	2	1165.68	86.8614	0.000795568	43.519	10.1561
O.sativa	non-degassed	2	1168.89	86.8589	0.00079633	43.519	10.1658
O.sativa	non-degassed	2	1172.13	86.8567	0.000766408	43.519	9.78382
O.sativa	non-degassed	2	1175.37	86.8541	0.000753174	43.519	9.61488
O.sativa	non-degassed	2	1178.6	86.8516	0.000751748	43.519	9.59668
O.sativa	non-degassed	2	1181.83	86.8489	0.000803591	43.519	10.2585
O.sativa	non-degassed	2	1185.06	86.8465	0.000784353	43.519	10.0129
O.sativa	non-degassed	2	1188.31	86.8442	0.000761866	43.519	9.72584
O.sativa	non-degassed	2	1191.53	86.8414	0.000773842	43.519	9.87872
O.sativa	non-degassed	2	1194.76	86.8387	0.000804634	43.519	10.2718
O.sativa	non-degassed	2	1197.98	86.8364	0.000806698	43.519	10.2982
O.sativa	non-degassed	2	1201.23	86.834	0.00076287	43.519	9.73866
O.sativa	non-degassed	2	1204.48	86.8317	0.000720376	43.519	9.19619
O.sativa	non-degassed	2	1207.7	86.8288	0.000782792	43.519	9.99298
O.sativa	non-degassed	2	1210.92	86.8261	0.000815117	43.519	10.4056
O.sativa	non-degassed	2	1214.17	86.8238	0.00081573	43.519	10.4135
O.sativa	non-degassed	2	1217.41	86.8214	0.000761485	43.519	9.72098
O.sativa	non-degassed	2	1220.63	86.8189	0.000741563	43.519	9.46666
O.sativa	non-degassed	2	1223.88	86.8163	0.00077177	43.519	9.85227
O.sativa	non-degassed	2	1227.13	86.8135	0.000812824	43.519	10.3764
O.sativa	non-degassed	2	1230.37	86.8112	0.000790931	43.519	10.0969
O.sativa	non-degassed	2	1233.6	86.8086	0.000792664	43.519	10.119
O.sativa	non-degassed	2	1236.84	86.8063	0.000741935	43.519	9.47141
O.sativa	non-degassed	2	1240.09	86.8036	0.000782008	43.519	9.98297
O.sativa	non-degassed	2	1243.32	86.8009	0.000791711	43.519	10.1068
O.sativa	non-degassed	2	1246.57	86.7986	0.00079113	43.519	10.0994
O.sativa	non-degassed	2	1249.82	86.7959	0.000790923	43.519	10.0968
O.sativa	non-degassed	2	1253.07	86.7934	0.000769327	43.519	9.82109
O.sativa	non-degassed	2	1256.3	86.7907	0.000812396	43.519	10.3709
O.sativa	non-degassed	2	1259.55	86.7882	0.000792042	43.519	10.1111
O.sativa	non-degassed	2	1262.79	86.7859	0.000771443	43.519	9.8481
O.sativa	non-degassed	2	1266.02	86.7831	0.000781588	43.519	9.97761
O.sativa	non-degassed	2	1269.27	86.7803	0.00081288	43.519	10.3771
O.sativa	non-degassed	2	1272.5	86.778	0.000814101	43.519	10.3927
O.sativa	non-degassed	2	1275.75	86.7755	0.000781569	43.519	9.97737
O.sativa	non-degassed	2	1278.99	86.773	0.000750523	43.519	9.58104
O.sativa	non-degassed	2	1282.21	86.7704	0.000782783	43.519	9.99286
O.sativa	non-degassed	2	1285.44	86.7676	0.000814617	43.519	10.3993
O.sativa	non-degassed	2	1288.68	86.7653	0.000794855	43.519	10.147
O.sativa	non-degassed	2	1291.93	86.7627	0.000792412	43.519	10.1158
O.sativa	non-degassed	2	1295.16	86.7604	0.000740846	43.519	9.4575
O.sativa	non-degassed	2	1298.4	86.7575	0.000802586	43.519	10.2457
O.sativa	non-degassed	2	1301.63	86.755	0.000793779	43.519	10.1332
O.sativa	non-degassed	2	1304.85	86.7528	0.000784043	43.519	10.0089
O.sativa	non-degassed	2	1308.11	86.7499	0.000782276	43.519	9.98639
O.sativa	non-degassed	2	1311.35	86.7471	0.000811799	43.519	10.3633
O.sativa	non-degassed	2	1314.6	86.7448	0.000820576	43.519	10.4753
O.sativa	non-degassed	2	1317.85	86.7424	0.00076976	43.519	9.82661
O.sativa	non-degassed	2	1321.1	86.74	0.00072826	43.519	9.29683
O.sativa	non-degassed	2	1324.34	86.7373	0.000770606	43.519	9.83741
O.sativa	non-degassed	2	1327.59	86.7345	0.000811697	43.519	10.362
O.sativa	non-degassed	2	1330.84	86.7322	0.000801454	43.519	10.2312
O.sativa	non-degassed	2	1334.08	86.7296	0.000790254	43.519	10.0882
O.sativa	non-degassed	2	1337.33	86.7272	0.000749245	43.519	9.56472
O.sativa	non-degassed	2	1340.56	86.7245	0.000792156	43.519	10.1125
O.sativa	non-degassed	2	1343.8	86.7218	0.00080262	43.519	10.2461
O.sativa	non-degassed	2	1347.02	86.7195	0.000794234	43.519	10.139
O.sativa	non-degassed	2	1350.27	86.7166	0.000812784	43.519	10.3759
O.sativa	non-degassed	2	1353.52	86.7139	0.000812613	43.519	10.3737
O.sativa	non-degassed	2	1356.76	86.7115	0.000821358	43.519	10.4853
O.sativa	non-degassed	2	1359.99	86.709	0.000782399	43.519	9.98796
O.sativa	non-degassed	2	1363.24	86.7067	0.000740883	43.519	9.45798
O.sativa	non-degassed	2	1366.47	86.7039	0.000783282	43.519	9.99923
O.sativa	non-degassed	2	1369.69	86.7011	0.000814392	43.519	10.3964
O.sativa	non-degassed	2	1372.91	86.6988	0.000816407	43.519	10.4221
O.sativa	non-degassed	2	1376.16	86.6962	0.00079449	43.519	10.1423
O.sativa	non-degassed	2	1379.38	86.6938	0.000753161	43.519	9.61471
O.sativa	non-degassed	2	1382.63	86.6912	0.000782035	43.519	9.98332
O.sativa	non-degassed	2	1385.88	86.6884	0.000802432	43.519	10.2437
O.sativa	non-degassed	2	1389.1	86.686	0.000802288	43.519	10.2419
O.sativa	non-degassed	2	1392.33	86.6834	0.000804452	43.519	10.2695
O.sativa	non-degassed	2	1395.58	86.6805	0.000814478	43.519	10.3975
O.sativa	non-degassed	2	1398.8	86.6781	0.000814399	43.519	10.3965
O.sativa	non-degassed	2	1402.05	86.6756	0.000801979	43.519	10.2379
O.sativa	non-degassed	2	1405.3	86.6733	0.000740427	43.519	9.45215
O.sativa	non-degassed	2	1408.53	86.6705	0.000780911	43.519	9.96897
O.sativa	non-degassed	2	1411.78	86.6677	0.000811692	43.519	10.3619
O.sativa	non-degassed	2	1415.03	86.6654	0.000811719	43.519	10.3623
O.sativa	non-degassed	2	1418.28	86.6627	0.000800012	43.519	10.2128
O.sativa	non-degassed	2	1421.53	86.6604	0.000748709	43.519	9.55788
O.sativa	non-degassed	2	1424.76	86.6578	0.000781504	43.519	9.97654
O.sativa	non-degassed	2	1428.01	86.655	0.000791963	43.519	10.1101
O.sativa	non-degassed	2	1431.25	86.6526	0.000802531	43.519	10.245
O.sativa	non-degassed	2	1434.5	86.65	0.000800483	43.519	10.2188
O.sativa	non-degassed	2	1437.75	86.647	0.000821002	43.519	10.4808
O.sativa	non-degassed	2	1440.98	86.6447	0.000811836	43.519	10.3637
O.sativa	non-degassed	2	1444.21	86.6422	0.000803202	43.519	10.2535
O.sativa	non-degassed	2	1447.46	86.6398	0.000741599	43.519	9.46712
O.sativa	non-degassed	2	1450.7	86.637	0.000792539	43.519	10.1174
O.sativa	non-degassed	2	1453.94	86.6342	0.000822207	43.519	10.4961
O.sativa	non-degassed	2	1457.19	86.6319	0.000811994	43.519	10.3658
O.sativa	non-degassed	2	1460.43	86.6292	0.000801859	43.519	10.2364
O.sativa	non-degassed	2	1463.68	86.6267	0.000770536	43.519	9.83652
O.sativa	non-degassed	2	1466.93	86.6239	0.000821807	43.519	10.491
O.sativa	non-degassed	2	1470.17	86.6214	0.000800132	43.519	10.2143
O.sativa	non-degassed	2	1473.41	86.6191	0.000780614	43.519	9.96517
O.sativa	non-degassed	2	1476.66	86.6162	0.000790894	43.519	10.0964
O.sativa	non-degassed	2	1479.91	86.6135	0.000811385	43.519	10.358
O.sativa	non-degassed	2	1483.16	86.6111	0.000820675	43.519	10.4766
O.sativa	non-degassed	2	1486.39	86.6087	0.000770889	43.519	9.84103
O.sativa	non-degassed	2	1489.61	86.6062	0.000752267	43.519	9.6033
O.sativa	non-degassed	2	1492.84	86.6036	0.000774933	43.519	9.89265
O.sativa	non-degassed	2	1496.09	86.6008	0.000814424	43.519	10.3968
O.sativa	non-degassed	2	1499.34	86.5984	0.00080233	43.519	10.2424
O.sativa	non-degassed	2	1502.56	86.5958	0.000802213	43.519	10.2409
O.sativa	non-degassed	2	1505.78	86.5933	0.00077347	43.519	9.87398
O.sativa	non-degassed	2	1509.01	86.5905	0.000816701	43.519	10.4259
O.sativa	non-degassed	2	1512.27	86.5881	0.000793435	43.519	10.1288
O.sativa	non-degassed	2	1515.49	86.5857	0.000783155	43.519	9.99761
O.sativa	non-degassed	2	1518.72	86.5829	0.000782253	43.519	9.9861
O.sativa	non-degassed	2	1521.95	86.5801	0.000825835	43.519	10.5425
O.sativa	non-degassed	2	1525.18	86.5778	0.000815242	43.519	10.4072
O.sativa	non-degassed	2	1528.42	86.5753	0.000783513	43.519	10.0022
O.sativa	non-degassed	2	1531.67	86.5728	0.000750886	43.519	9.58567
O.sativa	non-degassed	2	1534.92	86.5702	0.000779984	43.519	9.95713
O.sativa	non-degassed	2	1538.14	86.5674	0.000813305	43.519	10.3825
O.sativa	non-degassed	2	1541.38	86.565	0.000803962	43.519	10.2632
O.sativa	non-degassed	2	1544.63	86.5624	0.000804004	43.519	10.2638
O.sativa	non-degassed	2	1547.85	86.56	0.000761972	43.519	9.72719
O.sativa	non-degassed	2	1551.09	86.5571	0.000813665	43.519	10.3871
O.sativa	non-degassed	2	1554.33	86.5546	0.000803857	43.519	10.2619
O.sativa	non-degassed	2	1557.57	86.5522	0.000802698	43.519	10.2471
O.sativa	non-degassed	2	1560.8	86.5494	0.000793087	43.519	10.1244
O.sativa	non-degassed	2	1564.02	86.5466	0.000825867	43.519	10.5429
O.sativa	non-degassed	2	1567.27	86.5443	0.000814832	43.519	10.402
O.sativa	non-degassed	2	1570.49	86.5418	0.000784151	43.519	10.0103
O.sativa	non-degassed	2	1573.72	86.5393	0.000752495	43.519	9.60621
O.sativa	non-degassed	2	1576.97	86.5367	0.000783692	43.519	10.0045
O.sativa	non-degassed	2	1580.21	86.5338	0.000823051	43.519	10.5069
O.sativa	non-degassed	2	1583.46	86.5315	0.000801265	43.519	10.2288
O.sativa	non-degassed	2	1586.68	86.5289	0.000803001	43.519	10.251
O.sativa	non-degassed	2	1589.9	86.5263	0.000773831	43.519	9.87858
O.sativa	non-degassed	2	1593.14	86.5236	0.000815724	43.519	10.4134
O.sativa	non-degassed	2	1596.37	86.5211	0.000805053	43.519	10.2772
O.sativa	non-degassed	2	1599.61	86.5188	0.00077265	43.519	9.86351
O.sativa	non-degassed	2	1602.84	86.516	0.000784041	43.519	10.0089
O.sativa	non-degassed	2	1606.09	86.5132	0.000812969	43.519	10.3782
O.sativa	non-degassed	2	1609.3	86.5109	0.000814917	43.519	10.4031
O.sativa	non-degassed	2	1612.55	86.5084	0.000782404	43.519	9.98803
O.sativa	non-degassed	2	1615.79	86.5059	0.0007522	43.519	9.60245
O.sativa	non-degassed	2	1619.01	86.5032	0.000793151	43.519	10.1252
O.sativa	non-degassed	2	1622.25	86.5004	0.000824172	43.519	10.5212
O.sativa	non-degassed	2	1625.5	86.4981	0.000803125	43.519	10.2525
O.sativa	non-degassed	2	1628.75	86.4955	0.000790661	43.519	10.0934
O.sativa	non-degassed	2	1631.98	86.4929	0.000771497	43.519	9.84879
O.sativa	non-degassed	2	1635.21	86.4902	0.000813812	43.519	10.389
O.sativa	non-degassed	2	1638.46	86.4877	0.000803838	43.519	10.2616
O.sativa	non-degassed	2	1641.68	86.4853	0.000783151	43.519	9.99756
O.sativa	non-degassed	2	1644.93	86.4825	0.000792188	43.519	10.1129
O.sativa	non-degassed	2	1648.15	86.4797	0.000824993	43.519	10.5317
O.sativa	non-degassed	2	1651.39	86.4774	0.000813387	43.519	10.3835
O.sativa	non-degassed	2	1654.62	86.475	0.000773977	43.519	9.88045
O.sativa	non-degassed	2	1657.85	86.4725	0.000742489	43.519	9.47848
O.sativa	non-degassed	2	1661.07	86.4699	0.000774763	43.519	9.89048
O.sativa	non-degassed	2	1664.31	86.4671	0.000815419	43.519	10.4095
O.sativa	non-degassed	2	1667.56	86.4648	0.000793276	43.519	10.1268
O.sativa	non-degassed	2	1670.81	86.4622	0.000791133	43.519	10.0995
O.sativa	non-degassed	2	1674.03	86.4596	0.000771318	43.519	9.8465
O.sativa	non-degassed	2	1677.29	86.4569	0.000811812	43.519	10.3634
O.sativa	non-degassed	2	1680.53	86.4544	0.000802524	43.519	10.2449
O.sativa	non-degassed	2	1683.76	86.452	0.000781157	43.519	9.97211
O.sativa	non-degassed	2	1687.01	86.4492	0.000791971	43.519	10.1102
O.sativa	non-degassed	2	1690.23	86.4464	0.000824271	43.519	10.5225
O.sativa	non-degassed	2	1693.46	86.444	0.00082515	43.519	10.5337
O.sativa	non-degassed	2	1696.7	86.4416	0.000784464	43.519	10.0143
O.sativa	non-degassed	2	1699.95	86.439	0.000761456	43.519	9.72061
O.sativa	non-degassed	2	1703.18	86.4364	0.000781596	43.519	9.97771
O.sativa	non-degassed	2	1706.41	86.4335	0.000834265	43.519	10.6501
O.sativa	non-degassed	2	1709.66	86.4312	0.000803488	43.519	10.2572
O.sativa	non-degassed	2	1712.9	86.4285	0.000812597	43.519	10.3735
O.sativa	non-degassed	2	1716.13	86.4256	0.000812746	43.519	10.3754
O.sativa	non-degassed	2	1719.38	86.4232	0.000823318	43.519	10.5103
O.sativa	non-degassed	2	1722.61	86.4207	0.000803953	43.519	10.2631
O.sativa	non-degassed	2	1725.84	86.4183	0.000751859	43.519	9.59809
O.sativa	non-degassed	2	1729.08	86.4156	0.000783192	43.519	9.99809
O.sativa	non-degassed	2	1732.32	86.4128	0.000812971	43.519	10.3782
O.sativa	non-degassed	2	1735.57	86.4105	0.000801646	43.519	10.2337
O.sativa	non-degassed	2	1738.82	86.4078	0.00080075	43.519	10.2222
O.sativa	non-degassed	2	1742.08	86.4052	0.000779374	43.519	9.94935
O.sativa	non-degassed	2	1745.32	86.4024	0.00083064	43.519	10.6038
O.sativa	non-degassed	2	1748.57	86.3999	0.000810144	43.519	10.3421
O.sativa	non-degassed	2	1751.82	86.3976	0.000779593	43.519	9.95214
O.sativa	non-degassed	2	1755.06	86.3948	0.000780892	43.519	9.96872
O.sativa	non-degassed	2	1758.31	86.392	0.000811672	43.519	10.3617
O.sativa	non-degassed	2	1761.56	86.3896	0.000821941	43.519	10.4927
O.sativa	non-degassed	2	1764.79	86.3872	0.000780655	43.519	9.9657
O.sativa	non-degassed	2	1768.03	86.3847	0.000750591	43.519	9.58191
O.sativa	non-degassed	2	1771.28	86.382	0.00078132	43.519	9.97419
O.sativa	non-degassed	2	1774.53	86.3792	0.000821343	43.519	10.4851
O.sativa	non-degassed	2	1777.78	86.3768	0.000810707	43.519	10.3493
O.sativa	non-degassed	2	1781.03	86.3739	0.000831267	43.519	10.6118
O.sativa	non-degassed	2	1784.27	86.3712	0.000821367	43.519	10.4854
O.sativa	non-degassed	2	1787.52	86.3688	0.000821009	43.519	10.4808
O.sativa	non-degassed	2	1790.75	86.3663	0.000781546	43.519	9.97707
O.sativa	non-degassed	2	1794	86.3638	0.000760657	43.519	9.71041
O.sativa	non-degassed	2	1797.25	86.3611	0.000791408	43.519	10.103
O.sativa	non-degassed	2	1800.48	86.3583	0.000822492	43.519	10.4998
O.sativa	non-degassed	2	1803.71	86.3559	0.000813898	43.519	10.3901
O.sativa	non-degassed	2	1806.93	86.353	0.000836892	43.519	10.6836
O.sativa	non-degassed	2	1810.18	86.3502	0.000834946	43.519	10.6588
O.sativa	non-degassed	2	1813.43	86.3479	0.000823064	43.519	10.5071
O.sativa	non-degassed	2	1816.67	86.3454	0.000779928	43.519	9.95642
O.sativa	non-degassed	2	1819.92	86.3429	0.000749258	43.519	9.56489
O.sativa	non-degassed	2	1823.17	86.3402	0.000790256	43.519	10.0883
O.sativa	non-degassed	2	1826.41	86.3374	0.000821521	43.519	10.4874
O.sativa	non-degassed	2	1829.66	86.335	0.000811553	43.519	10.3601
O.sativa	non-degassed	2	1832.91	86.3324	0.000801267	43.519	10.2288
O.sativa	non-degassed	2	1836.16	86.3298	0.000779906	43.519	9.95614
O.sativa	non-degassed	2	1839.39	86.327	0.000821874	43.519	10.4919
O.sativa	non-degassed	2	1842.64	86.3245	0.000811648	43.519	10.3613
O.sativa	non-degassed	2	1845.88	86.3224	0.000761305	43.519	9.71868
O.sativa	non-degassed	2	1849.13	86.3195	0.000770329	43.519	9.83388
O.sativa	non-degassed	2	1852.38	86.3167	0.000800958	43.519	10.2249
O.sativa	non-degassed	2	1855.63	86.3144	0.000820507	43.519	10.4744
O.sativa	non-degassed	2	1858.88	86.312	0.000769167	43.519	9.81904
O.sativa	non-degassed	2	1862.13	86.3096	0.000728204	43.519	9.29612
O.sativa	non-degassed	2	1865.38	86.3068	0.000779464	43.519	9.95049
O.sativa	non-degassed	2	1868.63	86.304	0.000820544	43.519	10.4749
O.sativa	non-degassed	2	1871.85	86.3016	0.000822595	43.519	10.5011
O.sativa	non-degassed	2	1875.09	86.2992	0.000782736	43.519	9.99226
O.sativa	non-degassed	2	1878.31	86.2967	0.000753809	43.519	9.62299
O.sativa	non-degassed	2	1881.55	86.294	0.00078321	43.519	9.99831
O.sativa	non-degassed	2	1884.78	86.2912	0.00082535	43.519	10.5363
O.sativa	non-degassed	2	1888	86.2889	0.000804827	43.519	10.2743
O.sativa	non-degassed	2	1891.23	86.2862	0.000806449	43.519	10.295
O.sativa	non-degassed	2	1894.48	86.2837	0.000773397	43.519	9.87304
O.sativa	non-degassed	2	1897.73	86.2808	0.000833028	43.519	10.6343
O.sativa	non-degassed	2	1900.97	86.2785	0.000790078	43.519	10.086
O.sativa	non-degassed	2	1904.22	86.2759	0.000800348	43.519	10.2171
O.sativa	non-degassed	2	1907.44	86.2732	0.000782154	43.519	9.98483
O.sativa	non-degassed	2	1910.68	86.2703	0.000844588	43.519	10.7819
O.sativa	non-degassed	2	1913.91	86.268	0.000815575	43.519	10.4115
O.sativa	non-degassed	2	1917.13	86.2652	0.000825755	43.519	10.5414
O.sativa	non-degassed	2	1920.38	86.2623	0.000824918	43.519	10.5308
O.sativa	non-degassed	2	1923.63	86.26	0.000823199	43.519	10.5088
O.sativa	non-degassed	2	1926.87	86.2575	0.000791056	43.519	10.0985
O.sativa	non-degassed	2	1930.09	86.2549	0.000761628	43.519	9.7228
O.sativa	non-degassed	2	1933.35	86.2522	0.000802505	43.519	10.2446
O.sativa	non-degassed	2	1936.58	86.2494	0.000833472	43.519	10.64
O.sativa	non-degassed	2	1939.81	86.247	0.000813223	43.519	10.3815
O.sativa	non-degassed	2	1943.06	86.2444	0.00080314	43.519	10.2527
O.sativa	non-degassed	2	1946.3	86.2414	0.000823554	43.519	10.5133
O.sativa	non-degassed	2	1949.53	86.239	0.000822658	43.519	10.5019
O.sativa	non-degassed	2	1952.78	86.2366	0.00080213	43.519	10.2398
O.sativa	non-degassed	2	1956.03	86.2342	0.000739449	43.519	9.43967
O.sativa	non-degassed	2	1959.28	86.2314	0.000779406	43.519	9.94975
O.sativa	non-degassed	2	1962.53	86.2287	0.000810188	43.519	10.3427
O.sativa	non-degassed	2	1965.78	86.2263	0.000810443	43.519	10.346
O.sativa	non-degassed	2	1969.03	86.224	0.000759175	43.519	9.69149
O.sativa	non-degassed	2	1972.28	86.2216	0.000728381	43.519	9.29838
O.sativa	non-degassed	2	1975.53	86.219	0.00074889	43.519	9.56019
O.sativa	non-degassed	2	1978.75	86.2164	0.000781787	43.519	9.98015
O.sativa	non-degassed	2	1981.98	86.2141	0.000773254	43.519	9.87122
O.sativa	non-degassed	2	1985.21	86.2117	0.00075422	43.519	9.62823
O.sativa	non-degassed	2	1988.46	86.2092	0.000741701	43.519	9.46842
O.sativa	non-degassed	2	1991.7	86.2066	0.00077151	43.519	9.84895
O.sativa	non-degassed	2	1994.95	86.2038	0.00081106	43.519	10.3538
O.sativa	non-degassed	2	1998.17	86.2015	0.000792445	43.519	10.1162
O.sativa	non-degassed	2	2001.4	86.1989	0.000793772	43.519	10.1331
O.sativa	non-degassed	2	2004.63	86.1963	0.000774926	43.519	9.89256
O.sativa	non-degassed	2	2007.88	86.1935	0.000824434	43.519	10.5246
O.sativa	non-degassed	2	2011.1	86.191	0.000814201	43.519	10.3939
O.sativa	non-degassed	2	2014.32	86.1887	0.000783635	43.519	10.0037
O.sativa	non-degassed	2	2017.55	86.1859	0.000785439	43.519	10.0268
O.sativa	non-degassed	2	2020.77	86.1831	0.000816444	43.519	10.4226
O.sativa	non-degassed	2	2024.02	86.1808	0.000814546	43.519	10.3983
O.sativa	non-degassed	2	2027.28	86.1782	0.000791991	43.519	10.1104
O.sativa	non-degassed	2	2030.53	86.1757	0.000758754	43.519	9.68611
O.sativa	non-degassed	2	2033.78	86.1732	0.000779326	43.519	9.94873
O.sativa	non-degassed	2	2037.03	86.1702	0.000820595	43.519	10.4756
O.sativa	non-degassed	2	2040.27	86.1678	0.000810477	43.519	10.3464
O.sativa	non-degassed	2	2043.52	86.1649	0.00085219	43.519	10.8789
O.sativa	non-degassed	2	2046.75	86.1621	0.00083282	43.519	10.6316
[truncated: 54,831 more rows]

## Sheet: flow data of Fig 3
Genotype	GravityPressure	Repeat	Time	Weight	Slope_weight_3s	Area	Flow_rate
O.sativa	-2	2	0	103.639	NA	69.56	#VALUE!
O.sativa	-2	2	3.4523	103.638	NA	69.56	#VALUE!
O.sativa	-2	2	6.90452	103.638	NA	69.56	#VALUE!
O.sativa	-2	2	10.3413	103.637	0.000135395	69.56	1.08136
O.sativa	-2	2	13.7936	103.636	0.000174015	69.56	1.38981
O.sativa	-2	2	17.246	103.636	0.000164359	69.56	1.31269
O.sativa	-2	2	20.6983	103.635	0.000193106	69.56	1.54228
O.sativa	-2	2	24.1506	103.634	0.000212418	69.56	1.69652
O.sativa	-2	2	27.5873	103.633	0.00025139	69.56	2.00778
O.sativa	-2	2	31.024	103.633	0.000242042	69.56	1.93312
O.sativa	-2	2	34.4607	103.632	0.000232781	69.56	1.85915
O.sativa	-2	2	37.8974	103.631	0.00026188	69.56	2.09156
O.sativa	-2	2	41.3341	103.63	0.000290977	69.56	2.32395
O.sativa	-2	2	44.7708	103.629	0.000300677	69.56	2.40142
O.sativa	-2	2	48.2075	103.628	0.000310375	69.56	2.47888
O.sativa	-2	2	51.6598	103.627	0.000309938	69.56	2.47538
O.sativa	-2	2	55.0809	103.626	0.000300636	69.56	2.40109
O.sativa	-2	2	58.5019	103.625	0.000271937	69.56	2.17188
O.sativa	-2	2	61.9386	103.624	0.000301473	69.56	2.40778
O.sativa	-2	2	65.3753	103.622	0.000339872	69.56	2.71446
O.sativa	-2	2	68.8106	103.621	0.000378323	69.56	3.02156
O.sativa	-2	2	72.2473	103.62	0.000358925	69.56	2.86663
O.sativa	-2	2	75.6996	103.619	0.000348699	69.56	2.78496
O.sativa	-2	2	79.1519	103.617	0.000348076	69.56	2.77998
O.sativa	-2	2	82.5886	103.616	0.000357775	69.56	2.85745
O.sativa	-2	2	86.0253	103.615	0.0003777	69.56	3.01658
O.sativa	-2	2	89.4776	103.614	0.000368044	69.56	2.93946
O.sativa	-2	2	92.9299	103.612	0.000357862	69.56	2.85814
O.sativa	-2	2	96.3822	103.611	0.000347593	69.56	2.77612
O.sativa	-2	2	99.8189	103.61	0.000357818	69.56	2.85779
O.sativa	-2	2	103.256	103.608	0.000397099	69.56	3.17151
O.sativa	-2	2	106.692	103.607	0.000387969	69.56	3.0986
O.sativa	-2	2	110.129	103.606	0.00038797	69.56	3.0986
O.sativa	-2	2	113.581	103.605	0.000368002	69.56	2.93913
O.sativa	-2	2	117.034	103.603	0.000367474	69.56	2.93491
O.sativa	-2	2	120.455	103.602	0.000377793	69.56	3.01732
O.sativa	-2	2	123.891	103.601	0.000368664	69.56	2.94441
O.sativa	-2	2	127.344	103.599	0.000397631	69.56	3.17576
O.sativa	-2	2	130.796	103.598	0.000386741	69.56	3.08879
O.sativa	-2	2	134.248	103.597	0.000405525	69.56	3.23881
O.sativa	-2	2	137.685	103.595	0.000406183	69.56	3.24407
O.sativa	-2	2	141.137	103.594	0.000386874	69.56	3.08985
O.sativa	-2	2	144.574	103.593	0.000387494	69.56	3.0948
O.sativa	-2	2	148.011	103.591	0.000358396	69.56	2.8624
O.sativa	-2	2	151.463	103.59	0.000387354	69.56	3.09368
O.sativa	-2	2	154.9	103.588	0.000387348	69.56	3.09364
O.sativa	-2	2	158.321	103.587	0.000397625	69.56	3.17572
O.sativa	-2	2	161.757	103.586	0.000398252	69.56	3.18072
O.sativa	-2	2	165.194	103.585	0.000388552	69.56	3.10325
O.sativa	-2	2	168.647	103.583	0.000377742	69.56	3.01692
O.sativa	-2	2	172.067	103.582	0.000378365	69.56	3.02189
O.sativa	-2	2	175.489	103.581	0.000369192	69.56	2.94863
O.sativa	-2	2	178.925	103.579	0.000389123	69.56	3.10781
O.sativa	-2	2	182.362	103.578	0.000378796	69.56	3.02533
O.sativa	-2	2	185.814	103.576	0.000406714	69.56	3.24831
O.sativa	-2	2	189.267	103.575	0.000406095	69.56	3.24336
O.sativa	-2	2	192.703	103.574	0.000386697	69.56	3.08844
O.sativa	-2	2	196.156	103.573	0.000377036	69.56	3.01128
O.sativa	-2	2	199.592	103.571	0.000367957	69.56	2.93877
O.sativa	-2	2	203.029	103.57	0.000387355	69.56	3.09369
O.sativa	-2	2	206.45	103.569	0.000388589	69.56	3.10355
O.sativa	-2	2	209.903	103.567	0.000388019	69.56	3.099
O.sativa	-2	2	213.339	103.566	0.000397718	69.56	3.17646
O.sativa	-2	2	216.776	103.564	0.000397099	69.56	3.17151
O.sativa	-2	2	220.228	103.563	0.000387443	69.56	3.09439
O.sativa	-2	2	223.681	103.562	0.000377173	69.56	3.01237
O.sativa	-2	2	227.102	103.561	0.000368049	69.56	2.9395
O.sativa	-2	2	230.554	103.559	0.000377705	69.56	3.01662
O.sativa	-2	2	233.975	103.558	0.000398339	69.56	3.18142
O.sativa	-2	2	237.427	103.557	0.000387537	69.56	3.09515
O.sativa	-2	2	240.864	103.555	0.000397807	69.56	3.17717
O.sativa	-2	2	244.316	103.554	0.000367518	69.56	2.93526
O.sativa	-2	2	247.769	103.553	0.000386828	69.56	3.08948
O.sativa	-2	2	251.205	103.551	0.000377129	69.56	3.01202
O.sativa	-2	2	254.658	103.55	0.000386784	69.56	3.08913
O.sativa	-2	2	258.094	103.549	0.000387399	69.56	3.09404
O.sativa	-2	2	261.547	103.547	0.000386829	69.56	3.08949
O.sativa	-2	2	264.999	103.546	0.000386829	69.56	3.08949
O.sativa	-2	2	268.451	103.545	0.000376559	69.56	3.00747
O.sativa	-2	2	271.904	103.543	0.000386214	69.56	3.08458
O.sativa	-2	2	275.34	103.542	0.000396484	69.56	3.1666
O.sativa	-2	2	278.777	103.541	0.000387355	69.56	3.09369
O.sativa	-2	2	282.214	103.539	0.00038797	69.56	3.0986
O.sativa	-2	2	285.666	103.538	0.00039701	69.56	3.1708
O.sativa	-2	2	289.103	103.537	0.000387311	69.56	3.09334
O.sativa	-2	2	292.539	103.535	0.000387311	69.56	3.09334
O.sativa	-2	2	295.992	103.534	0.000358346	69.56	2.86201
O.sativa	-2	2	299.444	103.533	0.000386836	69.56	3.08955
O.sativa	-2	2	302.865	103.531	0.000397191	69.56	3.17225
O.sativa	-2	2	306.302	103.53	0.000417117	69.56	3.33139
O.sativa	-2	2	309.738	103.528	0.000417725	69.56	3.33625
O.sativa	-2	2	313.175	103.527	0.000417068	69.56	3.331
O.sativa	-2	2	316.635	103.526	0.000396878	69.56	3.16975
O.sativa	-2	2	320.073	103.524	0.000416235	69.56	3.32435
O.sativa	-2	2	323.51	103.523	0.000396837	69.56	3.16942
O.sativa	-2	2	326.931	103.522	0.000417646	69.56	3.33562
O.sativa	-2	2	330.368	103.52	0.00040798	69.56	3.25842
O.sativa	-2	2	333.811	103.519	0.000407739	69.56	3.25649
O.sativa	-2	2	337.232	103.517	0.000407722	69.56	3.25636
O.sativa	-2	2	340.692	103.516	0.000435665	69.56	3.47953
O.sativa	-2	2	344.134	103.514	0.000435709	69.56	3.47988
O.sativa	-2	2	347.588	103.513	0.000444091	69.56	3.54683
O.sativa	-2	2	351.025	103.511	0.000416156	69.56	3.32372
O.sativa	-2	2	354.446	103.51	0.00040718	69.56	3.25203
O.sativa	-2	2	357.882	103.509	0.000398197	69.56	3.18028
O.sativa	-2	2	361.306	103.507	0.000408505	69.56	3.26261
O.sativa	-2	2	364.727	103.506	0.000418253	69.56	3.34047
O.sativa	-2	2	368.171	103.504	0.000417962	69.56	3.33814
O.sativa	-2	2	371.594	103.503	0.000398482	69.56	3.18256
O.sativa	-2	2	375.045	103.501	0.000426362	69.56	3.40523
O.sativa	-2	2	378.468	103.5	0.000446665	69.56	3.56738
O.sativa	-2	2	381.905	103.498	0.000465537	69.56	3.71811
O.sativa	-2	2	385.342	103.497	0.00045648	69.56	3.64577
O.sativa	-2	2	388.749	103.495	0.000447402	69.56	3.57327
O.sativa	-2	2	392.187	103.493	0.000476468	69.56	3.80541
O.sativa	-2	2	395.608	103.492	0.000477133	69.56	3.81072
O.sativa	-2	2	399.045	103.49	0.000466196	69.56	3.72337
O.sativa	-2	2	402.466	103.489	0.000447582	69.56	3.57471
O.sativa	-2	2	405.887	103.487	0.000428095	69.56	3.41907
O.sativa	-2	2	409.323	103.486	0.000447494	69.56	3.574
O.sativa	-2	2	412.76	103.484	0.000446741	69.56	3.56799
O.sativa	-2	2	416.182	103.483	0.000466205	69.56	3.72344
O.sativa	-2	2	419.603	103.481	0.000457169	69.56	3.65128
O.sativa	-2	2	423.024	103.479	0.000457922	69.56	3.65729
O.sativa	-2	2	426.445	103.478	0.000477433	69.56	3.81312
O.sativa	-2	2	429.882	103.476	0.000476769	69.56	3.80782
O.sativa	-2	2	433.318	103.474	0.000476015	69.56	3.80179
O.sativa	-2	2	436.771	103.473	0.000484168	69.56	3.86691
O.sativa	-2	2	440.208	103.471	0.000484136	69.56	3.86665
O.sativa	-2	2	443.629	103.469	0.000475146	69.56	3.79485
O.sativa	-2	2	447.05	103.468	0.000476737	69.56	3.80756
O.sativa	-2	2	450.471	103.466	0.000506663	69.56	4.04657
O.sativa	-2	2	453.924	103.464	0.000514908	69.56	4.11242
O.sativa	-2	2	457.345	103.463	0.000495421	69.56	3.95678
O.sativa	-2	2	460.772	103.461	0.00049509	69.56	3.95414
O.sativa	-2	2	464.225	103.459	0.000504732	69.56	4.03115
O.sativa	-2	2	467.662	103.457	0.000513722	69.56	4.10295
O.sativa	-2	2	471.114	103.456	0.000502812	69.56	4.01581
O.sativa	-2	2	474.551	103.454	0.000513314	69.56	4.09969
O.sativa	-2	2	477.987	103.452	0.000523015	69.56	4.17717
O.sativa	-2	2	481.44	103.45	0.000513357	69.56	4.10003
O.sativa	-2	2	484.876	103.448	0.000503658	69.56	4.02257
O.sativa	-2	2	488.313	103.447	0.000513345	69.56	4.09994
O.sativa	-2	2	491.75	103.445	0.00051405	69.56	4.10557
O.sativa	-2	2	495.202	103.443	0.000532556	69.56	4.25337
O.sativa	-2	2	498.624	103.441	0.00052366	69.56	4.18232
O.sativa	-2	2	502.052	103.439	0.000543504	69.56	4.34081
O.sativa	-2	2	505.473	103.438	0.000516038	69.56	4.12145
O.sativa	-2	2	508.88	103.436	0.000506968	69.56	4.04901
O.sativa	-2	2	512.333	103.434	0.000505718	69.56	4.03902
O.sativa	-2	2	515.761	103.432	0.000534583	69.56	4.26956
O.sativa	-2	2	519.183	103.43	0.000543608	69.56	4.34164
O.sativa	-2	2	522.635	103.429	0.000524311	69.56	4.18752
O.sativa	-2	2	526.072	103.427	0.000494707	69.56	3.95108
O.sativa	-2	2	529.524	103.425	0.000512455	69.56	4.09283
O.sativa	-2	2	532.945	103.423	0.000543097	69.56	4.33756
O.sativa	-2	2	536.382	103.421	0.000543096	69.56	4.33755
O.sativa	-2	2	539.803	103.42	0.000525388	69.56	4.19612
O.sativa	-2	2	543.211	103.418	0.000516343	69.56	4.12388
O.sativa	-2	2	546.632	103.416	0.000526822	69.56	4.20757
O.sativa	-2	2	550.056	103.414	0.000516967	69.56	4.12887
O.sativa	-2	2	553.493	103.412	0.00052517	69.56	4.19438
O.sativa	-2	2	556.945	103.411	0.000523602	69.56	4.18186
O.sativa	-2	2	560.382	103.409	0.000561766	69.56	4.48666
O.sativa	-2	2	563.834	103.407	0.000541621	69.56	4.32577
O.sativa	-2	2	567.255	103.405	0.000533464	69.56	4.26062
O.sativa	-2	2	570.692	103.403	0.000543165	69.56	4.3381
O.sativa	-2	2	574.106	103.401	0.00056454	69.56	4.50882
O.sativa	-2	2	577.558	103.399	0.000582352	69.56	4.65108
O.sativa	-2	2	580.979	103.397	0.000573564	69.56	4.58089
O.sativa	-2	2	584.417	103.395	0.000572267	69.56	4.57053
O.sativa	-2	2	587.841	103.393	0.000583555	69.56	4.66068
O.sativa	-2	2	591.277	103.391	0.000553534	69.56	4.42092
O.sativa	-2	2	594.73	103.389	0.000552767	69.56	4.41479
O.sativa	-2	2	598.151	103.387	0.000572384	69.56	4.57147
O.sativa	-2	2	601.589	103.386	0.000562637	69.56	4.49362
O.sativa	-2	2	605.042	103.384	0.000562615	69.56	4.49344
O.sativa	-2	2	608.494	103.382	0.00055102	69.56	4.40084
O.sativa	-2	2	611.915	103.38	0.000561567	69.56	4.48507
O.sativa	-2	2	615.336	103.378	0.000592496	69.56	4.73209
O.sativa	-2	2	618.773	103.376	0.00055462	69.56	4.42959
O.sativa	-2	2	622.21	103.374	0.000563531	69.56	4.50076
O.sativa	-2	2	625.662	103.372	0.000542279	69.56	4.33103
O.sativa	-2	2	629.083	103.37	0.00059175	69.56	4.72614
O.sativa	-2	2	632.52	103.368	0.000611149	69.56	4.88107
O.sativa	-2	2	635.941	103.366	0.000593426	69.56	4.73952
O.sativa	-2	2	639.377	103.364	0.00060215	69.56	4.8092
O.sativa	-2	2	642.798	103.362	0.00060308	69.56	4.81663
O.sativa	-2	2	646.251	103.359	0.000620804	69.56	4.95818
O.sativa	-2	2	649.672	103.357	0.000602335	69.56	4.81068
O.sativa	-2	2	653.101	103.355	0.000592137	69.56	4.72923
O.sativa	-2	2	656.55	103.353	0.000611624	69.56	4.88486
O.sativa	-2	2	659.988	103.351	0.000581543	69.56	4.64462
O.sativa	-2	2	663.425	103.35	0.000571414	69.56	4.56372
O.sativa	-2	2	666.852	103.347	0.00057278	69.56	4.57463
O.sativa	-2	2	670.303	103.345	0.000601111	69.56	4.8009
O.sativa	-2	2	673.756	103.343	0.000629185	69.56	5.02512
O.sativa	-2	2	677.193	103.341	0.000599511	69.56	4.78812
O.sativa	-2	2	680.629	103.339	0.000610031	69.56	4.87214
O.sativa	-2	2	684.051	103.337	0.00059254	69.56	4.73245
O.sativa	-2	2	687.503	103.335	0.000591705	69.56	4.72578
O.sativa	-2	2	690.94	103.333	0.000591705	69.56	4.72578
O.sativa	-2	2	694.392	103.331	0.000609252	69.56	4.86592
O.sativa	-2	2	697.813	103.329	0.000630405	69.56	5.03486
O.sativa	-2	2	701.235	103.327	0.000582623	69.56	4.65324
O.sativa	-2	2	704.672	103.324	0.000602965	69.56	4.81571
O.sativa	-2	2	708.093	103.322	0.000593232	69.56	4.73797
O.sativa	-2	2	711.53	103.32	0.000631315	69.56	5.04213
O.sativa	-2	2	714.951	103.318	0.000632399	69.56	5.05079
O.sativa	-2	2	718.372	103.316	0.000632399	69.56	5.05079
O.sativa	-2	2	721.793	103.314	0.000613844	69.56	4.90259
O.sativa	-2	2	725.23	103.312	0.000564285	69.56	4.50678
O.sativa	-2	2	728.652	103.31	0.000583689	69.56	4.66175
O.sativa	-2	2	732.089	103.308	0.000602245	69.56	4.80996
O.sativa	-2	2	735.525	103.306	0.000621643	69.56	4.96488
O.sativa	-2	2	738.962	103.304	0.000611052	69.56	4.8803
O.sativa	-2	2	742.399	103.301	0.00062074	69.56	4.95767
O.sativa	-2	2	745.827	103.299	0.000621281	69.56	4.96199
O.sativa	-2	2	749.248	103.297	0.000612468	69.56	4.8916
O.sativa	-2	2	752.7	103.295	0.000630824	69.56	5.03821
O.sativa	-2	2	756.122	103.293	0.000631137	69.56	5.04071
O.sativa	-2	2	759.559	103.291	0.000639951	69.56	5.1111
O.sativa	-2	2	762.996	103.288	0.000631305	69.56	5.04205
O.sativa	-2	2	766.417	103.286	0.000670355	69.56	5.35393
O.sativa	-2	2	769.838	103.284	0.000661514	69.56	5.28332
O.sativa	-2	2	773.275	103.282	0.000632416	69.56	5.05092
O.sativa	-2	2	776.696	103.279	0.000632416	69.56	5.05092
O.sativa	-2	2	780.133	103.277	0.000641245	69.56	5.12144
O.sativa	-2	2	783.585	103.275	0.000650023	69.56	5.19155
O.sativa	-2	2	787.022	103.273	0.000629517	69.56	5.02777
O.sativa	-2	2	790.474	103.27	0.000657573	69.56	5.25184
O.sativa	-2	2	793.911	103.269	0.000648795	69.56	5.18174
O.sativa	-2	2	797.348	103.266	0.000697292	69.56	5.56907
O.sativa	-2	2	800.769	103.264	0.000650691	69.56	5.19688
O.sativa	-2	2	804.207	103.261	0.000699067	69.56	5.58325
O.sativa	-2	2	807.631	103.259	0.000622224	69.56	4.96952
O.sativa	-2	2	811.052	103.257	0.00064171	69.56	5.12515
O.sativa	-2	2	814.473	103.255	0.000613708	69.56	4.90151
O.sativa	-2	2	817.894	103.252	0.000682046	69.56	5.4473
O.sativa	-2	2	821.315	103.25	0.000691791	69.56	5.52513
O.sativa	-2	2	824.736	103.248	0.000711278	69.56	5.68077
O.sativa	-2	2	828.157	103.245	0.000682047	69.56	5.44731
O.sativa	-2	2	831.594	103.243	0.000661674	69.56	5.2846
O.sativa	-2	2	835.015	103.241	0.000642186	69.56	5.12895
O.sativa	-2	2	838.452	103.238	0.00068962	69.56	5.5078
O.sativa	-2	2	841.873	103.236	0.000709994	69.56	5.67052
O.sativa	-2	2	845.294	103.234	0.000719737	69.56	5.74833
O.sativa	-2	2	848.715	103.231	0.000682047	69.56	5.44731
O.sativa	-2	2	852.136	103.229	0.000701513	69.56	5.60278
O.sativa	-2	2	855.573	103.226	0.000739292	69.56	5.90451
O.sativa	-2	2	858.994	103.224	0.000710061	69.56	5.67105
O.sativa	-2	2	862.431	103.222	0.000670209	69.56	5.35276
O.sativa	-2	2	865.852	103.219	0.000651917	69.56	5.20667
O.sativa	-2	2	869.289	103.217	0.000641244	69.56	5.12143
O.sativa	-2	2	872.741	103.215	0.000669345	69.56	5.34586
O.sativa	-2	2	876.162	103.212	0.000698577	69.56	5.57933
O.sativa	-2	2	879.599	103.21	0.000698577	69.56	5.57933
O.sativa	-2	2	883.026	103.208	0.000719616	69.56	5.74736
O.sativa	-2	2	886.479	103.205	0.00066887	69.56	5.34207
O.sativa	-2	2	889.947	103.203	0.00069587	69.56	5.55771
O.sativa	-2	2	893.383	103.201	0.000685539	69.56	5.4752
O.sativa	-2	2	896.828	103.198	0.000686036	69.56	5.47917
O.sativa	-2	2	900.265	103.196	0.000629928	69.56	5.03105
O.sativa	-2	2	903.686	103.194	0.000640734	69.56	5.11736
O.sativa	-2	2	907.107	103.192	0.000632524	69.56	5.05179
O.sativa	-2	2	910.528	103.189	0.000682048	69.56	5.44732
O.sativa	-2	2	913.95	103.187	0.000701478	69.56	5.6025
O.sativa	-2	2	917.387	103.184	0.0007296	69.56	5.8271
O.sativa	-2	2	920.808	103.182	0.0007296	69.56	5.8271
O.sativa	-2	2	924.235	103.179	0.000709697	69.56	5.66814
O.sativa	-2	2	927.672	103.177	0.0006709	69.56	5.35828
O.sativa	-2	2	931.115	103.175	0.000640409	69.56	5.11476
O.sativa	-2	2	934.568	103.173	0.000619367	69.56	4.9467
O.sativa	-2	2	938.02	103.171	0.000657065	69.56	5.24779
O.sativa	-2	2	941.457	103.168	0.000705938	69.56	5.63812
O.sativa	-2	2	944.894	103.166	0.000716646	69.56	5.72364
O.sativa	-2	2	948.346	103.163	0.000706989	69.56	5.64652
O.sativa	-2	2	951.798	103.161	0.000686581	69.56	5.48352
O.sativa	-2	2	955.25	103.159	0.000685529	69.56	5.47512
O.sativa	-2	2	958.695	103.156	0.000715071	69.56	5.71106
O.sativa	-2	2	962.116	103.153	0.000736572	69.56	5.88279
O.sativa	-2	2	965.553	103.151	0.000727916	69.56	5.81365
O.sativa	-2	2	968.99	103.148	0.000728524	69.56	5.81851
O.sativa	-2	2	972.429	103.146	0.000688501	69.56	5.49886
O.sativa	-2	2	975.866	103.143	0.000766106	69.56	6.11867
O.sativa	-2	2	979.287	103.141	0.000738064	69.56	5.8947
O.sativa	-2	2	982.715	103.138	0.000758175	69.56	6.05532
O.sativa	-2	2	986.137	103.136	0.000710738	69.56	5.67646
O.sativa	-2	2	989.574	103.134	0.000690278	69.56	5.51305
O.sativa	-2	2	992.982	103.131	0.000711146	69.56	5.67972
O.sativa	-2	2	996.418	103.129	0.000680988	69.56	5.43885
O.sativa	-2	2	999.839	103.126	0.000691715	69.56	5.52453
O.sativa	-2	2	1003.28	103.124	0.000660567	69.56	5.27576
O.sativa	-2	2	1006.7	103.122	0.000681073	69.56	5.43953
O.sativa	-2	2	1010.13	103.12	0.000650957	69.56	5.199
O.sativa	-2	2	1013.56	103.117	0.000710391	69.56	5.67369
O.sativa	-2	2	1016.98	103.115	0.000681162	69.56	5.44024
O.sativa	-2	2	1020.4	103.112	0.000721021	69.56	5.75859
O.sativa	-2	2	1023.82	103.11	0.00069179	69.56	5.52513
O.sativa	-2	2	1027.25	103.107	0.000758711	69.56	6.0596
O.sativa	-2	2	1030.68	103.104	0.000807429	69.56	6.4487
O.sativa	-2	2	1034.13	103.102	0.00079557	69.56	6.35399
O.sativa	-2	2	1037.54	103.099	0.00076862	69.56	6.13875
O.sativa	-2	2	1040.97	103.097	0.000728538	69.56	5.81862
O.sativa	-2	2	1044.4	103.094	0.000759783	69.56	6.06817
O.sativa	-2	2	1047.83	103.091	0.000776933	69.56	6.20514
O.sativa	-2	2	1051.25	103.089	0.000758555	69.56	6.05836
O.sativa	-2	2	1054.68	103.086	0.000778058	69.56	6.21412
O.sativa	-2	2	1058.14	103.083	0.000766766	69.56	6.12394
O.sativa	-2	2	1061.58	103.081	0.000803573	69.56	6.4179
O.sativa	-2	2	1065.01	103.078	0.000774386	69.56	6.1848
O.sativa	-2	2	1068.46	103.075	0.000813496	69.56	6.49716
O.sativa	-2	2	1071.91	103.072	0.000784315	69.56	6.2641
O.sativa	-2	2	1075.36	103.07	0.00079172	69.56	6.32324
O.sativa	-2	2	1078.82	103.067	0.000753057	69.56	6.01445
O.sativa	-2	2	1082.25	103.064	0.000802591	69.56	6.41006
O.sativa	-2	2	1085.69	103.061	0.000803778	69.56	6.41954
O.sativa	-2	2	1089.11	103.059	0.000776987	69.56	6.20557
O.sativa	-2	2	1092.55	103.056	0.000776454	69.56	6.20131
O.sativa	-2	2	1095.98	103.053	0.000806878	69.56	6.4443
O.sativa	-2	2	1099.4	103.051	0.000816624	69.56	6.52214
O.sativa	-2	2	1102.8	103.048	0.000800029	69.56	6.3896
O.sativa	-2	2	1106.23	103.045	0.000761056	69.56	6.07833
O.sativa	-2	2	1109.66	103.043	0.000779347	69.56	6.22442
O.sativa	-2	2	1113.11	103.04	0.0007952	69.56	6.35103
O.sativa	-2	2	1116.55	103.037	0.000784347	69.56	6.26435
O.sativa	-2	2	1119.97	103.034	0.000814777	69.56	6.50739
O.sativa	-2	2	1123.42	103.032	0.000776172	69.56	6.19906
O.sativa	-2	2	1126.86	103.029	0.000795572	69.56	6.354
O.sativa	-2	2	1130.3	103.026	0.000745743	69.56	5.95603
O.sativa	-2	2	1133.72	103.024	0.000728463	69.56	5.81802
O.sativa	-2	2	1137.16	103.021	0.00076726	69.56	6.12788
O.sativa	-2	2	1140.61	103.019	0.000756506	69.56	6.04199
O.sativa	-2	2	1144.04	103.016	0.000784597	69.56	6.26635
O.sativa	-2	2	1147.5	103.014	0.000725292	69.56	5.7927
O.sativa	-2	2	1150.93	103.011	0.000765123	69.56	6.11082
O.sativa	-2	2	1154.36	103.008	0.000775991	69.56	6.19762
O.sativa	-2	2	1157.79	103.005	0.000835244	69.56	6.67085
O.sativa	-2	2	1161.23	103.002	0.000825543	69.56	6.59337
O.sativa	-2	2	1164.67	102.999	0.000863043	69.56	6.89287
O.sativa	-2	2	1168.1	102.997	0.000814599	69.56	6.50597
O.sativa	-2	2	1171.53	102.994	0.000825561	69.56	6.59352
O.sativa	-2	2	1174.98	102.991	0.000805005	69.56	6.42934
O.sativa	-2	2	1178.4	102.988	0.000835386	69.56	6.67199
O.sativa	-2	2	1181.82	102.986	0.000796412	69.56	6.36071
O.sativa	-2	2	1185.26	102.982	0.000826782	69.56	6.60327
O.sativa	-2	2	1188.68	102.98	0.000807296	69.56	6.44764
O.sativa	-2	2	1192.11	102.977	0.000825631	69.56	6.59408
O.sativa	-2	2	1195.57	102.974	0.000795224	69.56	6.35122
O.sativa	-2	2	1199	102.971	0.000823126	69.56	6.57407
O.sativa	-2	2	1202.44	102.969	0.000823127	69.56	6.57408
O.sativa	-2	2	1205.88	102.965	0.000862616	69.56	6.88946
O.sativa	-2	2	1209.32	102.963	0.000833518	69.56	6.65707
O.sativa	-2	2	1212.76	102.96	0.000843217	69.56	6.73453
O.sativa	-2	2	1216.19	102.957	0.000775939	69.56	6.1972
O.sativa	-2	2	1219.63	102.954	0.000843834	69.56	6.73946
O.sativa	-2	2	1223.07	102.951	0.000814736	69.56	6.50706
O.sativa	-2	2	1226.49	102.949	0.000844583	69.56	6.74544
O.sativa	-2	2	1229.93	102.945	0.000854264	69.56	6.82276
O.sativa	-2	2	1233.37	102.943	0.000853941	69.56	6.82018
O.sativa	-2	2	1236.79	102.94	0.000834989	69.56	6.66882
O.sativa	-2	2	1240.22	102.937	0.000797437	69.56	6.3689
O.sativa	-2	2	1243.67	102.934	0.000864237	69.56	6.90241
O.sativa	-2	2	1247.09	102.931	0.000844751	69.56	6.74678
O.sativa	-2	2	1250.53	102.928	0.000862901	69.56	6.89174
O.sativa	-2	2	1253.96	102.925	0.000815822	69.56	6.51573
O.sativa	-2	2	1257.4	102.922	0.00086321	69.56	6.89421
O.sativa	-2	2	1260.82	102.92	0.000806213	69.56	6.43899
O.sativa	-2	2	1264.26	102.917	0.000854709	69.56	6.82631
O.sativa	-2	2	1267.7	102.914	0.000815818	69.56	6.5157
O.sativa	-2	2	1271.13	102.911	0.000834198	69.56	6.6625
O.sativa	-2	2	1274.55	102.908	0.000816084	69.56	6.51783
O.sativa	-2	2	1277.99	102.906	0.000825878	69.56	6.59605
O.sativa	-2	2	1281.43	102.903	0.000816021	69.56	6.51732
O.sativa	-2	2	1284.88	102.9	0.000832774	69.56	6.65112
O.sativa	-2	2	1288.29	102.897	0.000835013	69.56	6.66901
O.sativa	-2	2	1291.69	102.894	0.000847129	69.56	6.76577
O.sativa	-2	2	1295.13	102.891	0.000799994	69.56	6.38932
O.sativa	-2	2	1298.58	102.888	0.000835084	69.56	6.66957
O.sativa	-2	2	1302.01	102.885	0.000824208	69.56	6.58271
O.sativa	-2	2	1305.44	102.882	0.000863005	69.56	6.89257
O.sativa	-2	2	1308.88	102.88	0.000835374	69.56	6.67189
O.sativa	-2	2	1312.3	102.877	0.000854862	69.56	6.82753
O.sativa	-2	2	1315.75	102.874	0.000824579	69.56	6.58567
O.sativa	-2	2	1319.17	102.871	0.000825819	69.56	6.59558
O.sativa	-2	2	1322.59	102.868	0.000816064	69.56	6.51767
O.sativa	-2	2	1326.03	102.866	0.000817249	69.56	6.52713
O.sativa	-2	2	1329.47	102.863	0.000777214	69.56	6.20738
O.sativa	-2	2	1332.92	102.86	0.000774667	69.56	6.18704
O.sativa	-2	2	1336.37	102.857	0.000802446	69.56	6.4089
O.sativa	-2	2	1339.83	102.855	0.000839976	69.56	6.70864
O.sativa	-2	2	1343.25	102.852	0.000823036	69.56	6.57335
O.sativa	-2	2	1346.7	102.849	0.000832952	69.56	6.65255
O.sativa	-2	2	1350.12	102.846	0.00080603	69.56	6.43753
O.sativa	-2	2	1353.56	102.844	0.000804575	69.56	6.42591
O.sativa	-2	2	1357	102.841	0.000776579	69.56	6.20231
O.sativa	-2	2	1360.43	102.838	0.000824164	69.56	6.58236
O.sativa	-2	2	1363.87	102.835	0.000824435	69.56	6.58452
O.sativa	-2	2	1367.31	102.832	0.000834135	69.56	6.66199
O.sativa	-2	2	1370.76	102.83	0.000784541	69.56	6.2659
O.sativa	-2	2	1374.19	102.827	0.000804724	69.56	6.4271
O.sativa	-2	2	1377.61	102.824	0.000796164	69.56	6.35873
O.sativa	-2	2	1381.03	102.821	0.000827598	69.56	6.60979
O.sativa	-2	2	1384.45	102.818	0.000837857	69.56	6.69172
O.sativa	-2	2	1387.89	102.815	0.000856106	69.56	6.83747
O.sativa	-2	2	1391.31	102.813	0.000826873	69.56	6.60399
O.sativa	-2	2	1394.73	102.809	0.000836491	69.56	6.68081
O.sativa	-2	2	1398.15	102.807	0.000808599	69.56	6.45805
O.sativa	-2	2	1401.59	102.804	0.000826893	69.56	6.60415
O.sativa	-2	2	1405.02	102.801	0.00084503	69.56	6.74901
O.sativa	-2	2	1408.48	102.798	0.000823338	69.56	6.57576
O.sativa	-2	2	1411.93	102.796	0.000812498	69.56	6.48919
O.sativa	-2	2	1415.35	102.793	0.000774808	69.56	6.18817
O.sativa	-2	2	1418.79	102.79	0.000824401	69.56	6.58425
O.sativa	-2	2	1422.23	102.787	0.000825543	69.56	6.59337
O.sativa	-2	2	1425.65	102.784	0.000815975	69.56	6.51696
O.sativa	-2	2	1429.07	102.782	0.000787568	69.56	6.29008
O.sativa	-2	2	1432.5	102.779	0.000817949	69.56	6.53272
O.sativa	-2	2	1435.92	102.776	0.000827692	69.56	6.61054
O.sativa	-2	2	1439.34	102.773	0.000808714	69.56	6.45896
O.sativa	-2	2	1442.77	102.77	0.000846227	69.56	6.75857
O.sativa	-2	2	1446.2	102.768	0.000807253	69.56	6.4473
O.sativa	-2	2	1449.6	102.765	0.000808194	69.56	6.45481
O.sativa	-2	2	1453.05	102.762	0.000768847	69.56	6.14056
O.sativa	-2	2	1456.49	102.759	0.000825359	69.56	6.5919
O.sativa	-2	2	1459.93	102.757	0.00083302	69.56	6.65309
O.sativa	-2	2	1463.37	102.754	0.00083301	69.56	6.65301
O.sativa	-2	2	1466.82	102.751	0.000822557	69.56	6.56952
O.sativa	-2	2	1470.26	102.748	0.000841942	69.56	6.72435
O.sativa	-2	2	1473.68	102.745	0.000824299	69.56	6.58344
O.sativa	-2	2	1477.12	102.742	0.000825631	69.56	6.59408
O.sativa	-2	2	1480.55	102.739	0.000815932	69.56	6.51661
O.sativa	-2	2	1483.99	102.737	0.000824435	69.56	6.58452
O.sativa	-2	2	1487.44	102.734	0.000794153	69.56	6.34267
O.sativa	-2	2	1490.88	102.731	0.000832951	69.56	6.65254
O.sativa	-2	2	1494.32	102.728	0.000803852	69.56	6.42013
O.sativa	-2	2	1497.75	102.725	0.000834135	69.56	6.66199
O.sativa	-2	2	1501.17	102.723	0.000777046	69.56	6.20604
O.sativa	-2	2	1504.61	102.72	0.000844927	69.56	6.74819
O.sativa	-2	2	1508.03	102.717	0.000826769	69.56	6.60316
O.sativa	-2	2	1511.45	102.714	0.000865745	69.56	6.91445
O.sativa	-2	2	1514.91	102.711	0.00081598	69.56	6.517
O.sativa	-2	2	1518.34	102.708	0.000834137	69.56	6.66201
O.sativa	-2	2	1521.78	102.705	0.000823152	69.56	6.57428
O.sativa	-2	2	1525.22	102.702	0.000853534	69.56	6.81693
O.sativa	-2	2	1528.64	102.7	0.000835375	69.56	6.6719
O.sativa	-2	2	1532.08	102.697	0.000854704	69.56	6.82627
O.sativa	-2	2	1535.5	102.694	0.000865759	69.56	6.91457
O.sativa	-2	2	1538.93	102.691	0.00083542	69.56	6.67226
O.sativa	-2	2	1542.35	102.688	0.000817331	69.56	6.52779
O.sativa	-2	2	1545.79	102.686	0.000748081	69.56	5.97471
O.sativa	-2	2	1549.23	102.683	0.000757782	69.56	6.05219
O.sativa	-2	2	1552.65	102.68	0.00075778	69.56	6.05217
O.sativa	-2	2	1556.07	102.678	0.000788075	69.56	6.29413
O.sativa	-2	2	1559.51	102.675	0.000826873	69.56	6.60399
O.sativa	-2	2	1562.93	102.672	0.000826873	69.56	6.60399
O.sativa	-2	2	1566.35	102.669	0.000846357	69.56	6.75961
O.sativa	-2	2	1569.77	102.666	0.000837776	69.56	6.69107
O.sativa	-2	2	1573.19	102.663	0.000886493	69.56	7.08016
O.sativa	-2	2	1576.63	102.66	0.00085611	69.56	6.8375
O.sativa	-2	2	1580.07	102.657	0.000874391	69.56	6.98351
O.sativa	-2	2	1583.52	102.654	0.000861827	69.56	6.88316
O.sativa	-2	2	1586.97	102.651	0.000860687	69.56	6.87406
O.sativa	-2	2	1590.39	102.648	0.00086206	69.56	6.88502
O.sativa	-2	2	1593.81	102.645	0.000835651	69.56	6.6741
O.sativa	-2	2	1597.25	102.642	0.000875589	69.56	6.99308
O.sativa	-2	2	1600.67	102.64	0.000826871	69.56	6.60398
O.sativa	-2	2	1604.11	102.636	0.000864384	69.56	6.90358
O.sativa	-2	2	1607.53	102.633	0.000855969	69.56	6.83638
O.sativa	-2	2	1610.98	102.631	0.000863237	69.56	6.89442
O.sativa	-2	2	1614.39	102.627	0.000875745	69.56	6.99432
O.sativa	-2	2	1617.81	102.625	0.000866002	69.56	6.91651
O.sativa	-2	2	1621.25	102.621	0.000906078	69.56	7.23658
O.sativa	-2	2	1624.67	102.619	0.000856058	69.56	6.83709
O.sativa	-2	2	1628.09	102.616	0.000865801	69.56	6.9149
O.sativa	-2	2	1631.53	102.613	0.000807608	69.56	6.45013
O.sativa	-2	2	1634.95	102.61	0.000846582	69.56	6.76141
O.sativa	-2	2	1638.37	102.607	0.000836749	69.56	6.68287
O.sativa	-2	2	1641.79	102.604	0.000886573	69.56	7.0808
O.sativa	-2	2	1645.21	102.602	0.000818367	69.56	6.53606
O.sativa	-2	2	1648.63	102.598	0.000867174	69.56	6.92587
O.sativa	-2	2	1652.07	102.595	0.000846447	69.56	6.76033
O.sativa	-2	2	1655.51	102.593	0.000854487	69.56	6.82454
O.sativa	-2	2	1658.93	102.59	0.000825234	69.56	6.5909
O.sativa	-2	2	1662.36	102.587	0.000845963	69.56	6.75646
O.sativa	-2	2	1665.78	102.584	0.000876812	69.56	7.00284
O.sativa	-2	2	1669.21	102.581	0.000875506	69.56	6.99241
O.sativa	-2	2	1672.64	102.578	0.000856005	69.56	6.83666
O.sativa	-2	2	1676.07	102.575	0.00084497	69.56	6.74853
O.sativa	-2	2	1679.5	102.572	0.000836469	69.56	6.68064
O.sativa	-2	2	1682.95	102.569	0.000843653	69.56	6.73801
O.sativa	-2	2	1686.38	102.566	0.000863143	69.56	6.89367
O.sativa	-2	2	1689.82	102.563	0.000842546	69.56	6.72917
O.sativa	-2	2	1693.26	102.56	0.000863235	69.56	6.89441
O.sativa	-2	2	1696.71	102.557	0.000842561	69.56	6.72929
O.sativa	-2	2	1700.14	102.554	0.000891752	69.56	7.12216
O.sativa	-2	2	1703.58	102.552	0.000852954	69.56	6.8123
O.sativa	-2	2	1707	102.549	0.000865257	69.56	6.91056
O.sativa	-2	2	1710.43	102.545	0.000864561	69.56	6.905
O.sativa	-2	2	1713.89	102.543	0.000863376	69.56	6.89553
O.sativa	-2	2	1717.32	102.54	0.00083295	69.56	6.65253
O.sativa	-2	2	1720.74	102.537	0.000834349	69.56	6.6637
O.sativa	-2	2	1724.18	102.534	0.000884029	69.56	7.06048
O.sativa	-2	2	1727.62	102.531	0.00087433	69.56	6.98302
O.sativa	-2	2	1731.04	102.528	0.000893816	69.56	7.13865
O.sativa	-2	2	1734.48	102.525	0.000835621	69.56	6.67386
O.sativa	-2	2	1737.9	102.522	0.000875551	69.56	6.99277
O.sativa	-2	2	1741.35	102.519	0.000824258	69.56	6.58311
O.sativa	-2	2	1744.8	102.516	0.000890686	69.56	7.11365
O.sativa	-2	2	1748.24	102.513	0.000850757	69.56	6.79475
O.sativa	-2	2	1751.69	102.51	0.000870104	69.56	6.94927
O.sativa	-2	2	1755.13	102.507	0.000871573	69.56	6.961
O.sativa	-2	2	1758.54	102.504	0.000873658	69.56	6.97765
O.sativa	-2	2	1761.99	102.501	0.000864005	69.56	6.90056
O.sativa	-2	2	1765.44	102.498	0.000843256	69.56	6.73484
O.sativa	-2	2	1768.88	102.495	0.000870268	69.56	6.95058
O.sativa	-2	2	1772.33	102.492	0.000841269	69.56	6.71897
O.sativa	-2	2	1775.77	102.489	0.000852318	69.56	6.80722
O.sativa	-2	2	1779.22	102.487	0.000822079	69.56	6.56571
O.sativa	-2	2	1782.67	102.484	0.00084142	69.56	6.72018
O.sativa	-2	2	1786.11	102.481	0.000792924	69.56	6.33285
O.sativa	-2	2	1789.53	102.478	0.000824447	69.56	6.58462
O.sativa	-2	2	1792.97	102.475	0.000806322	69.56	6.43986
O.sativa	-2	2	1796.41	102.472	0.000845117	69.56	6.7497
O.sativa	-2	2	1799.84	102.469	0.000863232	69.56	6.89438
O.sativa	-2	2	1803.28	102.466	0.000872932	69.56	6.97185
O.sativa	-2	2	1806.7	102.463	0.000884049	69.56	7.06064
O.sativa	-2	2	1810.15	102.46	0.000873032	69.56	6.97265
O.sativa	-2	2	1813.59	102.457	0.000882718	69.56	7.05001
O.sativa	-2	2	1817.03	102.455	0.000823093	69.56	6.57381
O.sativa	-2	2	1820.43	102.451	0.000866003	69.56	6.91651
O.sativa	-2	2	1823.87	102.449	0.000846617	69.56	6.76168
O.sativa	-2	2	1827.3	102.446	0.000866744	69.56	6.92243
O.sativa	-2	2	1830.73	102.443	0.000796053	69.56	6.35784
O.sativa	-2	2	1834.17	102.44	0.000825133	69.56	6.5901
O.sativa	-2	2	1837.59	102.437	0.000815915	69.56	6.51648
O.sativa	-2	2	1841.03	102.434	0.00086441	69.56	6.90379
O.sativa	-2	2	1844.44	102.431	0.000866843	69.56	6.92322
O.sativa	-2	2	1847.89	102.428	0.000874116	69.56	6.98131
O.sativa	-2	2	1851.33	102.425	0.000883817	69.56	7.05879
O.sativa	-2	2	1854.76	102.422	0.000881368	69.56	7.03923
O.sativa	-2	2	1858.22	102.419	0.000910334	69.56	7.27057
O.sativa	-2	2	1861.64	102.415	0.000930983	69.56	7.43549
O.sativa	-2	2	1865.09	102.413	0.000891082	69.56	7.11681
O.sativa	-2	2	1868.53	102.41	0.000892566	69.56	7.12867
O.sativa	-2	2	1871.98	102.407	0.000841502	69.56	6.72083
O.sativa	-2	2	1875.4	102.404	0.000892487	69.56	7.12803
O.sativa	-2	2	1878.82	102.401	0.000835265	69.56	6.67102
O.sativa	-2	2	1882.24	102.398	0.000867139	69.56	6.92559
O.sativa	-2	2	1885.68	102.395	0.000826892	69.56	6.60415
O.sativa	-2	2	1889.1	102.392	0.000865796	69.56	6.91486
O.sativa	-2	2	1892.56	102.39	0.000795299	69.56	6.35182
O.sativa	-2	2	1895.99	102.387	0.000834197	69.56	6.66249
O.sativa	-2	2	1899.41	102.384	0.00082455	69.56	6.58544
O.sativa	-2	2	1902.83	102.381	0.000836871	69.56	6.68385
O.sativa	-2	2	1906.26	102.378	0.000808599	69.56	6.45805
O.sativa	-2	2	1909.69	102.376	0.000807344	69.56	6.44802
O.sativa	-2	2	1913.1	102.373	0.000817854	69.56	6.53196
O.sativa	-2	2	1916.54	102.369	0.000875126	69.56	6.98938
O.sativa	-2	2	1919.99	102.367	0.000854586	69.56	6.82533
O.sativa	-2	2	1923.43	102.364	0.00087168	69.56	6.96186
O.sativa	-2	2	1926.85	102.361	0.000824565	69.56	6.58556
O.sativa	-2	2	1930.29	102.358	0.000893472	69.56	7.1359
O.sativa	-2	2	1933.71	102.355	0.000875148	69.56	6.98955
O.sativa	-2	2	1937.15	102.352	0.000883566	69.56	7.05679
O.sativa	-2	2	1940.58	102.349	0.000873994	69.56	6.98034
O.sativa	-2	2	1944.02	102.346	0.000853534	69.56	6.81693
O.sativa	-2	2	1947.44	102.343	0.000884058	69.56	7.06071
O.sativa	-2	2	1950.86	102.34	0.000846504	69.56	6.76078
O.sativa	-2	2	1954.28	102.337	0.000876886	69.56	7.00343
O.sativa	-2	2	1957.72	102.334	0.000817261	69.56	6.52723
O.sativa	-2	2	1961.14	102.331	0.000865979	69.56	6.91632
O.sativa	-2	2	1964.58	102.328	0.000874394	69.56	6.98353
O.sativa	-2	2	1968	102.325	0.000904819	69.56	7.22653
O.sativa	-2	2	1971.44	102.322	0.000883947	69.56	7.05983
O.sativa	-2	2	1974.86	102.319	0.000856046	69.56	6.83699
O.sativa	-2	2	1978.29	102.316	0.000903214	69.56	7.21371
O.sativa	-2	2	1981.72	102.313	0.000865625	69.56	6.9135
O.sativa	-2	2	1985.15	102.31	0.000883827	69.56	7.05887
O.sativa	-2	2	1988.57	102.307	0.000865863	69.56	6.9154
O.sativa	-2	2	1992.03	102.304	0.000863483	69.56	6.89639
O.sativa	-2	2	1995.48	102.301	0.000871865	69.56	6.96333
O.sativa	-2	2	1998.92	102.298	0.00082184	69.56	6.5638
O.sativa	-2	2	2002.35	102.295	0.000852107	69.56	6.80553
O.sativa	-2	2	2005.77	102.293	0.000815778	69.56	6.51538
O.sativa	-2	2	2009.2	102.29	0.000836598	69.56	6.68167
O.sativa	-2	2	2012.62	102.287	0.000847648	69.56	6.76992
O.sativa	-2	2	2016.04	102.284	0.000856882	69.56	6.84367
O.sativa	-2	2	2019.48	102.281	0.000845855	69.56	6.7556
O.sativa	-2	2	2022.9	102.278	0.000855478	69.56	6.83245
O.sativa	-2	2	2026.33	102.275	0.000894962	69.56	7.1478
O.sativa	-2	2	2029.76	102.272	0.000875563	69.56	6.99287
O.sativa	-2	2	2033.2	102.269	0.000884004	69.56	7.06028
O.sativa	-2	2	2036.62	102.266	0.000835286	69.56	6.67119
O.sativa	-2	2	2040.06	102.263	0.000874083	69.56	6.98105
O.sativa	-2	2	2043.49	102.26	0.000854685	69.56	6.82612
O.sativa	-2	2	2046.95	102.257	0.000900669	69.56	7.19338
O.sativa	-2	2	2050.37	102.254	0.00084358	69.56	6.73743
O.sativa	-2	2	2053.79	102.251	0.000883927	69.56	7.05967
O.sativa	-2	2	2057.22	102.248	0.000865853	69.56	6.91532
O.sativa	-2	2	2060.65	102.245	0.000904814	69.56	7.22649
O.sativa	-2	2	2064.1	102.242	0.000882414	69.56	7.04758
O.sativa	-2	2	2067.52	102.239	0.000854505	69.56	6.82468
O.sativa	-2	2	2070.96	102.236	0.000872528	69.56	6.96863
O.sativa	-2	2	2074.38	102.233	0.000846211	69.56	6.75844
O.sativa	-2	2	2077.82	102.23	0.000893555	69.56	7.13656
O.sativa	-2	2	2081.24	102.227	0.000914519	69.56	7.304
O.sativa	-2	2	2084.66	102.224	0.000895032	69.56	7.14836
O.sativa	-2	2	2088.11	102.221	0.000845394	69.56	6.75192
O.sativa	-2	2	2091.56	102.218	0.000823156	69.56	6.57431
O.sativa	-2	2	2095	102.215	0.000870411	69.56	6.95172
O.sativa	-2	2	2098.44	102.212	0.000881231	69.56	7.03814
O.sativa	-2	2	2101.87	102.209	0.000882608	69.56	7.04913
O.sativa	-2	2	2105.29	102.206	0.00085484	69.56	6.82736
O.sativa	-2	2	2108.73	102.203	0.000893642	69.56	7.13726
O.sativa	-2	2	2112.17	102.2	0.000864545	69.56	6.90487
O.sativa	-2	2	2115.59	102.197	0.000884032	69.56	7.06051
O.sativa	-2	2	2119.04	102.194	0.000872923	69.56	6.97178
O.sativa	-2	2	2122.49	102.191	0.00088135	69.56	7.03909
O.sativa	-2	2	2125.93	102.188	0.000879933	69.56	7.02777
O.sativa	-2	2	2129.37	102.185	0.00087166	69.56	6.9617
O.sativa	-2	2	2132.8	102.182	0.000902029	69.56	7.20424
O.sativa	-2	2	2136.26	102.178	0.00089097	69.56	7.11592
O.sativa	-2	2	2139.69	102.176	0.000852172	69.56	6.80605
O.sativa	-2	2	2143.15	102.173	0.000831457	69.56	6.64061
O.sativa	-2	2	2146.58	102.17	0.00080372	69.56	6.41908
O.sativa	-2	2	2150	102.168	0.000814572	69.56	6.50575
O.sativa	-2	2	2153.44	102.165	0.000815888	69.56	6.51626
O.sativa	-2	2	2156.88	102.161	0.000864343	69.56	6.90326
O.sativa	-2	2	2160.33	102.159	0.000881361	69.56	7.03917
O.sativa	-2	2	2163.77	102.156	0.000881266	69.56	7.03842
O.sativa	-2	2	2167.19	102.153	0.000853538	69.56	6.81696
O.sativa	-2	2	2170.64	102.149	0.000882504	69.56	7.0483
O.sativa	-2	2	2174.08	102.147	0.000843802	69.56	6.7392
O.sativa	-2	2	2177.53	102.143	0.000908744	69.56	7.25787
O.sativa	-2	2	2180.95	102.14	0.000882261	69.56	7.04636
O.sativa	-2	2	2184.37	102.138	0.000893142	69.56	7.13327
O.sativa	-2	2	2187.82	102.134	0.000854502	69.56	6.82466
O.sativa	-2	2	2191.25	102.131	0.00086368	69.56	6.89796
O.sativa	-2	2	2194.69	102.128	0.000901295	69.56	7.19838
O.sativa	-2	2	2198.13	102.126	0.000844567	69.56	6.74531
O.sativa	-2	2	2201.55	102.122	0.000874338	69.56	6.98308
O.sativa	-2	2	2204.95	102.12	0.000857307	69.56	6.84706
O.sativa	-2	2	2208.39	102.116	0.000896103	69.56	7.15691
O.sativa	-2	2	2211.81	102.113	0.000896114	69.56	7.157
O.sativa	-2	2	2215.23	102.11	0.000895032	69.56	7.14836
O.sativa	-2	2	2218.66	102.107	0.000915269	69.56	7.30999
O.sativa	-2	2	2222.11	102.104	0.000854441	69.56	6.82417
O.sativa	-2	2	2225.55	102.102	0.000853155	69.56	6.8139
O.sativa	-2	2	2229	102.098	0.000831547	69.56	6.64132
O.sativa	-2	2	2232.46	102.096	0.000860553	69.56	6.87299
O.sativa	-2	2	2235.88	102.093	0.000842334	69.56	6.72748
O.sativa	-2	2	2239.3	102.089	0.000874309	69.56	6.98285
O.sativa	-2	2	2242.74	102.086	0.000885318	69.56	7.07078
O.sativa	-2	2	2246.16	102.084	0.000885319	69.56	7.07079
O.sativa	-2	2	2249.59	102.08	0.000874093	69.56	6.98113
O.sativa	-2	2	2253.03	102.078	0.000854691	69.56	6.82617
O.sativa	-2	2	2256.48	102.075	0.000890949	69.56	7.11575
O.sativa	-2	2	2259.9	102.071	0.000911919	69.56	7.28323
O.sativa	-2	2	2263.34	102.068	0.000902219	69.56	7.20576
O.sativa	-2	2	2266.79	102.065	0.000882908	69.56	7.05153
O.sativa	-2	2	2270.25	102.062	0.000831545	69.56	6.64131
O.sativa	-2	2	2273.68	102.059	0.000850944	69.56	6.79624
O.sativa	-2	2	2277.12	102.057	0.000823119	69.56	6.57401
O.sativa	-2	2	2280.56	102.054	0.000834135	69.56	6.66199
O.sativa	-2	2	2283.98	102.051	0.000796445	69.56	6.36098
O.sativa	-2	2	2287.41	102.048	0.000825542	69.56	6.59336
O.sativa	-2	2	2290.84	102.045	0.00081696	69.56	6.52482
O.sativa	-2	2	2294.27	102.043	0.00085465	69.56	6.82584
O.sativa	-2	2	2297.71	102.04	0.000864349	69.56	6.9033
O.sativa	-2	2	2301.16	102.036	0.000871571	69.56	6.96098
O.sativa	-2	2	2304.61	102.033	0.000889609	69.56	7.10505
O.sativa	-2	2	2308.05	102.03	0.000889609	69.56	7.10505
O.sativa	-2	2	2311.47	102.028	0.000863111	69.56	6.89342
O.sativa	-2	2	2314.91	102.024	0.000874171	69.56	6.98175
O.sativa	-2	2	2318.35	102.022	0.000854774	69.56	6.82683
O.sativa	-2	2	2321.77	102.018	0.000883993	69.56	7.0602
O.sativa	-2	2	2325.2	102.015	0.000883992	69.56	7.06019
O.sativa	-2	2	2328.62	102.013	0.000865744	69.56	6.91445
O.sativa	-2	2	2332.08	102.01	0.000853354	69.56	6.81549
O.sativa	-2	2	2335.51	102.007	0.000833955	69.56	6.66056
O.sativa	-2	2	2338.95	102.004	0.000842503	69.56	6.72883
O.sativa	-2	2	2342.39	102.001	0.000795337	69.56	6.35213
O.sativa	-2	2	2345.81	101.998	0.000825898	69.56	6.59621
O.sativa	-2	2	2349.25	101.995	0.000845186	69.56	6.75026
O.sativa	-2	2	2352.67	101.992	0.000875338	69.56	6.99107
O.sativa	-2	2	2356.11	101.989	0.000854365	69.56	6.82357
O.sativa	-2	2	2359.54	101.986	0.000883573	69.56	7.05684
O.sativa	-2	2	2363	101.983	0.000910113	69.56	7.26881
O.sativa	-2	2	2366.44	101.98	0.000890789	69.56	7.11447
O.sativa	-2	2	2369.84	101.977	0.000883648	69.56	7.05744
O.sativa	-2	2	2373.25	101.974	0.000868163	69.56	6.93377
O.sativa	-2	2	2376.69	101.971	0.000936072	69.56	7.47614
O.sativa	-2	2	2380.11	101.968	0.00086668	69.56	6.92192
O.sativa	-2	2	2383.55	101.965	0.000873971	69.56	6.98015
O.sativa	-2	2	2386.97	101.962	0.000855988	69.56	6.83653
O.sativa	-2	2	2390.39	101.959	0.000894963	69.56	7.14781
O.sativa	-2	2	2393.84	101.956	0.000903301	69.56	7.2144
O.sativa	-2	2	2397.29	101.953	0.000861795	69.56	6.88291
O.sativa	-2	2	2400.75	101.95	0.000888184	69.56	7.09367
O.sativa	-2	2	2404.18	101.947	0.000879845	69.56	7.02707
O.sativa	-2	2	2407.6	101.944	0.00088249	69.56	7.04819
O.sativa	-2	2	2411.04	101.941	0.00087426	69.56	6.98246
O.sativa	-2	2	2414.48	101.938	0.000825754	69.56	6.59506
O.sativa	-2	2	2417.93	101.935	0.000823109	69.56	6.57393
O.sativa	-2	2	2421.37	101.932	0.000803687	69.56	6.41882
O.sativa	-2	2	2424.8	101.93	0.000813373	69.56	6.49617
O.sativa	-2	2	2428.24	101.927	0.00080499	69.56	6.42922
O.sativa	-2	2	2431.69	101.924	0.00083275	69.56	6.65093
O.sativa	-2	2	2435.12	101.921	0.000842927	69.56	6.73221
O.sativa	-2	2	2438.56	101.918	0.000862295	69.56	6.8869
O.sativa	-2	2	2442.01	101.915	0.000842985	69.56	6.73268
O.sativa	-2	2	2445.47	101.912	0.000879844	69.56	7.02706
O.sativa	-2	2	2448.9	101.909	0.000841078	69.56	6.71745
O.sativa	-2	2	2452.34	101.906	0.000890834	69.56	7.11483
O.sativa	-2	2	2455.76	101.903	0.000874204	69.56	6.98201
O.sativa	-2	2	2459.2	101.9	0.000893602	69.56	7.13694
O.sativa	-2	2	2462.64	101.897	0.000854693	69.56	6.82619
O.sativa	-2	2	2466.06	101.894	0.000854693	69.56	6.82619
O.sativa	-2	2	2469.48	101.891	0.000885337	69.56	7.07093
O.sativa	-2	2	2472.9	101.888	0.000886791	69.56	7.08254
O.sativa	-2	2	2476.32	101.885	0.00088679	69.56	7.08253
O.sativa	-2	2	2479.76	101.882	0.000846447	69.56	6.76033
O.sativa	-2	2	2483.21	101.879	0.00089208	69.56	7.12478
O.sativa	-2	2	2486.66	101.876	0.000860555	69.56	6.873
O.sativa	-2	2	2490.11	101.873	0.000907587	69.56	7.24863
O.sativa	-2	2	2493.57	101.87	0.000878617	69.56	7.01726
O.sativa	-2	2	2497	101.867	0.00089916	69.56	7.18133
O.sativa	-2	2	2500.44	101.864	0.000852128	69.56	6.8057
O.sativa	-2	2	2503.88	101.861	0.000853505	69.56	6.8167
O.sativa	-2	2	2507.33	101.858	0.000871586	69.56	6.9611
O.sativa	-2	2	2510.75	101.856	0.000824109	69.56	6.58192
O.sativa	-2	2	2514.17	101.852	0.000825543	69.56	6.59337
O.sativa	-2	2	2517.61	101.85	0.00080746	69.56	6.44895
O.sativa	-2	2	2521.06	101.847	0.000873005	69.56	6.97244
O.sativa	-2	2	2524.47	101.843	0.000874438	69.56	6.98388
O.sativa	-2	2	2527.9	101.841	0.000884129	69.56	7.06128
O.sativa	-2	2	2531.34	101.838	0.000856363	69.56	6.83952
O.sativa	-2	2	2534.78	101.835	0.00086319	69.56	6.89405
O.sativa	-2	2	2538.21	101.832	0.000863199	69.56	6.89412
O.sativa	-2	2	2541.67	101.829	0.000842683	69.56	6.73026
O.sativa	-2	2	2545.12	101.826	0.000821958	69.56	6.56474
O.sativa	-2	2	2548.57	101.823	0.000820683	69.56	6.55456
O.sativa	-2	2	2552.01	101.82	0.000889696	69.56	7.10574
O.sativa	-2	2	2555.43	101.817	0.000853454	69.56	6.81629
O.sativa	-2	2	2558.86	101.814	0.000883827	69.56	7.05887
O.sativa	-2	2	2562.3	101.811	0.000854729	69.56	6.82647
O.sativa	-2	2	2565.75	101.808	0.000890969	69.56	7.11591
O.sativa	-2	2	2569.19	101.805	0.000890969	69.56	7.11591
O.sativa	-2	2	2572.64	101.802	0.000880043	69.56	7.02865
O.sativa	-2	2	2576.08	101.798	0.000929874	69.56	7.42663
O.sativa	-2	2	2579.5	101.796	0.000863015	69.56	6.89265
O.sativa	-2	2	2582.92	101.793	0.000904353	69.56	7.22281
O.sativa	-2	2	2586.35	101.789	0.000886486	69.56	7.08011
O.sativa	-2	2	2589.78	101.787	0.000914548	69.56	7.30423
O.sativa	-2	2	2593.23	101.784	0.000892519	69.56	7.12829
O.sativa	-2	2	2596.64	101.781	0.000835091	69.56	6.66963
O.sativa	-2	2	2600.08	101.778	0.000864189	69.56	6.90203
O.sativa	-2	2	2603.5	101.775	0.000857091	69.56	6.84534
O.sativa	-2	2	2606.92	101.772	0.000875545	69.56	6.99272
O.sativa	-2	2	2610.34	101.769	0.00085732	69.56	6.84717
O.sativa	-2	2	2613.8	101.766	0.000854762	69.56	6.82674
O.sativa	-2	2	2617.24	101.763	0.000824138	69.56	6.58215
O.sativa	-2	2	2620.67	101.76	0.000852063	69.56	6.80518
O.sativa	-2	2	2624.09	101.757	0.000864365	69.56	6.90343
O.sativa	-2	2	2627.51	101.754	0.0008755	69.56	6.99236
O.sativa	-2	2	2630.94	101.751	0.000847646	69.56	6.7699
O.sativa	-2	2	2634.37	101.748	0.000836615	69.56	6.6818
O.sativa	-2	2	2637.82	101.745	0.000883251	69.56	7.05427
O.sativa	-2	2	2641.27	101.743	0.000851768	69.56	6.80282
O.sativa	-2	2	2644.69	101.739	0.00087254	69.56	6.96872
O.sativa	-2	2	2648.11	101.737	0.00083565	69.56	6.67409
O.sativa	-2	2	2651.53	101.734	0.000847687	69.56	6.77023
O.sativa	-2	2	2654.97	101.731	0.000788045	69.56	6.29389
O.sativa	-2	2	2658.39	101.729	0.000768558	69.56	6.13825
O.sativa	-2	2	2661.83	101.726	0.000757645	69.56	6.05109
O.sativa	-2	2	2665.28	101.723	0.000785498	69.56	6.27354
O.sativa	-2	2	2668.72	101.721	0.000774602	69.56	6.18652
O.sativa	-2	2	2672.15	101.718	0.000803694	69.56	6.41887
O.sativa	-2	2	2675.59	101.715	0.000824412	69.56	6.58434
O.sativa	-2	2	2679.01	101.712	0.000864283	69.56	6.90278
O.sativa	-2	2	2682.47	101.709	0.000814757	69.56	6.50723
O.sativa	-2	2	2685.9	101.706	0.000834158	69.56	6.66218
O.sativa	-2	2	2689.34	101.704	0.000774828	69.56	6.18833
O.sativa	-2	2	2692.79	101.701	0.000803803	69.56	6.41974
O.sativa	-2	2	2696.25	101.698	0.000763762	69.56	6.09995
O.sativa	-2	2	2699.67	101.696	0.000783882	69.56	6.26064
O.sativa	-2	2	2703.11	101.693	0.000785056	69.56	6.27001
O.sativa	-2	2	2706.56	101.69	0.000814035	69.56	6.50146
O.sativa	-2	2	2710.05	101.687	0.000829121	69.56	6.62195
O.sativa	-2	2	2713.47	101.684	0.000869272	69.56	6.94262
O.sativa	-2	2	2716.9	101.681	0.000822107	69.56	6.56593
O.sativa	-2	2	2720.34	101.678	0.000864457	69.56	6.90417
O.sativa	-2	2	2723.8	101.675	0.000832726	69.56	6.65074
O.sativa	-2	2	2727.25	101.672	0.000860421	69.56	6.87193
O.sativa	-2	2	2730.69	101.669	0.000850821	69.56	6.79526
O.sativa	-2	2	2734.11	101.666	0.000881943	69.56	7.04382
O.sativa	-2	2	2737.54	101.663	0.000884486	69.56	7.06413
O.sativa	-2	2	2740.99	101.66	0.000892778	69.56	7.13036
O.sativa	-2	2	2744.43	101.657	0.00090172	69.56	7.20178
O.sativa	-2	2	2747.88	101.654	0.00087037	69.56	6.95139
O.sativa	-2	2	2751.33	101.651	0.00089934	69.56	7.18277
O.sativa	-2	2	2754.75	101.648	0.000871525	69.56	6.96062
O.sativa	-2	2	2758.19	101.645	0.000901765	69.56	7.20214
O.sativa	-2	2	2761.6	101.642	0.000866477	69.56	6.9203
O.sativa	-2	2	2765.04	101.639	0.000874858	69.56	6.98724
O.sativa	-2	2	2768.48	101.636	0.000894239	69.56	7.14203
O.sativa	-2	2	2771.93	101.633	0.000871593	69.56	6.96116
O.sativa	-2	2	2775.36	101.63	0.000872156	69.56	6.96566
O.sativa	-2	2	2778.8	101.627	0.000843053	69.56	6.73322
O.sativa	-2	2	2782.23	101.624	0.000863706	69.56	6.89817
O.sativa	-2	2	2785.67	101.621	0.000834092	69.56	6.66165
O.sativa	-2	2	2789.11	101.618	0.000853514	69.56	6.81677
O.sativa	-2	2	2792.55	101.615	0.000853532	69.56	6.81691
O.sativa	-2	2	2795.98	101.612	0.000863233	69.56	6.89439
O.sativa	-2	2	2799.43	101.61	0.000842606	69.56	6.72965
O.sativa	-2	2	2802.86	101.606	0.000853456	69.56	6.81631
O.sativa	-2	2	2806.28	101.603	0.000864439	69.56	6.90402
O.sativa	-2	2	2809.7	101.6	0.000886394	69.56	7.07937
O.sativa	-2	2	2813.12	101.598	0.000847686	69.56	6.77022
O.sativa	-2	2	2816.56	101.595	0.000846403	69.56	6.75998
O.sativa	-2	2	2819.98	101.592	0.000787927	69.56	6.29294
O.sativa	-2	2	2823.42	101.59	0.00076729	69.56	6.12812
O.sativa	-2	2	2826.85	101.587	0.000718792	69.56	5.74078
O.sativa	-2	2	2830.27	101.584	0.000796755	69.56	6.36345
O.sativa	-2	2	2833.73	101.582	0.000805269	69.56	6.43145
O.sativa	-2	2	2837.16	101.578	0.000873164	69.56	6.97371
O.sativa	-2	2	2840.61	101.575	0.000851032	69.56	6.79695
O.sativa	-2	2	2844.04	101.572	0.000882643	69.56	7.04941
O.sativa	-2	2	2847.47	101.569	0.000892345	69.56	7.1269
O.sativa	-2	2	2850.93	101.566	0.000882687	69.56	7.04977
O.sativa	-2	2	2854.38	101.563	0.000880041	69.56	7.02863
O.sativa	-2	2	2857.81	101.56	0.000850941	69.56	6.79622
O.sativa	-2	2	2861.27	101.557	0.000889565	69.56	7.1047
O.sativa	-2	2	2864.72	101.554	0.000860599	69.56	6.87335
O.sativa	-2	2	2868.16	101.551	0.000898777	69.56	7.17827
O.sativa	-2	2	2871.61	101.548	0.000879466	69.56	7.02404
O.sativa	-2	2	2875.05	101.545	0.00089035	69.56	7.11097
O.sativa	-2	2	2878.47	101.542	0.000882668	69.56	7.04961
O.sativa	-2	2	2881.91	101.539	0.000874329	69.56	6.98301
O.sativa	-2	2	2885.33	101.536	0.000894884	69.56	7.14718
O.sativa	-2	2	2888.75	101.533	0.000865674	69.56	6.91389
O.sativa	-2	2	2892.19	101.53	0.000865674	69.56	6.91389
O.sativa	-2	2	2895.63	101.527	0.000854818	69.56	6.82718
O.sativa	-2	2	2899.03	101.524	0.000855917	69.56	6.83596
O.sativa	-2	2	2902.49	101.521	0.000864256	69.56	6.90256
O.sativa	-2	2	2905.94	101.518	0.000882295	69.56	7.04663
O.sativa	-2	2	2909.38	101.515	0.000899309	69.56	7.18252
O.sativa	-2	2	2912.81	101.512	0.000861874	69.56	6.88354
O.sativa	-2	2	2916.23	101.509	0.000864605	69.56	6.90535
O.sativa	-2	2	2919.67	101.506	0.000835507	69.56	6.67295
O.sativa	-2	2	2923.13	101.503	0.000881947	69.56	7.04386
O.sativa	-2	2	2926.57	101.501	0.000822292	69.56	6.56741
O.sativa	-2	2	2930	101.498	0.000831991	69.56	6.64487
O.sativa	-2	2	2933.43	101.495	0.000835465	69.56	6.67262
O.sativa	-2	2	2936.88	101.492	0.000853766	69.56	6.81878
O.sativa	-2	2	2940.3	101.489	0.000845307	69.56	6.75122
O.sativa	-2	2	2943.72	101.486	0.000845306	69.56	6.75121
O.sativa	-2	2	2947.16	101.483	0.000836792	69.56	6.68322
O.sativa	-2	2	2950.58	101.481	0.000836792	69.56	6.68322
O.sativa	-2	2	2954.01	101.478	0.000777179	69.56	6.2071
O.sativa	-2	2	2957.44	101.475	0.000807562	69.56	6.44976
O.sativa	-2	2	2960.87	101.472	0.000816021	69.56	6.51732
O.sativa	-2	2	2964.31	101.469	0.000835419	69.56	6.67225
O.sativa	-2	2	2967.73	101.466	0.000864652	69.56	6.90572
O.sativa	-2	2	2971.17	101.464	0.000825853	69.56	6.59585
O.sativa	-2	2	2974.62	101.461	0.000814969	69.56	6.50892
O.sativa	-2	2	2978.06	101.458	0.000755255	69.56	6.032
O.sativa	-2	2	2981.48	101.455	0.000805081	69.56	6.42995
O.sativa	-2	2	2984.9	101.452	0.000826964	69.56	6.60472
O.sativa	-2	2	2988.34	101.449	0.000875556	69.56	6.99281
O.sativa	-2	2	2991.76	101.447	0.000846221	69.56	6.75852
O.sativa	-2	2	2995.19	101.444	0.000844921	69.56	6.74814
O.sativa	-2	2	2998.62	101.441	0.000807323	69.56	6.44785
O.sativa	-2	2	3002.05	101.438	0.000874127	69.56	6.9814
O.sativa	-2	2	3005.46	101.435	0.000876721	69.56	7.00212
O.sativa	-2	2	3008.89	101.432	0.000914308	69.56	7.30231
O.sativa	-2	2	3012.32	101.428	0.000896328	69.56	7.15871
O.sativa	-2	2	3015.75	101.425	0.000903449	69.56	7.21559
O.sativa	-2	2	3019.19	101.422	0.00094224	69.56	7.5254
O.sativa	-2	2	3022.61	101.419	0.000922754	69.56	7.36977
O.sativa	-2	2	3026.05	101.416	0.000922738	69.56	7.36964
O.sativa	-2	2	3029.48	101.413	0.000854862	69.56	6.82753
O.sativa	-2	2	3032.92	101.41	0.000872932	69.56	6.97185
O.sativa	-2	2	3036.36	101.407	0.000863232	69.56	6.89438
O.sativa	-2	2	3039.81	101.404	0.00091028	69.56	7.27014
O.sativa	-2	2	3043.25	101.401	0.000852085	69.56	6.80536
O.sativa	-2	2	3046.68	101.398	0.000871484	69.56	6.96029
O.sativa	-2	2	3050.12	101.395	0.000853533	69.56	6.81692
O.sativa	-2	2	3053.56	101.392	0.000834135	69.56	6.66199
O.sativa	-2	2	3056.99	101.39	0.000785639	69.56	6.27467
O.sativa	-2	2	3060.43	101.387	0.000756541	69.56	6.04227
O.sativa	-2	2	3063.87	101.384	0.000805037	69.56	6.4296
O.sativa	-2	2	3067.3	101.381	0.000863233	69.56	6.89439
O.sativa	-2	2	3070.74	101.378	0.000902158	69.56	7.20527
O.sativa	-2	2	3074.17	101.375	0.000911858	69.56	7.28275
O.sativa	-2	2	3077.6	101.372	0.000903531	69.56	7.21624
O.sativa	-2	2	3081.02	101.369	0.000875589	69.56	6.99308
O.sativa	-2	2	3084.47	101.365	0.000903238	69.56	7.2139
O.sativa	-2	2	3087.91	101.363	0.000882469	69.56	7.04802
O.sativa	-2	2	3091.36	101.36	0.000879909	69.56	7.02758
O.sativa	-2	2	3094.8	101.356	0.000891057	69.56	7.11661
O.sativa	-2	2	3098.25	101.353	0.000909093	69.56	7.26066
O.sativa	-2	2	3101.68	101.35	0.000958864	69.56	7.65817
O.sativa	-2	2	3105.12	101.347	0.000900668	69.56	7.19337
O.sativa	-2	2	3108.54	101.344	0.00092289	69.56	7.37085
O.sativa	-2	2	3111.99	101.34	0.000911742	69.56	7.28182
O.sativa	-2	2	3115.43	101.338	0.000911743	69.56	7.28183
O.sativa	-2	2	3118.87	101.335	0.000881182	69.56	7.03775
O.sativa	-2	2	3122.3	101.332	0.000834135	69.56	6.66199
O.sativa	-2	2	3125.74	101.329	0.000843833	69.56	6.73945
O.sativa	-2	2	3129.16	101.326	0.000796445	69.56	6.36098
O.sativa	-2	2	3132.6	101.323	0.000835242	69.56	6.67084
O.sativa	-2	2	3136.05	101.32	0.00085328	69.56	6.8149
O.sativa	-2	2	3139.49	101.317	0.000890969	69.56	7.11591
O.sativa	-2	2	3142.92	101.314	0.000910368	69.56	7.27085
O.sativa	-2	2	3146.35	101.311	0.000874127	69.56	6.9814
O.sativa	-2	2	3149.8	101.308	0.000882489	69.56	7.04818
O.sativa	-2	2	3153.25	101.306	0.000794099	69.56	6.34224
O.sativa	-2	2	3156.69	101.303	0.000812301	69.56	6.48761
O.sativa	-2	2	3160.12	101.3	0.000765144	69.56	6.11098
O.sativa	-2	2	3163.54	101.297	0.000816064	69.56	6.51767
O.sativa	-2	2	3167	101.294	0.000853414	69.56	6.81597
O.sativa	-2	2	3170.42	101.291	0.000912981	69.56	7.29171
O.sativa	-2	2	3173.84	101.288	0.000854521	69.56	6.82481
O.sativa	-2	2	3177.28	101.285	0.000865668	69.56	6.91384
O.sativa	-2	2	3180.7	101.282	0.000816951	69.56	6.52475
O.sativa	-2	2	3184.12	101.28	0.000855925	69.56	6.83602
O.sativa	-2	2	3187.57	101.277	0.000777189	69.56	6.20718
O.sativa	-2	2	3191.01	101.274	0.000853632	69.56	6.81771
O.sativa	-2	2	3194.44	101.271	0.000842693	69.56	6.73034
O.sativa	-2	2	3197.9	101.268	0.000900625	69.56	7.19303
O.sativa	-2	2	3201.33	101.264	0.000890926	69.56	7.11557
O.sativa	-2	2	3204.77	101.262	0.000881227	69.56	7.0381
O.sativa	-2	2	3208.22	101.259	0.000842607	69.56	6.72966
O.sativa	-2	2	3211.67	101.256	0.000802536	69.56	6.40962
O.sativa	-2	2	3215.1	101.253	0.000823174	69.56	6.57445
O.sativa	-2	2	3218.52	101.251	0.000776924	69.56	6.20507
O.sativa	-2	2	3221.97	101.248	0.000796235	69.56	6.3593
O.sativa	-2	2	3225.42	101.245	0.000803425	69.56	6.41672
O.sativa	-2	2	3228.86	101.242	0.000841203	69.56	6.71844
O.sativa	-2	2	3232.28	101.239	0.000824447	69.56	6.58462
O.sativa	-2	2	3235.72	101.236	0.000874213	69.56	6.98209
O.sativa	-2	2	3239.15	101.233	0.000883913	69.56	7.05956
O.sativa	-2	2	3242.59	101.23	0.000950525	69.56	7.59157
O.sativa	-2	2	3246.01	101.226	0.000932545	69.56	7.44797
O.sativa	-2	2	3249.43	101.223	0.000963015	69.56	7.69132
O.sativa	-2	2	3252.88	101.22	0.000903502	69.56	7.21601
O.sativa	-2	2	3256.32	101.218	0.000863289	69.56	6.89484
O.sativa	-2	2	3259.77	101.215	0.0008509	69.56	6.79589
O.sativa	-2	2	3263.19	101.211	0.00089252	69.56	7.1283
O.sativa	-2	2	3266.61	101.208	0.000903503	69.56	7.21602
O.sativa	-2	2	3270.05	101.205	0.000885422	69.56	7.07161
O.sativa	-2	2	3273.49	101.203	0.000825719	69.56	6.59478
O.sativa	-2	2	3276.91	101.2	0.00082572	69.56	6.59479
O.sativa	-2	2	3280.35	101.197	0.000816033	69.56	6.51742
O.sativa	-2	2	3283.78	101.194	0.000864514	69.56	6.90462
O.sativa	-2	2	3287.23	101.191	0.000852301	69.56	6.80708
O.sativa	-2	2	3290.67	101.188	0.000871685	69.56	6.9619
O.sativa	-2	2	3294.11	101.185	0.000832906	69.56	6.65218
O.sativa	-2	2	3297.54	101.182	0.000872931	69.56	6.97185
O.sativa	-2	2	3300.98	101.179	0.000853533	69.56	6.81692
O.sativa	-2	2	3304.42	101.176	0.000872944	69.56	6.97195
O.sativa	-2	2	3307.87	101.173	0.000881182	69.56	7.03775
O.sativa	-2	2	3311.31	101.17	0.000890881	69.56	7.11521
O.sativa	-2	2	3314.73	101.166	0.000931215	69.56	7.43734
O.sativa	-2	2	3318.18	101.163	0.000921573	69.56	7.36034
O.sativa	-2	2	3321.6	101.16	0.00094228	69.56	7.52572
O.sativa	-2	2	3325.02	101.157	0.000922792	69.56	7.37007
O.sativa	-2	2	3328.45	101.154	0.000886476	69.56	7.08003
O.sativa	-2	2	3331.87	101.151	0.000905983	69.56	7.23582
O.sativa	-2	2	3335.31	101.148	0.000894651	69.56	7.14532
O.sativa	-2	2	3338.71	101.145	0.000895888	69.56	7.1552
O.sativa	-2	2	3342.13	101.142	0.000866658	69.56	6.92175
O.sativa	-2	2	3345.57	101.139	0.000876528	69.56	7.00058
O.sativa	-2	2	3348.99	101.136	0.000904645	69.56	7.22514
O.sativa	-2	2	3352.43	101.133	0.00090337	69.56	7.21495
O.sativa	-2	2	3355.85	101.13	0.000895061	69.56	7.14859
O.sativa	-2	2	3359.29	101.127	0.000874222	69.56	6.98216
O.sativa	-2	2	3362.71	101.124	0.000894984	69.56	7.14798
O.sativa	-2	2	3366.13	101.121	0.000875524	69.56	6.99256
O.sativa	-2	2	3369.59	101.118	0.000883575	69.56	7.05686
O.sativa	-2	2	3373.03	101.114	0.000911299	69.56	7.27828
O.sativa	-2	2	3376.48	101.111	0.000927949	69.56	7.41126
O.sativa	-2	2	3379.9	101.108	0.000911547	69.56	7.28026
O.sativa	-2	2	3383.33	101.105	0.000892963	69.56	7.13184
O.sativa	-2	2	3386.76	101.102	0.000894384	69.56	7.14319
O.sativa	-2	2	3390.17	101.099	0.000924842	69.56	7.38644
O.sativa	-2	2	3393.59	101.096	0.000925446	69.56	7.39127
O.sativa	-2	2	3397.01	101.093	0.000897632	69.56	7.16913
O.sativa	-2	2	3400.45	101.09	0.000885334	69.56	7.07091
O.sativa	-2	2	3403.87	101.086	0.000894946	69.56	7.14767
O.sativa	-2	2	3407.29	101.083	0.000924177	69.56	7.38113
O.sativa	-2	2	3410.73	101.08	0.000904763	69.56	7.22608
O.sativa	-2	2	3414.17	101.077	0.000874333	69.56	6.98304
O.sativa	-2	2	3417.59	101.075	0.000815772	69.56	6.51533
O.sativa	-2	2	3421.01	101.072	0.000836514	69.56	6.68099
O.sativa	-2	2	3424.47	101.069	0.000805729	69.56	6.43512
O.sativa	-2	2	3427.92	101.066	0.000861473	69.56	6.88034
O.sativa	-2	2	3431.36	101.063	0.000821114	69.56	6.558
O.sativa	-2	2	3434.81	101.06	0.00089886	69.56	7.17893
O.sativa	-2	2	3438.27	101.057	0.000889202	69.56	7.1018
O.sativa	-2	2	3441.72	101.054	0.0009075	69.56	7.24794
O.sativa	-2	2	3445.16	101.05	0.000899337	69.56	7.18274
O.sativa	-2	2	3448.61	101.047	0.000880027	69.56	7.02852
O.sativa	-2	2	3452.03	101.044	0.000960549	69.56	7.67163
O.sativa	-2	2	3455.47	101.041	0.000931449	69.56	7.43921
O.sativa	-2	2	3458.92	101.038	0.000902483	69.56	7.20787
O.sativa	-2	2	3462.37	101.035	0.000850824	69.56	6.79528
O.sativa	-2	2	3465.78	101.032	0.00083387	69.56	6.65988
O.sativa	-2	2	3469.2	101.03	0.000836063	69.56	6.67739
O.sativa	-2	2	3472.64	101.027	0.000789136	69.56	6.3026
O.sativa	-2	2	3476.06	101.024	0.000817208	69.56	6.5268
O.sativa	-2	2	3479.48	101.021	0.000836792	69.56	6.68322
O.sativa	-2	2	3482.9	101.018	0.000876746	69.56	7.00232
O.sativa	-2	2	3486.34	101.015	0.00086561	69.56	6.91338
O.sativa	-2	2	3489.78	101.012	0.00089345	69.56	7.13573
O.sativa	-2	2	3493.2	101.009	0.000903364	69.56	7.21491
O.sativa	-2	2	3496.61	101.005	0.000915784	69.56	7.3141
O.sativa	-2	2	3500.03	101.002	0.000917175	69.56	7.32521
O.sativa	-2	2	3503.46	100.999	0.000896385	69.56	7.15917
O.sativa	-2	2	3506.92	100.996	0.000901936	69.56	7.2035
O.sativa	-2	2	3510.35	100.993	0.000861766	69.56	6.88268
O.sativa	-2	2	3513.78	100.99	0.000881719	69.56	7.04203
O.sativa	-2	2	3517.22	100.987	0.000883164	69.56	7.05357
O.sativa	-2	2	3520.66	100.984	0.000892863	69.56	7.13104
O.sativa	-2	2	3524.08	100.981	0.000922932	69.56	7.37119
O.sativa	-2	2	3527.5	100.978	0.000904909	69.56	7.22725
O.sativa	-2	2	3530.92	100.975	0.000906148	69.56	7.23714
O.sativa	-2	2	3534.37	100.972	0.000874152	69.56	6.9816
O.sativa	-2	2	3537.81	100.969	0.00088248	69.56	7.04811
O.sativa	-2	2	3541.25	100.966	0.000900638	69.56	7.19313
O.sativa	-2	2	3544.67	100.963	0.000883915	69.56	7.05957
O.sativa	-2	2	3548.1	100.96	0.000864517	69.56	6.90465
O.sativa	-2	2	3551.56	100.957	0.000834234	69.56	6.66279
O.sativa	-2	2	3554.99	100.954	0.00085235	69.56	6.80747
O.sativa	-2	2	3558.42	100.951	0.000824209	69.56	6.58272
O.sativa	-2	2	3561.84	100.948	0.000865563	69.56	6.913
O.sativa	-2	2	3565.26	100.946	0.000798731	69.56	6.37923
O.sativa	-2	2	3568.7	100.942	0.000855968	69.56	6.83637
O.sativa	-2	2	3572.12	100.94	0.000836483	69.56	6.68075
O.sativa	-2	2	3575.55	100.936	0.000904098	69.56	7.22077
O.sativa	-2	2	3578.98	100.933	0.000885296	69.56	7.0706
O.sativa	-2	2	3582.41	100.93	0.000903408	69.56	7.21526
O.sativa	-2	2	3585.85	100.927	0.000892911	69.56	7.13142
O.sativa	-2	2	3589.29	100.924	0.000892313	69.56	7.12665
O.sativa	-2	2	3592.71	100.921	0.0008742	69.56	6.98198
O.sativa	-2	2	3596.16	100.918	0.000863244	69.56	6.89448
O.sativa	-2	2	3599.6	100.915	0.000892343	69.56	7.12688
O.sativa	-2	4	0	103.223	NA	67.134	#VALUE!
O.sativa	-2	4	3.43688	103.222	NA	67.134	#VALUE!
O.sativa	-2	4	6.87357	103.221	NA	67.134	#VALUE!
O.sativa	-2	4	10.3103	103.221	0.000232778	67.134	1.92631
O.sativa	-2	4	13.7626	103.219	0.000261441	67.134	2.16351
O.sativa	-2	4	17.1993	103.219	0.000251741	67.134	2.08324
O.sativa	-2	4	20.6203	103.218	0.000281238	67.134	2.32734
O.sativa	-2	4	24.057	103.216	0.000301075	67.134	2.49149
O.sativa	-2	4	27.4937	103.215	0.000301075	67.134	2.49149
O.sativa	-2	4	30.9148	103.214	0.000320563	67.134	2.65276
O.sativa	-2	4	34.3671	103.213	0.000291069	67.134	2.40869
O.sativa	-2	4	37.8038	103.212	0.000310468	67.134	2.56922
O.sativa	-2	4	41.2562	103.211	0.000319153	67.134	2.64109
O.sativa	-2	4	44.6921	103.21	0.000358371	67.134	2.96564
O.sativa	-2	4	48.1288	103.208	0.000387468	67.134	3.20642
O.sativa	-2	4	51.5655	103.207	0.000378296	67.134	3.13052
O.sativa	-2	4	55.0022	103.206	0.00037827	67.134	3.13031
O.sativa	-2	4	58.4389	103.204	0.000358872	67.134	2.96978
O.sativa	-2	4	61.8756	103.203	0.000387969	67.134	3.21057
O.sativa	-2	4	65.3279	103.201	0.000416365	67.134	3.44555
O.sativa	-2	4	68.749	103.2	0.000416941	67.134	3.45032
O.sativa	-2	4	72.1857	103.199	0.00043634	67.134	3.61085
O.sativa	-2	4	75.6224	103.197	0.000437042	67.134	3.61666
O.sativa	-2	4	79.0435	103.195	0.000456529	67.134	3.77793
O.sativa	-2	4	82.4802	103.194	0.000446829	67.134	3.69765
O.sativa	-2	4	85.9481	103.192	0.000464655	67.134	3.84517
O.sativa	-2	4	89.4004	103.191	0.000463332	67.134	3.83422
O.sativa	-2	4	92.8527	103.189	0.000453019	67.134	3.74888
O.sativa	-2	4	96.305	103.188	0.000434492	67.134	3.59556
O.sativa	-2	4	99.7417	103.186	0.000444849	67.134	3.68127
O.sativa	-2	4	103.178	103.184	0.000464861	67.134	3.84688
O.sativa	-2	4	106.6	103.183	0.000485758	67.134	4.0198
O.sativa	-2	4	110.036	103.181	0.000495458	67.134	4.10008
O.sativa	-2	4	113.489	103.179	0.000494756	67.134	4.09427
O.sativa	-2	4	116.941	103.178	0.000473858	67.134	3.92133
O.sativa	-2	4	120.393	103.176	0.000473112	67.134	3.91515
O.sativa	-2	4	123.814	103.174	0.000484267	67.134	4.00747
O.sativa	-2	4	127.267	103.173	0.000493922	67.134	4.08736
O.sativa	-2	4	130.688	103.171	0.000495421	67.134	4.09977
O.sativa	-2	4	134.109	103.169	0.000505164	67.134	4.1804
O.sativa	-2	4	137.53	103.167	0.000516407	67.134	4.27343
O.sativa	-2	4	140.982	103.166	0.000495597	67.134	4.10123
O.sativa	-2	4	144.419	103.164	0.000475402	67.134	3.93411
O.sativa	-2	4	147.855	103.163	0.000464905	67.134	3.84724
O.sativa	-2	4	151.277	103.161	0.000485715	67.134	4.01945
O.sativa	-2	4	154.713	103.159	0.000505113	67.134	4.17997
O.sativa	-2	4	158.166	103.157	0.000504368	67.134	4.17381
O.sativa	-2	4	161.602	103.156	0.000513314	67.134	4.24784
O.sativa	-2	4	165.055	103.154	0.000493213	67.134	4.0815
O.sativa	-2	4	168.491	103.152	0.00048426	67.134	4.00741
O.sativa	-2	4	171.944	103.151	0.000473814	67.134	3.92096
O.sativa	-2	4	175.396	103.149	0.000522092	67.134	4.32048
O.sativa	-2	4	178.848	103.147	0.000511735	67.134	4.23477
O.sativa	-2	4	182.269	103.145	0.000513233	67.134	4.24717
O.sativa	-2	4	185.706	103.144	0.000475358	67.134	3.93374
O.sativa	-2	4	189.143	103.142	0.000514812	67.134	4.26024
O.sativa	-2	4	192.579	103.14	0.000494661	67.134	4.09348
O.sativa	-2	4	196.032	103.139	0.000493916	67.134	4.08731
O.sativa	-2	4	199.468	103.137	0.000503624	67.134	4.16765
O.sativa	-2	4	202.905	103.135	0.000513324	67.134	4.24792
O.sativa	-2	4	206.357	103.133	0.000503659	67.134	4.16794
O.sativa	-2	4	209.794	103.132	0.000474553	67.134	3.92708
O.sativa	-2	4	213.231	103.13	0.000503651	67.134	4.16787
O.sativa	-2	4	216.683	103.128	0.000494003	67.134	4.08803
O.sativa	-2	4	220.12	103.127	0.000484304	67.134	4.00777
O.sativa	-2	4	223.556	103.125	0.000484303	67.134	4.00776
O.sativa	-2	4	226.993	103.123	0.000504361	67.134	4.17375
O.sativa	-2	4	230.43	103.121	0.000504361	67.134	4.17375
O.sativa	-2	4	233.851	103.12	0.000475971	67.134	3.93881
O.sativa	-2	4	237.288	103.118	0.00048567	67.134	4.01908
O.sativa	-2	4	240.74	103.117	0.000484968	67.134	4.01327
O.sativa	-2	4	244.177	103.115	0.00048426	67.134	4.00741
O.sativa	-2	4	247.598	103.113	0.000485057	67.134	4.014
O.sativa	-2	4	251.034	103.111	0.000495459	67.134	4.10008
O.sativa	-2	4	254.455	103.11	0.000476684	67.134	3.94471
O.sativa	-2	4	257.877	103.109	0.00044745	67.134	3.70279
O.sativa	-2	4	261.313	103.107	0.000457149	67.134	3.78306
O.sativa	-2	4	264.75	103.105	0.000466224	67.134	3.85815
O.sativa	-2	4	268.187	103.104	0.000465563	67.134	3.85268
O.sativa	-2	4	271.639	103.102	0.000464771	67.134	3.84613
O.sativa	-2	4	275.076	103.1	0.000503569	67.134	4.1672
O.sativa	-2	4	278.528	103.099	0.000502913	67.134	4.16177
O.sativa	-2	4	281.965	103.097	0.000494004	67.134	4.08804
O.sativa	-2	4	285.417	103.095	0.000473859	67.134	3.92134
O.sativa	-2	4	288.854	103.093	0.000493914	67.134	4.0873
O.sativa	-2	4	292.275	103.092	0.000475181	67.134	3.93228
O.sativa	-2	4	295.727	103.09	0.000465525	67.134	3.85237
O.sativa	-2	4	299.164	103.088	0.000494624	67.134	4.09317
O.sativa	-2	4	302.616	103.087	0.000502956	67.134	4.16212
O.sativa	-2	4	306.053	103.085	0.000503658	67.134	4.16793
O.sativa	-2	4	309.474	103.083	0.000475313	67.134	3.93337
O.sativa	-2	4	312.926	103.082	0.000475313	67.134	3.93337
O.sativa	-2	4	316.379	103.08	0.000484229	67.134	4.00715
O.sativa	-2	4	319.832	103.078	0.000482729	67.134	3.99474
O.sativa	-2	4	323.285	103.076	0.000521282	67.134	4.31378
O.sativa	-2	4	326.706	103.075	0.000513067	67.134	4.2458
O.sativa	-2	4	330.143	103.073	0.000494415	67.134	4.09144
O.sativa	-2	4	333.564	103.072	0.000467016	67.134	3.86471
O.sativa	-2	4	337.001	103.07	0.000495414	67.134	4.09971
O.sativa	-2	4	340.423	103.068	0.000505762	67.134	4.18534
O.sativa	-2	4	343.844	103.066	0.000505764	67.134	4.18536
O.sativa	-2	4	347.302	103.065	0.000494984	67.134	4.09615
O.sativa	-2	4	350.739	103.063	0.000504035	67.134	4.17105
O.sativa	-2	4	354.191	103.061	0.000492879	67.134	4.07873
O.sativa	-2	4	357.614	103.06	0.000484951	67.134	4.01313
O.sativa	-2	4	361.05	103.058	0.000514048	67.134	4.25391
O.sativa	-2	4	364.473	103.056	0.000544618	67.134	4.50689
O.sativa	-2	4	367.91	103.054	0.000534203	67.134	4.4207
O.sativa	-2	4	371.347	103.052	0.000524495	67.134	4.34037
O.sativa	-2	4	374.771	103.05	0.000514694	67.134	4.25926
O.sativa	-2	4	378.223	103.049	0.000533328	67.134	4.41346
O.sativa	-2	4	381.675	103.047	0.000542158	67.134	4.48653
O.sativa	-2	4	385.112	103.045	0.000531791	67.134	4.40074
O.sativa	-2	4	388.534	103.043	0.000533309	67.134	4.4133
O.sativa	-2	4	391.955	103.041	0.000535073	67.134	4.4279
O.sativa	-2	4	395.392	103.039	0.000544773	67.134	4.50817
O.sativa	-2	4	398.844	103.037	0.000562564	67.134	4.6554
O.sativa	-2	4	402.283	103.035	0.000542186	67.134	4.48676
O.sativa	-2	4	405.691	103.034	0.000543649	67.134	4.49887
O.sativa	-2	4	409.112	103.032	0.000545414	67.134	4.51348
O.sativa	-2	4	412.54	103.03	0.000516789	67.134	4.2766
O.sativa	-2	4	415.992	103.028	0.00052419	67.134	4.33784
O.sativa	-2	4	419.413	103.026	0.00052418	67.134	4.33776
O.sativa	-2	4	422.835	103.024	0.000582926	67.134	4.8239
O.sativa	-2	4	426.271	103.022	0.00059346	67.134	4.91107
O.sativa	-2	4	429.724	103.02	0.000582041	67.134	4.81658
O.sativa	-2	4	433.176	103.018	0.000560879	67.134	4.64146
O.sativa	-2	4	436.619	103.016	0.00055082	67.134	4.55821
O.sativa	-2	4	440.072	103.014	0.000570124	67.134	4.71796
O.sativa	-2	4	443.524	103.012	0.000608746	67.134	5.03757
O.sativa	-2	4	446.953	103.01	0.000609559	67.134	5.0443
O.sativa	-2	4	450.389	103.008	0.0005717	67.134	4.731
O.sativa	-2	4	453.834	103.007	0.000533489	67.134	4.41479
O.sativa	-2	4	457.255	103.004	0.00057285	67.134	4.74052
O.sativa	-2	4	460.676	103.002	0.000593093	67.134	4.90804
O.sativa	-2	4	464.128	103	0.000621646	67.134	5.14432
O.sativa	-2	4	467.553	102.998	0.000611698	67.134	5.062
O.sativa	-2	4	470.989	102.996	0.000630253	67.134	5.21555
O.sativa	-2	4	474.442	102.994	0.00061093	67.134	5.05564
O.sativa	-2	4	477.886	102.992	0.000580643	67.134	4.80501
O.sativa	-2	4	481.339	102.99	0.000579722	67.134	4.79739
O.sativa	-2	4	484.775	102.988	0.000570915	67.134	4.72451
O.sativa	-2	4	488.228	102.986	0.0005705	67.134	4.72107
O.sativa	-2	4	491.68	102.984	0.000560845	67.134	4.64117
O.sativa	-2	4	495.117	102.982	0.000599641	67.134	4.96222
O.sativa	-2	4	498.541	102.98	0.000620617	67.134	5.13581
O.sativa	-2	4	501.984	102.978	0.00063081	67.134	5.22016
O.sativa	-2	4	505.421	102.975	0.000650208	67.134	5.38068
O.sativa	-2	4	508.866	102.973	0.000619946	67.134	5.13025
O.sativa	-2	4	512.287	102.971	0.000611517	67.134	5.0605
O.sativa	-2	4	515.708	102.969	0.000563896	67.134	4.66642
O.sativa	-2	4	519.136	102.967	0.000642569	67.134	5.31747
O.sativa	-2	4	522.573	102.965	0.000641673	67.134	5.31005
O.sativa	-2	4	525.994	102.962	0.000670899	67.134	5.55191
O.sativa	-2	4	529.432	102.96	0.000660452	67.134	5.46545
O.sativa	-2	4	532.869	102.958	0.000650747	67.134	5.38514
O.sativa	-2	4	536.29	102.956	0.000641003	67.134	5.30451
O.sativa	-2	4	539.727	102.954	0.000611995	67.134	5.06446
O.sativa	-2	4	543.155	102.951	0.00065139	67.134	5.39046
O.sativa	-2	4	546.607	102.949	0.000639811	67.134	5.29464
O.sativa	-2	4	550.028	102.947	0.00067976	67.134	5.62523
O.sativa	-2	4	553.449	102.944	0.000680196	67.134	5.62884
O.sativa	-2	4	556.887	102.942	0.000710127	67.134	5.87653
O.sativa	-2	4	560.324	102.939	0.000689558	67.134	5.70632
O.sativa	-2	4	563.777	102.938	0.000639253	67.134	5.29003
O.sativa	-2	4	567.229	102.936	0.000609322	67.134	5.04234
O.sativa	-2	4	570.657	102.933	0.000629362	67.134	5.20817
O.sativa	-2	4	574.082	102.931	0.000659941	67.134	5.46123
O.sativa	-2	4	577.519	102.928	0.000699648	67.134	5.78981
O.sativa	-2	4	580.925	102.926	0.000681747	67.134	5.64168
O.sativa	-2	4	584.346	102.924	0.000701486	67.134	5.80502
O.sativa	-2	4	587.767	102.921	0.000673362	67.134	5.57229
O.sativa	-2	4	591.21	102.919	0.00068047	67.134	5.63111
O.sativa	-2	4	594.663	102.917	0.000659067	67.134	5.45399
O.sativa	-2	4	598.093	102.914	0.000687743	67.134	5.6913
O.sativa	-2	4	601.529	102.912	0.000688214	67.134	5.69519
O.sativa	-2	4	604.967	102.91	0.000708497	67.134	5.86304
O.sativa	-2	4	608.397	102.907	0.000688989	67.134	5.70161
O.sativa	-2	4	611.85	102.905	0.000678236	67.134	5.61262
O.sativa	-2	4	615.272	102.902	0.00070848	67.134	5.8629
O.sativa	-2	4	618.709	102.9	0.000717747	67.134	5.93959
O.sativa	-2	4	622.13	102.898	0.00071012	67.134	5.87647
O.sativa	-2	4	625.538	102.895	0.00067203	67.134	5.56127
O.sativa	-2	4	628.959	102.893	0.000673106	67.134	5.57017
O.sativa	-2	4	632.413	102.891	0.000632357	67.134	5.23296
O.sativa	-2	4	635.881	102.889	0.000647892	67.134	5.36152
O.sativa	-2	4	639.318	102.886	0.000666226	67.134	5.51324
O.sativa	-2	4	642.778	102.884	0.000714087	67.134	5.9093
O.sativa	-2	4	646.213	102.881	0.000706579	67.134	5.84717
O.sativa	-2	4	649.635	102.879	0.000707685	67.134	5.85632
O.sativa	-2	4	653.056	102.876	0.000700573	67.134	5.79747
O.sativa	-2	4	656.493	102.874	0.000748964	67.134	6.19792
O.sativa	-2	4	659.9	102.872	0.000701078	67.134	5.80165
O.sativa	-2	4	663.322	102.869	0.000691334	67.134	5.72101
O.sativa	-2	4	666.758	102.867	0.000613755	67.134	5.07902
O.sativa	-2	4	670.195	102.865	0.000631425	67.134	5.22525
O.sativa	-2	4	673.632	102.863	0.000620752	67.134	5.13692
O.sativa	-2	4	677.068	102.86	0.000708044	67.134	5.85929
O.sativa	-2	4	680.512	102.858	0.000697915	67.134	5.77547
O.sativa	-2	4	683.92	102.855	0.000738764	67.134	6.11351
O.sativa	-2	4	687.357	102.853	0.000709666	67.134	5.87272
O.sativa	-2	4	690.793	102.851	0.000710096	67.134	5.87627
O.sativa	-2	4	694.23	102.848	0.000717744	67.134	5.93956
O.sativa	-2	4	697.682	102.846	0.000677983	67.134	5.61053
O.sativa	-2	4	701.103	102.844	0.000669212	67.134	5.53795
O.sativa	-2	4	704.525	102.841	0.000660595	67.134	5.46664
O.sativa	-2	4	707.977	102.838	0.000708859	67.134	5.86604
O.sativa	-2	4	711.414	102.836	0.000746711	67.134	6.17927
O.sativa	-2	4	714.851	102.833	0.000755328	67.134	6.25058
O.sativa	-2	4	718.259	102.831	0.000719595	67.134	5.95488
O.sativa	-2	4	721.696	102.828	0.000758408	67.134	6.27607
O.sativa	-2	4	725.118	102.826	0.000720505	67.134	5.96241
O.sativa	-2	4	728.539	102.823	0.000768355	67.134	6.35839
O.sativa	-2	4	731.977	102.82	0.000748913	67.134	6.1975
O.sativa	-2	4	735.413	102.818	0.000757717	67.134	6.27035
O.sativa	-2	4	738.851	102.815	0.000756408	67.134	6.25952
O.sativa	-2	4	742.288	102.813	0.000766104	67.134	6.33976
O.sativa	-2	4	745.725	102.81	0.000785503	67.134	6.50029
O.sativa	-2	4	749.146	102.808	0.000757599	67.134	6.26938
O.sativa	-2	4	752.583	102.805	0.000738248	67.134	6.10924
O.sativa	-2	4	755.991	102.802	0.000750086	67.134	6.2072
O.sativa	-2	4	759.412	102.8	0.000730586	67.134	6.04584
O.sativa	-2	4	762.833	102.797	0.000751224	67.134	6.21662
O.sativa	-2	4	766.285	102.795	0.00073829	67.134	6.10959
O.sativa	-2	4	769.706	102.792	0.000777278	67.134	6.43223
O.sativa	-2	4	773.128	102.79	0.000738303	67.134	6.1097
O.sativa	-2	4	776.549	102.788	0.000701533	67.134	5.80541
O.sativa	-2	4	779.97	102.785	0.000682046	67.134	5.64415
O.sativa	-2	4	783.406	102.783	0.000671285	67.134	5.5551
O.sativa	-2	4	786.859	102.78	0.000717691	67.134	5.93913
O.sativa	-2	4	790.311	102.777	0.000763763	67.134	6.32039
O.sativa	-2	4	793.748	102.775	0.000783161	67.134	6.48091
O.sativa	-2	4	797.2	102.772	0.000812146	67.134	6.72077
O.sativa	-2	4	800.637	102.769	0.000764967	67.134	6.33035
O.sativa	-2	4	804.089	102.766	0.000802492	67.134	6.64088
O.sativa	-2	4	807.526	102.764	0.000774667	67.134	6.41062
O.sativa	-2	4	810.963	102.761	0.000784366	67.134	6.49088
O.sativa	-2	4	814.384	102.758	0.000786903	67.134	6.51188
O.sativa	-2	4	817.805	102.755	0.000807544	67.134	6.68269
O.sativa	-2	4	821.226	102.753	0.000798959	67.134	6.61164
O.sativa	-2	4	824.647	102.75	0.000798968	67.134	6.61172
O.sativa	-2	4	828.075	102.747	0.000788711	67.134	6.52684
O.sativa	-2	4	831.497	102.745	0.00079839	67.134	6.60694
O.sativa	-2	4	834.934	102.742	0.000787417	67.134	6.51613
O.sativa	-2	4	838.341	102.739	0.000798737	67.134	6.60981
O.sativa	-2	4	841.794	102.737	0.000806158	67.134	6.67122
O.sativa	-2	4	845.23	102.734	0.000796457	67.134	6.59094
O.sativa	-2	4	848.667	102.731	0.000774754	67.134	6.41134
O.sativa	-2	4	852.088	102.729	0.000728417	67.134	6.02789
O.sativa	-2	4	855.54	102.726	0.000765854	67.134	6.33769
O.sativa	-2	4	858.977	102.723	0.000756137	67.134	6.25728
O.sativa	-2	4	862.398	102.721	0.000824342	67.134	6.8217
O.sativa	-2	4	865.835	102.718	0.000748109	67.134	6.19084
O.sativa	-2	4	869.256	102.715	0.00079795	67.134	6.60329
O.sativa	-2	4	872.683	102.713	0.000777994	67.134	6.43815
O.sativa	-2	4	876.12	102.71	0.000787693	67.134	6.51841
O.sativa	-2	4	879.541	102.707	0.000797442	67.134	6.59909
O.sativa	-2	4	882.993	102.704	0.00083415	67.134	6.90286
O.sativa	-2	4	886.421	102.701	0.000834752	67.134	6.90784
O.sativa	-2	4	889.859	102.699	0.00081387	67.134	6.73504
O.sativa	-2	4	893.312	102.696	0.000804216	67.134	6.65515
O.sativa	-2	4	896.749	102.693	0.000813283	67.134	6.73018
O.sativa	-2	4	900.172	102.691	0.000785249	67.134	6.49819
O.sativa	-2	4	903.616	102.688	0.000747274	67.134	6.18393
O.sativa	-2	4	907.068	102.685	0.000755864	67.134	6.25502
O.sativa	-2	4	910.52	102.683	0.000695832	67.134	5.75823
O.sativa	-2	4	913.942	102.681	0.000707223	67.134	5.8525
O.sativa	-2	4	917.378	102.678	0.000698664	67.134	5.78167
O.sativa	-2	4	920.831	102.675	0.000824182	67.134	6.82037
O.sativa	-2	4	924.267	102.672	0.000813286	67.134	6.7302
O.sativa	-2	4	927.688	102.669	0.000843612	67.134	6.98116
O.sativa	-2	4	931.11	102.667	0.000778318	67.134	6.44083
O.sativa	-2	4	934.531	102.664	0.000828187	67.134	6.85352
O.sativa	-2	4	937.952	102.661	0.000818454	67.134	6.77297
O.sativa	-2	4	941.388	102.658	0.0008755	67.134	7.24505
O.sativa	-2	4	944.825	102.655	0.000845029	67.134	6.99289
O.sativa	-2	4	948.277	102.652	0.00086196	67.134	7.133
O.sativa	-2	4	951.698	102.65	0.000804916	67.134	6.66094
O.sativa	-2	4	955.166	102.646	0.000831306	67.134	6.87933
O.sativa	-2	4	958.603	102.644	0.000822879	67.134	6.80959
O.sativa	-2	4	962.04	102.641	0.000860526	67.134	7.12113
O.sativa	-2	4	965.461	102.638	0.000776912	67.134	6.4292
O.sativa	-2	4	968.913	102.635	0.000794997	67.134	6.57886
O.sativa	-2	4	972.336	102.633	0.000718292	67.134	5.9441
O.sativa	-2	4	975.757	102.631	0.000747525	67.134	6.18601
O.sativa	-2	4	979.193	102.628	0.000719741	67.134	5.95609
O.sativa	-2	4	982.614	102.626	0.000749056	67.134	6.19868
O.sativa	-2	4	986.036	102.622	0.000817261	67.134	6.7631
O.sativa	-2	4	989.457	102.62	0.000798969	67.134	6.61173
O.sativa	-2	4	992.878	102.617	0.000867174	67.134	7.17615
O.sativa	-2	4	996.299	102.614	0.0008282	67.134	6.85362
O.sativa	-2	4	999.735	102.611	0.000875592	67.134	7.24581
O.sativa	-2	4	1003.19	102.608	0.000805167	67.134	6.66302
O.sativa	-2	4	1006.62	102.605	0.000862135	67.134	7.13445
O.sativa	-2	4	1010.06	102.602	0.000833023	67.134	6.89353
O.sativa	-2	4	1013.48	102.6	0.000854729	67.134	7.07316
O.sativa	-2	4	1016.93	102.596	0.000853225	67.134	7.06071
O.sativa	-2	4	1020.37	102.593	0.000853237	67.134	7.06081
O.sativa	-2	4	1023.79	102.591	0.000853237	67.134	7.06081
O.sativa	-2	4	1027.25	102.588	0.000833829	67.134	6.9002
O.sativa	-2	4	1030.68	102.585	0.000862926	67.134	7.14099
O.sativa	-2	4	1034.13	102.582	0.000870202	67.134	7.2012
O.sativa	-2	4	1037.57	102.579	0.000852304	67.134	7.05309
O.sativa	-2	4	1040.99	102.576	0.000843875	67.134	6.98334
O.sativa	-2	4	1044.45	102.573	0.00086317	67.134	7.14301
O.sativa	-2	4	1047.88	102.57	0.000814675	67.134	6.7417
O.sativa	-2	4	1051.3	102.567	0.000853663	67.134	7.06434
O.sativa	-2	4	1054.71	102.564	0.00083785	67.134	6.93348
O.sativa	-2	4	1058.15	102.561	0.000866948	67.134	7.17427
O.sativa	-2	4	1061.58	102.558	0.000855787	67.134	7.08191
O.sativa	-2	4	1065.02	102.555	0.000853533	67.134	7.06326
O.sativa	-2	4	1068.47	102.552	0.00088127	67.134	7.29279
O.sativa	-2	4	1071.91	102.549	0.000842472	67.134	6.97173
O.sativa	-2	4	1075.36	102.546	0.000860555	67.134	7.12137
O.sativa	-2	4	1078.82	102.544	0.000841244	67.134	6.96157
O.sativa	-2	4	1082.25	102.54	0.000879924	67.134	7.28166
O.sativa	-2	4	1085.69	102.538	0.000842442	67.134	6.97148
O.sativa	-2	4	1089.11	102.535	0.000874218	67.134	7.23444
O.sativa	-2	4	1092.53	102.532	0.000846522	67.134	7.00524
O.sativa	-2	4	1095.98	102.529	0.000884759	67.134	7.32167
O.sativa	-2	4	1099.43	102.526	0.000833673	67.134	6.89891
O.sativa	-2	4	1102.86	102.523	0.000871186	67.134	7.20935
O.sativa	-2	4	1106.29	102.52	0.000843846	67.134	6.9831
O.sativa	-2	4	1109.69	102.517	0.000876594	67.134	7.2541
O.sativa	-2	4	1113.11	102.514	0.000878055	67.134	7.26619
O.sativa	-2	4	1116.54	102.511	0.000858568	67.134	7.10493
O.sativa	-2	4	1119.97	102.508	0.0008755	67.134	7.24505
O.sativa	-2	4	1123.41	102.505	0.000864339	67.134	7.15268
O.sativa	-2	4	1126.85	102.502	0.000921427	67.134	7.62511
O.sativa	-2	4	1130.27	102.499	0.000864384	67.134	7.15306
O.sativa	-2	4	1133.67	102.496	0.000886575	67.134	7.33669
O.sativa	-2	4	1137.11	102.493	0.000867176	67.134	7.17616
O.sativa	-2	4	1140.55	102.49	0.0009145	67.134	7.56778
O.sativa	-2	4	1143.99	102.487	0.000872347	67.134	7.21895
O.sativa	-2	4	1147.41	102.484	0.000893078	67.134	7.39051
O.sativa	-2	4	1150.87	102.481	0.000882025	67.134	7.29904
O.sativa	-2	4	1154.29	102.478	0.000883707	67.134	7.31296
O.sativa	-2	4	1157.73	102.475	0.000862961	67.134	7.14128
O.sativa	-2	4	1161.16	102.472	0.000854637	67.134	7.0724
O.sativa	-2	4	1164.62	102.468	0.000890823	67.134	7.37185
O.sativa	-2	4	1168.05	102.466	0.000851963	67.134	7.05027
O.sativa	-2	4	1171.51	102.463	0.000879597	67.134	7.27895
O.sativa	-2	4	1174.96	102.46	0.000850629	67.134	7.03923
O.sativa	-2	4	1178.4	102.457	0.000908904	67.134	7.52147
O.sativa	-2	4	1181.83	102.453	0.000920049	67.134	7.6137
O.sativa	-2	4	1185.26	102.451	0.000883298	67.134	7.30958
O.sativa	-2	4	1188.7	102.447	0.000883271	67.134	7.30935
O.sativa	-2	4	1192.1	102.444	0.000856663	67.134	7.08916
O.sativa	-2	4	1195.54	102.441	0.000904475	67.134	7.48482
O.sativa	-2	4	1198.96	102.438	0.000886388	67.134	7.33515
O.sativa	-2	4	1202.39	102.435	0.000924076	67.134	7.64703
O.sativa	-2	4	1205.82	102.432	0.000924076	67.134	7.64703
O.sativa	-2	4	1209.24	102.429	0.000894833	67.134	7.40503
O.sativa	-2	4	1212.68	102.426	0.000903168	67.134	7.47401
O.sativa	-2	4	1216.12	102.423	0.00087407	67.134	7.23321
O.sativa	-2	4	1219.57	102.42	0.000910412	67.134	7.53395
O.sativa	-2	4	1222.99	102.416	0.000911962	67.134	7.54678
O.sativa	-2	4	1226.41	102.414	0.000874272	67.134	7.23488
O.sativa	-2	4	1229.84	102.411	0.000866527	67.134	7.17079
O.sativa	-2	4	1233.28	102.408	0.000806782	67.134	6.67638
O.sativa	-2	4	1236.7	102.405	0.000874987	67.134	7.2408
O.sativa	-2	4	1240.12	102.402	0.000885377	67.134	7.32678
O.sativa	-2	4	1243.54	102.398	0.000915891	67.134	7.57929
O.sativa	-2	4	1246.97	102.396	0.00086612	67.134	7.16742
O.sativa	-2	4	1250.4	102.393	0.000875863	67.134	7.24805
O.sativa	-2	4	1253.82	102.389	0.000895351	67.134	7.40932
O.sativa	-2	4	1257.25	102.386	0.000914499	67.134	7.56777
O.sativa	-2	4	1260.7	102.383	0.00090275	67.134	7.47055
O.sativa	-2	4	1264.11	102.38	0.00088451	67.134	7.31961
O.sativa	-2	4	1267.54	102.377	0.000913715	67.134	7.56129
O.sativa	-2	4	1270.96	102.373	0.000974182	67.134	8.06167
O.sativa	-2	4	1274.4	102.371	0.000932695	67.134	7.71835
O.sativa	-2	4	1277.84	102.368	0.000922997	67.134	7.6381
O.sativa	-2	4	1281.28	102.364	0.000881915	67.134	7.29813
O.sativa	-2	4	1284.72	102.361	0.000891626	67.134	7.37849
O.sativa	-2	4	1288.14	102.358	0.000883221	67.134	7.30894
O.sativa	-2	4	1291.59	102.355	0.000892162	67.134	7.38293
O.sativa	-2	4	1295.01	102.352	0.00092267	67.134	7.63539
O.sativa	-2	4	1298.45	102.349	0.000911677	67.134	7.54442
O.sativa	-2	4	1301.87	102.346	0.000914587	67.134	7.5685
O.sativa	-2	4	1305.29	102.343	0.000885285	67.134	7.32602
O.sativa	-2	4	1308.72	102.34	0.000915784	67.134	7.57841
O.sativa	-2	4	1312.15	102.336	0.000914322	67.134	7.56631
O.sativa	-2	4	1315.59	102.334	0.000903416	67.134	7.47606
O.sativa	-2	4	1319.03	102.33	0.000931112	67.134	7.70525
O.sativa	-2	4	1322.46	102.327	0.000921413	67.134	7.62499
O.sativa	-2	4	1325.88	102.324	0.00092318	67.134	7.63961
O.sativa	-2	4	1329.31	102.32	0.000923164	67.134	7.63948
O.sativa	-2	4	1332.74	102.317	0.000914821	67.134	7.57044
O.sativa	-2	4	1336.16	102.314	0.00094354	67.134	7.8081
O.sativa	-2	4	1339.61	102.311	0.000903374	67.134	7.47571
O.sativa	-2	4	1343.05	102.308	0.000872849	67.134	7.22311
O.sativa	-2	4	1346.48	102.305	0.000852079	67.134	7.05123
O.sativa	-2	4	1349.9	102.302	0.000854835	67.134	7.07404
O.sativa	-2	4	1353.34	102.3	0.000835508	67.134	6.9141
O.sativa	-2	4	1356.8	102.297	0.000853032	67.134	7.05912
O.sativa	-2	4	1360.23	102.294	0.000842718	67.134	6.97376
O.sativa	-2	4	1363.68	102.291	0.00083192	67.134	6.88441
O.sativa	-2	4	1367.13	102.288	0.000813127	67.134	6.72889
O.sativa	-2	4	1370.57	102.285	0.000841463	67.134	6.96338
O.sativa	-2	4	1373.99	102.282	0.000921616	67.134	7.62667
O.sativa	-2	4	1377.43	102.279	0.000902955	67.134	7.47224
O.sativa	-2	4	1380.85	102.275	0.000923888	67.134	7.64547
O.sativa	-2	4	1384.28	102.273	0.000884561	67.134	7.32003
O.sativa	-2	4	1387.72	102.269	0.000933589	67.134	7.72575
O.sativa	-2	4	1391.15	102.266	0.000912661	67.134	7.55256
O.sativa	-2	4	1394.59	102.263	0.000921353	67.134	7.62449
O.sativa	-2	4	1398.03	102.259	0.000969849	67.134	8.02581
O.sativa	-2	4	1401.45	102.256	0.000951822	67.134	7.87663
O.sativa	-2	4	1404.91	102.253	0.000950024	67.134	7.86176
O.sativa	-2	4	1408.34	102.25	0.000911228	67.134	7.54071
O.sativa	-2	4	1411.8	102.247	0.000889184	67.134	7.35829
O.sativa	-2	4	1415.25	102.244	0.000909051	67.134	7.52269
O.sativa	-2	4	1418.69	102.24	0.00091875	67.134	7.60295
O.sativa	-2	4	1422.11	102.238	0.000911564	67.134	7.54349
O.sativa	-2	4	1425.54	102.234	0.000932367	67.134	7.71564
O.sativa	-2	4	1428.96	102.231	0.000904645	67.134	7.48623
O.sativa	-2	4	1432.42	102.228	0.000940783	67.134	7.78528
O.sativa	-2	4	1435.85	102.225	0.000940784	67.134	7.78529
O.sativa	-2	4	1439.27	102.222	0.000921294	67.134	7.62401
O.sativa	-2	4	1442.7	102.218	0.000963081	67.134	7.96981
O.sativa	-2	4	1446.15	102.215	0.000951932	67.134	7.87755
O.sativa	-2	4	1449.6	102.212	0.000930065	67.134	7.69659
O.sativa	-2	4	1453.02	102.209	0.000900857	67.134	7.45488
O.sativa	-2	4	1456.48	102.206	0.000861668	67.134	7.13058
O.sativa	-2	4	1459.92	102.203	0.000911333	67.134	7.54158
O.sativa	-2	4	1463.35	102.199	0.000929271	67.134	7.69002
O.sativa	-2	4	1466.78	102.197	0.000912909	67.134	7.55462
O.sativa	-2	4	1470.2	102.193	0.000953316	67.134	7.889
O.sativa	-2	4	1473.62	102.19	0.000905579	67.134	7.49396
O.sativa	-2	4	1477.08	102.187	0.000951475	67.134	7.87376
O.sativa	-2	4	1480.48	102.183	0.000943068	67.134	7.80419
O.sativa	-2	4	1483.94	102.18	0.000931322	67.134	7.70699
O.sativa	-2	4	1487.37	102.177	0.000961773	67.134	7.95898
O.sativa	-2	4	1490.83	102.174	0.000909073	67.134	7.52287
O.sativa	-2	4	1494.26	102.171	0.00091036	67.134	7.53352
O.sativa	-2	4	1497.7	102.168	0.00080372	67.134	6.65104
O.sativa	-2	4	1501.15	102.165	0.000832678	67.134	6.89068
O.sativa	-2	4	1504.57	102.162	0.000853436	67.134	7.06246
O.sativa	-2	4	1508.01	102.16	0.000863109	67.134	7.14251
O.sativa	-2	4	1511.45	102.156	0.000845151	67.134	6.9939
O.sativa	-2	4	1514.87	102.153	0.000835434	67.134	6.91349
O.sativa	-2	4	1518.31	102.15	0.000903353	67.134	7.47554
O.sativa	-2	4	1521.74	102.147	0.00091307	67.134	7.55595
O.sativa	-2	4	1525.18	102.144	0.000911727	67.134	7.54484
O.sativa	-2	4	1528.6	102.14	0.00096185	67.134	7.95962
O.sativa	-2	4	1532.05	102.138	0.000921827	67.134	7.62842
O.sativa	-2	4	1535.47	102.135	0.000913417	67.134	7.55882
O.sativa	-2	4	1538.89	102.132	0.000864702	67.134	7.15569
O.sativa	-2	4	1542.32	102.128	0.000915886	67.134	7.57925
O.sativa	-2	4	1545.75	102.125	0.000943694	67.134	7.80937
O.sativa	-2	4	1549.19	102.122	0.000903493	67.134	7.4767
O.sativa	-2	4	1552.63	102.119	0.000853488	67.134	7.06289
O.sativa	-2	4	1556.08	102.117	0.000794139	67.134	6.57176
O.sativa	-2	4	1559.5	102.114	0.000824607	67.134	6.82389
O.sativa	-2	4	1562.94	102.111	0.000795555	67.134	6.58347
O.sativa	-2	4	1566.37	102.108	0.000816108	67.134	6.75356
O.sativa	-2	4	1569.79	102.106	0.000757633	67.134	6.26966
O.sativa	-2	4	1573.25	102.102	0.000853091	67.134	7.0596
O.sativa	-2	4	1576.68	102.1	0.00086279	67.134	7.13987
O.sativa	-2	4	1580.14	102.096	0.000994985	67.134	8.23382
O.sativa	-2	4	1583.56	102.092	0.00096884	67.134	8.01746
O.sativa	-2	4	1587	102.09	0.00096884	67.134	8.01746
O.sativa	-2	4	1590.44	102.086	0.000942093	67.134	7.79612
O.sativa	-2	4	1593.86	102.083	0.000922421	67.134	7.63333
O.sativa	-2	4	1597.3	102.08	0.00094182	67.134	7.79387
O.sativa	-2	4	1600.74	102.077	0.000854678	67.134	7.07274
O.sativa	-2	4	1604.17	102.074	0.000824435	67.134	6.82247
O.sativa	-2	4	1607.61	102.072	0.000756451	67.134	6.25988
O.sativa	-2	4	1611.05	102.069	0.000785376	67.134	6.49924
O.sativa	-2	4	1614.49	102.066	0.000853148	67.134	7.06008
O.sativa	-2	4	1617.94	102.063	0.000900462	67.134	7.45161
O.sativa	-2	4	1621.38	102.059	0.000929731	67.134	7.69382
O.sativa	-2	4	1624.8	102.057	0.000863153	67.134	7.14287
O.sativa	-2	4	1628.23	102.054	0.000874125	67.134	7.23367
O.sativa	-2	4	1631.67	102.05	0.000883825	67.134	7.31394
O.sativa	-2	4	1635.11	102.048	0.000853533	67.134	7.06326
O.sativa	-2	4	1638.54	102.045	0.000824436	67.134	6.82247
O.sativa	-2	4	1642	102.042	0.000813288	67.134	6.73022
O.sativa	-2	4	1645.43	102.038	0.00091028	67.134	7.53286
O.sativa	-2	4	1648.87	102.035	0.000987875	67.134	8.17499
O.sativa	-2	4	1652.31	102.032	0.000979623	67.134	8.1067
O.sativa	-2	4	1655.74	102.028	0.000979524	67.134	8.10588
O.sativa	-2	4	1659.15	102.025	0.000943187	67.134	7.80518
O.sativa	-2	4	1662.57	102.022	0.000944603	67.134	7.8169
O.sativa	-2	4	1665.99	102.019	0.000907235	67.134	7.50766
O.sativa	-2	4	1669.43	102.016	0.000914448	67.134	7.56735
O.sativa	-2	4	1672.88	102.013	0.00092128	67.134	7.62389
O.sativa	-2	4	1676.31	102.009	0.000940755	67.134	7.78505
O.sativa	-2	4	1679.73	102.006	0.000961407	67.134	7.95595
O.sativa	-2	4	1683.18	102.003	0.000932443	67.134	7.71627
O.sativa	-2	4	1686.59	102	0.000923899	67.134	7.64556
O.sativa	-2	4	1690.01	101.997	0.000914432	67.134	7.56722
O.sativa	-2	4	1693.46	101.993	0.000953055	67.134	7.88684
O.sativa	-2	4	1696.88	101.99	0.000971354	67.134	8.03827
O.sativa	-2	4	1700.32	101.987	0.000940796	67.134	7.78539
O.sativa	-2	4	1703.73	101.984	0.00093533	67.134	7.74016
O.sativa	-2	4	1707.18	101.98	0.000932382	67.134	7.71576
O.sativa	-2	4	1710.6	101.977	0.000972685	67.134	8.04928
O.sativa	-2	4	1714.02	101.974	0.000942813	67.134	7.80208
O.sativa	-2	4	1717.45	101.971	0.000944299	67.134	7.81438
O.sativa	-2	4	1720.87	101.967	0.000954043	67.134	7.89501
O.sativa	-2	4	1724.31	101.964	0.000951895	67.134	7.87724
O.sativa	-2	4	1727.75	101.961	0.000961474	67.134	7.95651
O.sativa	-2	4	1731.19	101.957	0.000969624	67.134	8.02395
O.sativa	-2	4	1734.64	101.954	0.000968346	67.134	8.01338
O.sativa	-2	4	1738.08	101.951	0.000949025	67.134	7.85349
O.sativa	-2	4	1741.5	101.948	0.000882363	67.134	7.30184
O.sativa	-2	4	1744.94	101.945	0.00089352	67.134	7.39417
O.sativa	-2	4	1748.34	101.942	0.000857095	67.134	7.09274
O.sativa	-2	4	1751.78	101.939	0.000914034	67.134	7.56393
O.sativa	-2	4	1755.22	101.935	0.000933431	67.134	7.72444
O.sativa	-2	4	1758.65	101.932	0.000989298	67.134	8.18676
O.sativa	-2	4	1762.11	101.929	0.000939482	67.134	7.77452
O.sativa	-2	4	1765.56	101.926	0.000918723	67.134	7.60273
O.sativa	-2	4	1769	101.923	0.000879827	67.134	7.28085
O.sativa	-2	4	1772.43	101.92	0.000852026	67.134	7.05079
O.sativa	-2	4	1775.89	101.917	0.000823037	67.134	6.8109
O.sativa	-2	4	1779.31	101.914	0.000853696	67.134	7.06461
O.sativa	-2	4	1782.74	101.911	0.000892539	67.134	7.38605
O.sativa	-2	4	1786.2	101.907	0.000989116	67.134	8.18525
O.sativa	-2	4	1789.63	101.904	0.000939159	67.134	7.77184
O.sativa	-2	4	1793.06	101.901	0.000959904	67.134	7.94352
O.sativa	-2	4	1796.51	101.898	0.000921281	67.134	7.6239
O.sativa	-2	4	1799.93	101.894	0.000951732	67.134	7.87589
O.sativa	-2	4	1803.35	101.891	0.000961591	67.134	7.95748
O.sativa	-2	4	1806.79	101.888	0.000933987	67.134	7.72904
O.sativa	-2	4	1810.22	101.885	0.00089451	67.134	7.40236
O.sativa	-2	4	1813.62	101.882	0.000846882	67.134	7.00822
O.sativa	-2	4	1817.06	101.879	0.00086628	67.134	7.16875
O.sativa	-2	4	1820.5	101.876	0.000865593	67.134	7.16306
O.sativa	-2	4	1823.92	101.874	0.000845017	67.134	6.99279
O.sativa	-2	4	1827.35	101.871	0.000835318	67.134	6.91253
O.sativa	-2	4	1830.81	101.868	0.000834145	67.134	6.90282
O.sativa	-2	4	1834.23	101.865	0.000892607	67.134	7.38661
O.sativa	-2	4	1837.65	101.861	0.000932998	67.134	7.72086
O.sativa	-2	4	1841.09	101.858	0.000992378	67.134	8.21225
O.sativa	-2	4	1844.54	101.854	0.000999124	67.134	8.26807
O.sativa	-2	4	1847.96	101.851	0.000931032	67.134	7.70459
O.sativa	-2	4	1851.41	101.848	0.000929583	67.134	7.6926
O.sativa	-2	4	1854.83	101.845	0.000932582	67.134	7.71742
O.sativa	-2	4	1858.26	101.842	0.000941495	67.134	7.79118
O.sativa	-2	4	1861.71	101.838	0.000960788	67.134	7.95083
O.sativa	-2	4	1865.15	101.835	0.000920377	67.134	7.61642
O.sativa	-2	4	1868.59	101.832	0.000929448	67.134	7.69148
O.sativa	-2	4	1872.01	101.829	0.000922808	67.134	7.63653
O.sativa	-2	4	1875.43	101.826	0.000865698	67.134	7.16393
O.sativa	-2	4	1878.88	101.823	0.00087399	67.134	7.23255
O.sativa	-2	4	1882.32	101.819	0.000891829	67.134	7.38017
O.sativa	-2	4	1885.77	101.816	0.00096695	67.134	8.00182
O.sativa	-2	4	1889.23	101.813	0.000995938	67.134	8.24171
O.sativa	-2	4	1892.65	101.81	0.000900195	67.134	7.4494
O.sativa	-2	4	1896.05	101.807	0.000865203	67.134	7.15983
O.sativa	-2	4	1899.46	101.804	0.00082073	67.134	6.79181
O.sativa	-2	4	1902.87	101.801	0.00088038	67.134	7.28543
O.sativa	-2	4	1906.32	101.798	0.000925114	67.134	7.65562
O.sativa	-2	4	1909.77	101.794	0.000950261	67.134	7.86372
O.sativa	-2	4	1913.2	101.791	0.000978273	67.134	8.09553
O.sativa	-2	4	1916.62	101.788	0.000990917	67.134	8.20016
O.sativa	-2	4	1920.05	101.785	0.000953583	67.134	7.89121
O.sativa	-2	4	1923.51	101.781	0.000931176	67.134	7.70578
O.sativa	-2	4	1926.94	101.778	0.000958642	67.134	7.93307
O.sativa	-2	4	1930.38	101.775	0.000978028	67.134	8.0935
O.sativa	-2	4	1933.8	101.771	0.00100042	67.134	8.27878
O.sativa	-2	4	1937.22	101.768	0.000953479	67.134	7.89035
O.sativa	-2	4	1940.66	101.765	0.000943792	67.134	7.81018
O.sativa	-2	4	1944.1	101.761	0.000961643	67.134	7.95791
O.sativa	-2	4	1947.52	101.758	0.000922668	67.134	7.63538
O.sativa	-2	4	1950.94	101.755	0.000943432	67.134	7.8072
O.sativa	-2	4	1954.38	101.753	0.000836741	67.134	6.9243
O.sativa	-2	4	1957.8	101.749	0.000865839	67.134	7.1651
O.sativa	-2	4	1961.23	101.746	0.000904222	67.134	7.48273
O.sativa	-2	4	1964.66	101.743	0.000943019	67.134	7.80379
O.sativa	-2	4	1968.08	101.74	0.000913929	67.134	7.56306
O.sativa	-2	4	1971.5	101.737	0.000865846	67.134	7.16516
O.sativa	-2	4	1974.96	101.734	0.000912679	67.134	7.55271
O.sativa	-2	4	1978.4	101.73	0.000959816	67.134	7.94279
O.sativa	-2	4	1981.82	101.727	0.000969544	67.134	8.02329
O.sativa	-2	4	1985.25	101.724	0.000951808	67.134	7.87652
O.sativa	-2	4	1988.71	101.72	0.000969754	67.134	8.02503
O.sativa	-2	4	1992.16	101.717	0.000957255	67.134	7.92159
O.sativa	-2	4	1995.58	101.714	0.000919654	67.134	7.61043
O.sativa	-2	4	1999.02	101.711	0.000872722	67.134	7.22206
O.sativa	-2	4	2002.46	101.708	0.000912924	67.134	7.55474
O.sativa	-2	4	2005.89	101.704	0.000998886	67.134	8.2661
O.sativa	-2	4	2009.31	101.701	0.00100021	67.134	8.27709
O.sativa	-2	4	2012.75	101.698	0.000971117	67.134	8.03631
O.sativa	-2	4	2016.17	101.694	0.000953331	67.134	7.88912
O.sativa	-2	4	2019.59	101.691	0.000943588	67.134	7.8085
O.sativa	-2	4	2023.02	101.688	0.000974108	67.134	8.06106
O.sativa	-2	4	2026.44	101.685	0.000867048	67.134	7.1751
O.sativa	-2	4	2029.86	101.682	0.000886318	67.134	7.33457
O.sativa	-2	4	2033.28	101.679	0.000827987	67.134	6.85186
O.sativa	-2	4	2036.74	101.676	0.000893248	67.134	7.39192
O.sativa	-2	4	2040.16	101.673	0.000873974	67.134	7.23242
O.sativa	-2	4	2043.58	101.67	0.000892856	67.134	7.38867
O.sativa	-2	4	2047.01	101.667	0.000886055	67.134	7.33239
O.sativa	-2	4	2050.45	101.664	0.00085519	67.134	7.07697
O.sativa	-2	4	2053.89	101.661	0.00085428	67.134	7.06944
O.sativa	-2	4	2057.31	101.658	0.000854282	67.134	7.06946
O.sativa	-2	4	2060.75	101.655	0.000883866	67.134	7.31428
O.sativa	-2	4	2064.2	101.652	0.000911488	67.134	7.54286
O.sativa	-2	4	2067.64	101.649	0.000890717	67.134	7.37097
O.sativa	-2	4	2071.07	101.646	0.000920018	67.134	7.61345
O.sativa	-2	4	2074.49	101.642	0.00093288	67.134	7.71988
O.sativa	-2	4	2077.9	101.639	0.000964618	67.134	7.98253
O.sativa	-2	4	2081.32	101.635	0.00101433	67.134	8.39388
O.sativa	-2	4	2084.76	101.632	0.000944784	67.134	7.81839
O.sativa	-2	4	2088.21	101.629	0.000950393	67.134	7.86481
O.sativa	-2	4	2091.65	101.626	0.00091988	67.134	7.6123
O.sativa	-2	4	2095.07	101.623	0.000960194	67.134	7.94592
O.sativa	-2	4	2098.49	101.619	0.000992152	67.134	8.21038
O.sativa	-2	4	2101.91	101.616	0.000935181	67.134	7.73893
O.sativa	-2	4	2105.35	101.613	0.000943462	67.134	7.80745
O.sativa	-2	4	2108.8	101.609	0.000940431	67.134	7.78237
O.sativa	-2	4	2112.24	101.606	0.000997403	67.134	8.25383
O.sativa	-2	4	2115.66	101.603	0.00100862	67.134	8.34668
O.sativa	-2	4	2119.11	101.599	0.000979682	67.134	8.10719
O.sativa	-2	4	2122.55	101.596	0.000931185	67.134	7.70586
O.sativa	-2	4	2125.99	101.593	0.000949063	67.134	7.8538
O.sativa	-2	4	2129.45	101.589	0.000948463	67.134	7.84884
O.sativa	-2	4	2132.87	101.586	0.000988545	67.134	8.18053
O.sativa	-2	4	2136.29	101.583	0.000960908	67.134	7.95182
O.sativa	-2	4	2139.71	101.58	0.000944862	67.134	7.81904
O.sativa	-2	4	2143.13	101.576	0.000964525	67.134	7.98176
O.sativa	-2	4	2146.55	101.573	0.000984013	67.134	8.14303
O.sativa	-2	4	2149.99	101.569	0.00101182	67.134	8.37315
O.sativa	-2	4	2153.41	101.566	0.000963105	67.134	7.97001
O.sativa	-2	4	2156.86	101.562	0.000988983	67.134	8.18415
O.sativa	-2	4	2160.29	101.56	0.000932029	67.134	7.71284
O.sativa	-2	4	2163.71	101.556	0.000971001	67.134	8.03535
O.sativa	-2	4	2167.12	101.553	0.000945885	67.134	7.8275
O.sativa	-2	4	2170.56	101.55	0.000954342	67.134	7.89749
O.sativa	-2	4	2174	101.547	0.000942515	67.134	7.79962
O.sativa	-2	4	2177.43	101.543	0.000940727	67.134	7.78482
O.sativa	-2	4	2180.87	101.54	0.000989224	67.134	8.18615
O.sativa	-2	4	2184.3	101.536	0.00100923	67.134	8.35171
O.sativa	-2	4	2187.76	101.533	0.000968549	67.134	8.01506
O.sativa	-2	4	2191.21	101.53	0.00093809	67.134	7.763
O.sativa	-2	4	2194.65	101.526	0.000938104	67.134	7.76311
O.sativa	-2	4	2198.08	101.523	0.000939466	67.134	7.77438
O.sativa	-2	4	2201.54	101.52	0.000987742	67.134	8.17388
O.sativa	-2	4	2204.99	101.517	0.000937931	67.134	7.76168
O.sativa	-2	4	2208.42	101.514	0.000928231	67.134	7.68141
O.sativa	-2	4	2211.86	101.51	0.000920112	67.134	7.61422
O.sativa	-2	4	2215.31	101.507	0.000929766	67.134	7.69411
O.sativa	-2	4	2218.74	101.503	0.00101851	67.134	8.42847
O.sativa	-2	4	2222.16	101.5	0.000991033	67.134	8.20112
O.sativa	-2	4	2225.61	101.497	0.00101022	67.134	8.35993
O.sativa	-2	4	2229.05	101.493	0.000950464	67.134	7.8654
O.sativa	-2	4	2232.5	101.49	0.000976403	67.134	8.08005
O.sativa	-2	4	2235.92	101.487	0.000979382	67.134	8.1047
O.sativa	-2	4	2239.34	101.483	0.000980959	67.134	8.11775
O.sativa	-2	4	2242.76	101.48	0.000974303	67.134	8.06267
O.sativa	-2	4	2246.18	101.477	0.000935379	67.134	7.74056
O.sativa	-2	4	2249.61	101.474	0.00093538	67.134	7.74057
O.sativa	-2	4	2253.06	101.47	0.000942036	67.134	7.79565
O.sativa	-2	4	2256.48	101.467	0.000981011	67.134	8.11818
O.sativa	-2	4	2259.92	101.464	0.000940753	67.134	7.78504
O.sativa	-2	4	2263.37	101.461	0.000921279	67.134	7.62388
O.sativa	-2	4	2266.81	101.457	0.000919818	67.134	7.61179
O.sativa	-2	4	2270.26	101.454	0.000986132	67.134	8.16056
O.sativa	-2	4	2273.7	101.451	0.000958644	67.134	7.93309
O.sativa	-2	4	2277.13	101.448	0.000968343	67.134	8.01335
O.sativa	-2	4	2280.57	101.444	0.000960209	67.134	7.94604
O.sativa	-2	4	2284.01	101.441	0.000969905	67.134	8.02628
O.sativa	-2	4	2287.46	101.437	0.00101669	67.134	8.41343
O.sativa	-2	4	2290.9	101.434	0.000997194	67.134	8.2521
O.sativa	-2	4	2294.35	101.43	0.00102419	67.134	8.47547
O.sativa	-2	4	2297.81	101.427	0.000937288	67.134	7.75636
O.sativa	-2	4	2301.23	101.424	0.000919084	67.134	7.60572
O.sativa	-2	4	2304.65	101.421	0.00093241	67.134	7.71599
O.sativa	-2	4	2308.09	101.417	0.000972504	67.134	8.04779
O.sativa	-2	4	2311.51	101.414	0.00100203	67.134	8.29209
O.sativa	-2	4	2314.96	101.411	0.000970007	67.134	8.02712
O.sativa	-2	4	2318.42	101.407	0.000977436	67.134	8.0886
O.sativa	-2	4	2321.86	101.404	0.000956499	67.134	7.91534
O.sativa	-2	4	2325.27	101.401	0.000970329	67.134	8.02979
O.sativa	-2	4	2328.7	101.397	0.000954056	67.134	7.89512
O.sativa	-2	4	2332.12	101.394	0.000926275	67.134	7.66523
O.sativa	-2	4	2335.55	101.391	0.000913832	67.134	7.56226
O.sativa	-2	4	2339.01	101.388	0.000940513	67.134	7.78305
O.sativa	-2	4	2342.46	101.385	0.000966332	67.134	7.99671
O.sativa	-2	4	2345.9	101.381	0.00100514	67.134	8.31788
O.sativa	-2	4	2349.34	101.378	0.000948529	67.134	7.84938
O.sativa	-2	4	2352.77	101.374	0.000989319	67.134	8.18693
O.sativa	-2	4	2356.23	101.371	0.000987075	67.134	8.16836
O.sativa	-2	4	2359.69	101.368	0.00100507	67.134	8.31725
O.sativa	-2	4	2363.11	101.364	0.000996897	67.134	8.24964
O.sativa	-2	4	2366.54	101.361	0.000940945	67.134	7.78662
O.sativa	-2	4	2370	101.358	0.000969915	67.134	8.02636
O.sativa	-2	4	2373.43	101.354	0.000948971	67.134	7.85304
O.sativa	-2	4	2376.88	101.351	0.000948316	67.134	7.84762
O.sativa	-2	4	2380.3	101.348	0.000931911	67.134	7.71186
O.sativa	-2	4	2383.74	101.345	0.000854335	67.134	7.0699
O.sativa	-2	4	2387.17	101.342	0.000893791	67.134	7.39641
O.sativa	-2	4	2390.61	101.338	0.000911708	67.134	7.54468
O.sativa	-2	4	2394.06	101.335	0.00102647	67.134	8.4944
O.sativa	-2	4	2397.48	101.332	0.00101824	67.134	8.42623
O.sativa	-2	4	2400.92	101.328	0.00101826	67.134	8.4264
O.sativa	-2	4	2404.34	101.325	0.000953316	67.134	7.889
O.sativa	-2	4	2407.78	101.322	0.000942155	67.134	7.79664
O.sativa	-2	4	2411.21	101.318	0.000932457	67.134	7.71638
O.sativa	-2	4	2414.65	101.315	0.000960225	67.134	7.94617
O.sativa	-2	4	2418.09	101.312	0.000921428	67.134	7.62511
O.sativa	-2	4	2421.51	101.31	0.000844986	67.134	6.99253
O.sativa	-2	4	2424.93	101.306	0.000846446	67.134	7.00461
O.sativa	-2	4	2428.35	101.304	0.000818456	67.134	6.77299
O.sativa	-2	4	2431.77	101.301	0.00085743	67.134	7.09551
O.sativa	-2	4	2435.19	101.297	0.000886662	67.134	7.33741
O.sativa	-2	4	2438.63	101.294	0.000953449	67.134	7.8901
O.sativa	-2	4	2442.07	101.29	0.00103941	67.134	8.60148
O.sativa	-2	4	2445.5	101.287	0.000999181	67.134	8.26855
O.sativa	-2	4	2448.92	101.284	0.000971348	67.134	8.03822
O.sativa	-2	4	2452.36	101.282	0.000816146	67.134	6.75387
O.sativa	-2	4	2455.77	101.279	0.00074036	67.134	6.12672
O.sativa	-2	4	2459.22	101.276	0.000786111	67.134	6.50532
O.sativa	-2	4	2462.67	101.273	0.000881635	67.134	7.29581
O.sativa	-2	4	2466.12	101.269	0.000975166	67.134	8.06981
O.sativa	-2	4	2469.55	101.266	0.000958609	67.134	7.9328
O.sativa	-2	4	2472.95	101.262	0.00100199	67.134	8.29176
O.sativa	-2	4	2476.37	101.26	0.0009568	67.134	7.91783
O.sativa	-2	4	2479.8	101.256	0.00100392	67.134	8.30775
O.sativa	-2	4	2483.22	101.253	0.00093513	67.134	7.7385
O.sativa	-2	4	2486.64	101.25	0.000914599	67.134	7.5686
O.sativa	-2	4	2490.07	101.247	0.0008965	67.134	7.41883
O.sativa	-2	4	2493.5	101.243	0.000913695	67.134	7.56112
O.sativa	-2	4	2496.94	101.24	0.000971206	67.134	8.03704
O.sativa	-2	4	2500.38	101.237	0.000979623	67.134	8.1067
O.sativa	-2	4	2503.8	101.234	0.000961441	67.134	7.95624
O.sativa	-2	4	2507.24	101.23	0.000990538	67.134	8.19702
O.sativa	-2	4	2510.69	101.226	0.000998614	67.134	8.26385
O.sativa	-2	4	2514.14	101.223	0.000996084	67.134	8.24292
O.sativa	-2	4	2517.58	101.22	0.000986383	67.134	8.16264
O.sativa	-2	4	2521.01	101.217	0.000929814	67.134	7.69451
O.sativa	-2	4	2524.44	101.213	0.000971339	67.134	8.03814
O.sativa	-2	4	2527.87	101.21	0.000951942	67.134	7.87763
O.sativa	-2	4	2531.33	101.207	0.000950581	67.134	7.86637
O.sativa	-2	4	2534.76	101.203	0.000968543	67.134	8.01501
O.sativa	-2	4	2538.21	101.2	0.000967097	67.134	8.00304
O.sativa	-2	4	2541.65	101.197	0.000978134	67.134	8.09438
O.sativa	-2	4	2545.09	101.193	0.000958758	67.134	7.93403
O.sativa	-2	4	2548.52	101.189	0.0010087	67.134	8.34732
O.sativa	-2	4	2551.95	101.186	0.00100039	67.134	8.27858
O.sativa	-2	4	2555.38	101.183	0.000990693	67.134	8.1983
O.sativa	-2	4	2558.83	101.18	0.000970519	67.134	8.03136
O.sativa	-2	4	2562.28	101.177	0.000938714	67.134	7.76816
O.sativa	-2	4	2565.72	101.173	0.00096768	67.134	8.00786
O.sativa	-2	4	2569.13	101.17	0.000922535	67.134	7.63428
O.sativa	-2	4	2572.55	101.167	0.00097383	67.134	8.05876
O.sativa	-2	4	2575.95	101.163	0.000967185	67.134	8.00377
O.sativa	-2	4	2579.39	101.16	0.000954888	67.134	7.90201
O.sativa	-2	4	2582.83	101.156	0.000992226	67.134	8.21099
O.sativa	-2	4	2586.27	101.153	0.000979571	67.134	8.10627
O.sativa	-2	4	2589.69	101.15	0.00101015	67.134	8.35935
O.sativa	-2	4	2593.11	101.146	0.000982454	67.134	8.13012
O.sativa	-2	4	2596.53	101.143	0.000954761	67.134	7.90096
O.sativa	-2	4	2599.97	101.14	0.0009436	67.134	7.8086
O.sativa	-2	4	2603.42	101.137	0.000950362	67.134	7.86455
O.sativa	-2	4	2606.86	101.133	0.00098713	67.134	8.16882
O.sativa	-2	4	2610.28	101.13	0.000969059	67.134	8.01928
O.sativa	-2	4	2613.7	101.127	0.000962401	67.134	7.96418
O.sativa	-2	4	2617.16	101.123	0.000990489	67.134	8.19662
O.sativa	-2	4	2620.58	101.12	0.00100994	67.134	8.35762
O.sativa	-2	4	2624.01	101.116	0.00101814	67.134	8.42544
O.sativa	-2	4	2627.44	101.113	0.000972766	67.134	8.04995
O.sativa	-2	4	2630.88	101.11	0.000942032	67.134	7.79562
O.sativa	-2	4	2634.31	101.107	0.000903235	67.134	7.47456
O.sativa	-2	4	2637.73	101.104	0.000844778	67.134	6.99081
O.sativa	-2	4	2641.14	101.101	0.000866973	67.134	7.17448
O.sativa	-2	4	2644.58	101.098	0.000857276	67.134	7.09424
O.sativa	-2	4	2648.03	101.095	0.000912825	67.134	7.55392
O.sativa	-2	4	2651.48	101.092	0.000918575	67.134	7.60151
O.sativa	-2	4	2654.93	101.088	0.000947051	67.134	7.83715
O.sativa	-2	4	2658.36	101.085	0.000958083	67.134	7.92845
O.sativa	-2	4	2661.79	101.081	0.00100933	67.134	8.35252
O.sativa	-2	4	2665.21	101.078	0.000982178	67.134	8.12784
O.sativa	-2	4	2668.66	101.075	0.000980807	67.134	8.1165
O.sativa	-2	4	2672.1	101.072	0.000921264	67.134	7.62376
O.sativa	-2	4	2675.52	101.068	0.000950381	67.134	7.86471
O.sativa	-2	4	2678.96	101.065	0.00095187	67.134	7.87703
O.sativa	-2	4	2682.41	101.062	0.000950386	67.134	7.86475
O.sativa	-2	4	2685.84	101.059	0.000949719	67.134	7.85923
O.sativa	-2	4	2689.28	101.055	0.000959419	67.134	7.9395
O.sativa	-2	4	2692.7	101.052	0.000952514	67.134	7.88236
O.sativa	-2	4	2696.13	101.048	0.00101003	67.134	8.35833
O.sativa	-2	4	2699.57	101.045	0.000990632	67.134	8.1978
O.sativa	-2	4	2702.99	101.042	0.000990631	67.134	8.19779
O.sativa	-2	4	2706.41	101.038	0.000953384	67.134	7.88956
O.sativa	-2	4	2709.83	101.035	0.00093536	67.134	7.74041
O.sativa	-2	4	2713.27	101.032	0.000982533	67.134	8.13078
O.sativa	-2	4	2716.69	101.029	0.0009533	67.134	7.88887
O.sativa	-2	4	2720.1	101.026	0.000935065	67.134	7.73797
O.sativa	-2	4	2723.52	101.022	0.000936586	67.134	7.75055
O.sativa	-2	4	2726.94	101.019	0.000897615	67.134	7.42805
O.sativa	-2	4	2730.36	101.017	0.000886617	67.134	7.33704
O.sativa	-2	4	2733.81	101.014	0.000825644	67.134	6.83247
O.sativa	-2	4	2737.24	101.011	0.000825643	67.134	6.83246
O.sativa	-2	4	2740.66	101.007	0.000893848	67.134	7.39688
O.sativa	-2	4	2744.08	101.005	0.00088666	67.134	7.3374
O.sativa	-2	4	2747.5	101.001	0.000954865	67.134	7.90182
O.sativa	-2	4	2750.92	100.997	0.000974256	67.134	8.06228
O.sativa	-2	4	2754.36	100.994	0.00100211	67.134	8.29281
O.sativa	-2	4	2757.78	100.991	0.000972883	67.134	8.05092
O.sativa	-2	4	2761.2	100.988	0.000953493	67.134	7.89046
O.sativa	-2	4	2764.64	100.985	0.000934094	67.134	7.72993
O.sativa	-2	4	2768.07	100.981	0.000971474	67.134	8.03926
O.sativa	-2	4	2771.53	100.978	0.000910456	67.134	7.53432
O.sativa	-2	4	2774.95	100.975	0.000950716	67.134	7.86748
O.sativa	-2	4	2778.37	100.971	0.000942566	67.134	7.80004
O.sativa	-2	4	2781.79	100.969	0.000945137	67.134	7.82131
O.sativa	-2	4	2785.2	100.965	0.00100508	67.134	8.3174
O.sativa	-2	4	2788.62	100.962	0.000946601	67.134	7.83343
O.sativa	-2	4	2792.07	100.958	0.00098265	67.134	8.13175
O.sativa	-2	4	2795.51	100.955	0.000911443	67.134	7.54249
O.sativa	-2	4	2798.93	100.952	0.000930952	67.134	7.70393
O.sativa	-2	4	2802.37	100.948	0.000961498	67.134	7.95671
O.sativa	-2	4	2805.8	100.945	0.000951898	67.134	7.87726
O.sativa	-2	4	2809.22	100.942	0.000951899	67.134	7.87727
O.sativa	-2	4	2812.66	100.939	0.0009325	67.134	7.71674
O.sativa	-2	4	2816.1	100.936	0.000951781	67.134	7.8763
O.sativa	-2	4	2819.52	100.932	0.0010005	67.134	8.27945
O.sativa	-2	4	2822.94	100.928	0.00101154	67.134	8.37078
O.sativa	-2	4	2826.36	100.925	0.000983884	67.134	8.14196
O.sativa	-2	4	2829.78	100.922	0.000954653	67.134	7.90006
O.sativa	-2	4	2833.21	100.919	0.000886661	67.134	7.33741
O.sativa	-2	4	2836.63	100.916	0.000906151	67.134	7.49869
O.sativa	-2	4	2840.06	100.913	0.000924091	67.134	7.64715
O.sativa	-2	4	2843.48	100.91	0.000933813	67.134	7.7276
O.sativa	-2	4	2846.91	100.906	0.000982502	67.134	8.13052
O.sativa	-2	4	2850.33	100.903	0.000935189	67.134	7.73899
O.sativa	-2	4	2853.78	100.9	0.000980931	67.134	8.11752
O.sativa	-2	4	2857.22	100.896	0.000950205	67.134	7.86325
O.sativa	-2	4	2860.64	100.893	0.000999065	67.134	8.26759
O.sativa	-2	4	2864.05	100.89	0.000974061	67.134	8.06067
O.sativa	-2	4	2867.47	100.887	0.000946297	67.134	7.83091
O.sativa	-2	4	2870.92	100.884	0.000885219	67.134	7.32547
O.sativa	-2	4	2874.34	100.881	0.00088399	67.134	7.3153
O.sativa	-2	4	2877.77	100.878	0.000844477	67.134	6.98832
O.sativa	-2	4	2881.2	100.875	0.000875715	67.134	7.24682
O.sativa	-2	4	2884.64	100.872	0.000864591	67.134	7.15477
O.sativa	-2	4	2888.07	100.868	0.000912483	67.134	7.55109
O.sativa	-2	4	2891.53	100.866	0.000871553	67.134	7.21238
O.sativa	-2	4	2894.96	100.862	0.0009298	67.134	7.6944
O.sativa	-2	4	2898.4	100.859	0.000929802	67.134	7.69441
O.sativa	-2	4	2901.84	100.855	0.00100872	67.134	8.34748
O.sativa	-2	4	2905.29	100.852	0.000949209	67.134	7.85501
O.sativa	-2	4	2908.71	100.849	0.000950411	67.134	7.86496
O.sativa	-2	4	2912.13	100.846	0.000883802	67.134	7.31375
O.sativa	-2	4	2915.57	100.843	0.000933615	67.134	7.72597
O.sativa	-2	4	2919.01	100.839	0.000980907	67.134	8.11732
O.sativa	-2	4	2922.46	100.836	0.000978338	67.134	8.09606
O.sativa	-2	4	2925.91	100.833	0.000947835	67.134	7.84364
O.sativa	-2	4	2929.33	100.83	0.000891013	67.134	7.37342
O.sativa	-2	4	2932.77	100.827	0.000921397	67.134	7.62486
O.sativa	-2	4	2936.19	100.823	0.000963176	67.134	7.97059
O.sativa	-2	4	2939.63	100.82	0.000942405	67.134	7.79871
O.sativa	-2	4	2943.03	100.817	0.000954812	67.134	7.90138
O.sativa	-2	4	2946.47	100.813	0.000933853	67.134	7.72794
O.sativa	-2	4	2949.92	100.81	0.000980731	67.134	8.11587
O.sativa	-2	4	2953.36	100.806	0.00101682	67.134	8.4145
O.sativa	-2	4	2956.78	100.803	0.00100842	67.134	8.34503
O.sativa	-2	4	2960.2	100.8	0.000972573	67.134	8.04836
O.sativa	-2	4	2963.64	100.797	0.000933779	67.134	7.72732
O.sativa	-2	4	2967.06	100.794	0.0008852	67.134	7.32532
O.sativa	-2	4	2970.48	100.791	0.000904658	67.134	7.48634
O.sativa	-2	4	2973.92	100.787	0.000894959	67.134	7.40608
O.sativa	-2	4	2977.34	100.784	0.000933812	67.134	7.7276
O.sativa	-2	4	2980.8	100.781	0.000959984	67.134	7.94418
O.sativa	-2	4	2984.25	100.778	0.000948704	67.134	7.85083
O.sativa	-2	4	2987.69	100.774	0.000957106	67.134	7.92036
O.sativa	-2	4	2991.13	100.771	0.000928944	67.134	7.68731
O.sativa	-2	4	2994.58	100.768	0.000939243	67.134	7.77254
O.sativa	-2	4	2998.03	100.764	0.000956979	67.134	7.91931
O.sativa	-2	4	3001.45	100.761	0.000949253	67.134	7.85538
O.sativa	-2	4	3004.89	100.762	0.000552631	67.134	4.5732
O.sativa	-2	4	3008.34	100.759	0.000523791	67.134	4.33454
O.sativa	-2	4	3011.78	100.756	0.000551515	67.134	4.56396
O.sativa	-2	4	3015.22	100.753	0.000910313	67.134	7.53313
O.sativa	-2	4	3018.64	100.749	0.000961853	67.134	7.95964
O.sativa	-2	4	3022.08	100.746	0.000942435	67.134	7.79895
O.sativa	-2	4	3025.51	100.742	0.00102974	67.134	8.52141
O.sativa	-2	4	3028.96	100.739	0.000978198	67.134	8.0949
O.sativa	-2	4	3032.39	100.736	0.000979636	67.134	8.1068
O.sativa	-2	4	3035.81	100.733	0.000942302	67.134	7.79785
O.sativa	-2	4	3039.24	100.729	0.000943595	67.134	7.80855
O.sativa	-2	4	3042.67	100.726	0.000943595	67.134	7.80855
O.sativa	-2	4	3046.1	100.723	0.000951962	67.134	7.87779
O.sativa	-2	4	3049.53	100.72	0.000913879	67.134	7.56264
O.sativa	-2	4	3052.97	100.716	0.000941559	67.134	7.79171
O.sativa	-2	4	3056.4	100.713	0.000941428	67.134	7.79062
O.sativa	-2	4	3059.82	100.709	0.00103008	67.134	8.5242
O.sativa	-2	4	3063.26	100.706	0.00098158	67.134	8.12289
O.sativa	-2	4	3066.69	100.703	0.000962655	67.134	7.96628
O.sativa	-2	4	3070.11	100.7	0.000923365	67.134	7.64114
O.sativa	-2	4	3073.55	100.697	0.000942761	67.134	7.80165
O.sativa	-2	4	3076.98	100.694	0.000922851	67.134	7.63689
O.sativa	-2	4	3080.42	100.691	0.000911641	67.134	7.54412
O.sativa	-2	4	3083.86	100.688	0.000892208	67.134	7.38331
O.sativa	-2	4	3087.3	100.684	0.000911644	67.134	7.54415
O.sativa	-2	4	3090.72	100.681	0.000932153	67.134	7.71387
O.sativa	-2	4	3094.16	100.677	0.000970932	67.134	8.03478
O.sativa	-2	4	3097.6	100.675	0.000941834	67.134	7.79398
O.sativa	-2	4	3101.03	100.671	0.000911673	67.134	7.54439
O.sativa	-2	4	3104.47	100.668	0.000872931	67.134	7.22379
O.sativa	-2	4	3107.91	100.665	0.000931127	67.134	7.70538
O.sativa	-2	4	3111.34	100.662	0.000892235	67.134	7.38353
O.sativa	-2	4	3114.78	100.659	0.000901934	67.134	7.4638
O.sativa	-2	4	3118.22	100.656	0.000863136	67.134	7.14273
O.sativa	-2	4	3121.67	100.654	0.000842737	67.134	6.97392
O.sativa	-2	4	3125.12	100.651	0.000793004	67.134	6.56236
O.sativa	-2	4	3128.56	100.648	0.000802704	67.134	6.64264
O.sativa	-2	4	3132	100.645	0.000832901	67.134	6.89253
O.sativa	-2	4	3135.43	100.642	0.00088263	67.134	7.30405
O.sativa	-2	4	3138.87	100.638	0.000921428	67.134	7.62511
O.sativa	-2	4	3142.29	100.635	0.000951897	67.134	7.87726
O.sativa	-2	4	3145.71	100.632	0.000963016	67.134	7.96927
O.sativa	-2	4	3149.13	100.629	0.000915892	67.134	7.5793
O.sativa	-2	4	3152.55	100.626	0.000886661	67.134	7.33741
O.sativa	-2	4	3156.01	100.623	0.000864529	67.134	7.15426
O.sativa	-2	4	3159.46	100.62	0.000823174	67.134	6.81203
O.sativa	-2	4	3162.91	100.617	0.000840015	67.134	6.9514
O.sativa	-2	4	3166.35	100.614	0.000851031	67.134	7.04256
O.sativa	-2	4	3169.8	100.611	0.000928274	67.134	7.68177
O.sativa	-2	4	3173.24	100.608	0.000939291	67.134	7.77294
O.sativa	-2	4	3176.67	100.604	0.000969122	67.134	8.0198
O.sativa	-2	4	3180.12	100.601	0.000969123	67.134	8.01981
O.sativa	-2	4	3183.55	100.597	0.00099822	67.134	8.26059
O.sativa	-2	4	3186.98	100.594	0.000989249	67.134	8.18636
O.sativa	-2	4	3190.41	100.591	0.000942291	67.134	7.79776
O.sativa	-2	4	3193.85	100.588	0.000942288	67.134	7.79774
O.sativa	-2	4	3197.29	100.585	0.000921427	67.134	7.62511
O.sativa	-2	4	3200.71	100.581	0.000961087	67.134	7.95331
O.sativa	-2	4	3204.15	100.578	0.00095139	67.134	7.87306
O.sativa	-2	4	3207.6	100.575	0.000940358	67.134	7.78177
O.sativa	-2	4	3211.04	100.571	0.000949193	67.134	7.85488
O.sativa	-2	4	3214.48	100.569	0.000900638	67.134	7.45307
O.sativa	-2	4	3217.91	100.565	0.000979564	67.134	8.10621
O.sativa	-2	4	3221.37	100.561	0.000968373	67.134	8.0136
O.sativa	-2	4	3224.8	100.558	0.000987832	67.134	8.17463
O.sativa	-2	4	3228.25	100.555	0.00094754	67.134	7.8412
O.sativa	-2	4	3231.69	100.552	0.000919935	67.134	7.61276
O.sativa	-2	4	3235.11	100.549	0.000921245	67.134	7.6236
O.sativa	-2	4	3238.57	100.546	0.000853643	67.134	7.06417
O.sativa	-2	4	3241.99	100.543	0.000825784	67.134	6.83363
O.sativa	-2	4	3245.42	100.541	0.000775924	67.134	6.42102
O.sativa	-2	4	3248.84	100.538	0.000797813	67.134	6.60216
O.sativa	-2	4	3252.3	100.535	0.000833846	67.134	6.90035
O.sativa	-2	4	3255.75	100.532	0.000852114	67.134	7.05152
O.sativa	-2	4	3259.2	100.529	0.000907485	67.134	7.50973
[truncated: 42,671 more rows]

## Sheet: flow data of Fig 5
Genotype	PARa	Repeat	Time	Weight	Slope_weight_3s	Area	Flow_rate
C.camphor	1000	1	0	104.989	NA	20.172	#VALUE!
C.camphor	1000	1	4.26461	104.989	NA	20.172	#VALUE!
C.camphor	1000	1	8.49798	104.989	NA	20.172	#VALUE!
C.camphor	1000	1	12.7626	104.989	NA	20.172	#VALUE!
C.camphor	1000	1	17.0116	104.989	5.86e-06	20.172	0.16139
C.camphor	1000	1	21.2766	104.989	5.86e-06	20.172	0.16139
C.camphor	1000	1	25.51	104.989	5.86e-06	20.172	0.16139
C.camphor	1000	1	29.7754	104.989	0	20.172	0
C.camphor	1000	1	34.0088	104.989	0	20.172	0
C.camphor	1000	1	38.2734	104.989	0	20.172	0
C.camphor	1000	1	42.5068	104.989	-1.77e-05	20.172	-0.487474
C.camphor	1000	1	46.7714	104.989	-1.77e-05	20.172	-0.487474
C.camphor	1000	1	51.0048	104.989	-2.36e-05	20.172	-0.649966
C.camphor	1000	1	55.2694	104.989	-1.78e-05	20.172	-0.490228
C.camphor	1000	1	59.5026	104.989	-4.32e-08	20.172	-0.00118977
C.camphor	1000	1	63.7674	104.989	-4.32e-08	20.172	-0.00118977
C.camphor	1000	1	68.0008	104.989	1.18e-05	20.172	0.324983
C.camphor	1000	1	72.2654	104.989	5.91e-06	20.172	0.162767
C.camphor	1000	1	76.4988	104.989	5.91e-06	20.172	0.162767
C.camphor	1000	1	80.7634	104.989	5.91e-06	20.172	0.162767
C.camphor	1000	1	84.9968	104.989	5.91e-06	20.172	0.162767
C.camphor	1000	1	89.2614	104.989	5.91e-06	20.172	0.162767
C.camphor	1000	1	93.5109	104.989	1.18e-05	20.172	0.324983
C.camphor	1000	1	97.7599	104.989	1.18e-05	20.172	0.324983
C.camphor	1000	1	102.024	104.989	1.76e-05	20.172	0.48472
C.camphor	1000	1	106.258	104.989	1.76e-05	20.172	0.48472
C.camphor	1000	1	110.522	104.989	1.76e-05	20.172	0.48472
C.camphor	1000	1	114.757	104.989	1.76e-05	20.172	0.48472
C.camphor	1000	1	119.022	104.989	5.86e-06	20.172	0.16139
C.camphor	1000	1	123.255	104.988	1.18e-05	20.172	0.324983
C.camphor	1000	1	127.52	104.988	1.18e-05	20.172	0.324983
C.camphor	1000	1	131.769	104.988	1.18e-05	20.172	0.324983
C.camphor	1000	1	136.033	104.988	1.76e-05	20.172	0.48472
C.camphor	1000	1	140.298	104.988	1.76e-05	20.172	0.48472
C.camphor	1000	1	144.547	104.988	1.17e-05	20.172	0.322229
[truncated: 40,153 more rows]

## Sheet: flow data of Table1_PARa
Genotype	PARa	Repeat	Time	Weight	Slope_weight_3s	Area	Flow_rate
[truncated: 39,039 more rows]

[truncated: 2 more sheets: flow data of Table1_temperature, flow data of Table1_airflow_]
